# Supplementary material for: Consistent supra­molecular motif of C(7) O—H⋯O hydrogen-bonded chains and different local symmetries in three iso­indole-4-carb­oxy­lic acid derivatives
Source: Acta Crystallogr E Crystallogr Commun. 2026 Jan 1;82(Pt 1):40–6. doi: 10.1107/S2056989025010709 (PMC12810269; doi:10.1107/S2056989025010709)
Supplement: Supplementary file 1 [file e-82-00040-sup1.cif]

##############################################################################
#                                                                            #
# This CIF contains the data in a paper accepted for publication in          #
# Acta Crystallographica Section E. It conforms to the requirements of       #
# Notes for Authors for Acta Crystallographica Section E, and has been       #
# peer reviewed under the auspices of the IUCr Commission on Journals.       #
#                                                                            #
# Full details of the Crystallographic Information File format               #
# are given in the paper "The Crystallographic Information File (CIF):       #
# a New Standard Archive File for Crystallography" by S. R. Hall, F. H.      #
# Allen and I. D. Brown [Acta Cryst. (1991), A47, 655-685].                  #
#                                                                            #
# The current version of the core CIF dictionary is obtainable from          #
# ftp://ftp.iucr.org/pub/cif_core.dic.                                       #
#                                                                            #
# Software is freely available for graphical display of the structure(s)     #
# in this CIF. For information consult the CIF software page                 #
# http://www.iucr.org/resources/cif/software.                                #
#                                                                            #
# This file may be used for bona fide research purposes within the           #
# scientific community so long as proper attribution is given to the journal # 
# article from which it was obtained.                                        #
#                                                                            #
##############################################################################
data_I
_audit_creation_method     'SHELXL-2019/3'
_chemical_name_systematic
;\
(3a<i>RS</i>,4<i>RS</i>,9a<i>SR</i>)-3-Oxo-2-(2-phenylethyl)-2,3,3a,4,9,9a-\
hexahydro-1<i>H</i>-benzo[<i>f</i>]isoindole-4-carboxylic acid
;
_chemical_name_common     ?
_chemical_formula_moiety     'C21 H21 N O3'
_chemical_formula_sum     'C21 H21 N O3'
_chemical_formula_iupac     'C21 H21 N O3'
_chemical_formula_weight     335.39
_chemical_melting_point     ?
_space_group_crystal_system     monoclinic
_space_group_name_H-M_alt     'P 21/n'
_space_group_name_Hall     '-P 2yn'
loop_
    _space_group_symop_operation_xyz
    'x, y, z'
    '-x+1/2, y+1/2, -z+1/2'
    '-x, -y, -z'
    'x-1/2, -y-1/2, z-1/2'
_cell_length_a     17.3659(15)
_cell_length_b     8.0220(7)
_cell_length_c     25.883(2)
_cell_angle_alpha     90
_cell_angle_beta     109.250(4)
_cell_angle_gamma     90
_cell_volume     3404.2(5)
_cell_formula_units_Z     8
_cell_measurement_reflns_used     3824
_cell_measurement_theta_min     3.14
_cell_measurement_theta_max     20.56
_cell_measurement_temperature     150(2)
_exptl_crystal_description     block
_exptl_crystal_colour     colourless
_exptl_crystal_size_max     0.260
_exptl_crystal_size_mid     0.240
_exptl_crystal_size_min     0.210
_exptl_crystal_density_diffrn     1.309
_exptl_crystal_density_meas     ?
_exptl_crystal_density_method     ?
_exptl_crystal_F_000     1424
_exptl_absorpt_coefficient_mu     0.087
_exptl_absorpt_correction_type     multi-scan
_exptl_absorpt_process_details
;
(SADABS; Krause <i>et al.</i>,  2015)
;
_exptl_absorpt_correction_T_min     0.964
_exptl_absorpt_correction_T_max     0.973
_diffrn_ambient_temperature     150(2)
_diffrn_source     ?
_diffrn_radiation_type     MoK\a
_diffrn_radiation_wavelength     0.71073
_diffrn_measurement_device_type     'Bruker APEXII CCD'
_diffrn_measurement_method     '\f and \w scans'
_diffrn_detector_area_resol_mean     ?
_diffrn_reflns_number     46007
_diffrn_reflns_av_R_equivalents     0.1149
_diffrn_reflns_av_unetI/netI     0.0810
_diffrn_reflns_theta_min     2.485
_diffrn_reflns_theta_max     25.779
_diffrn_reflns_theta_full     25.242
_diffrn_measured_fraction_theta_max     0.996
_diffrn_measured_fraction_theta_full     0.998
_diffrn_reflns_limit_h_min     -21
_diffrn_reflns_limit_h_max     20
_diffrn_reflns_limit_k_min     -8
_diffrn_reflns_limit_k_max     9
_diffrn_reflns_limit_l_min     -31
_diffrn_reflns_limit_l_max     31
_refine_special_details     ?
_reflns_number_total     6513
_reflns_number_gt     3839
_reflns_threshold_expression     'I > 2\s(I)'
_refine_ls_structure_factor_coef     Fsqd
_refine_ls_matrix_type     full
_refine_ls_R_factor_all     0.1108
_refine_ls_R_factor_gt     0.0475
_refine_ls_wR_factor_gt     0.0956
_refine_ls_wR_factor_ref     0.1178
_refine_ls_goodness_of_fit_ref     1.014
_refine_ls_restrained_S_all     1.014
_refine_ls_number_reflns     6513
_refine_ls_number_parameters     453
_refine_ls_number_restraints     0
_refine_ls_hydrogen_treatment     constr
_refine_ls_weighting_scheme     calc
_refine_ls_weighting_details
              'w=1/[\s^2^(Fo^2^)+(0.0479P)^2^+0.1060P] where P=(Fo^2^+2Fc^2^)/3'
_atom_sites_solution_hydrogens     mixed
_atom_sites_solution_primary     difmap
_atom_sites_solution_secondary     difmap
_refine_ls_shift/su_max     0.000
_refine_ls_shift/su_mean     0.000
_refine_diff_density_max     0.245
_refine_diff_density_min     -0.240
_refine_ls_extinction_method
;
SHELXL-2019/2 (Sheldrick, 2008)
;
_refine_ls_extinction_coef     0.0022(4)
_refine_ls_extinction_expression
                                  'Fc^*^=kFc[1+0.001xFc^2^\l^3^/sin(2\q)]^-1/4^'
loop_
    _atom_type_symbol
    _atom_type_description
    _atom_type_scat_dispersion_real
    _atom_type_scat_dispersion_imag
    _atom_type_scat_source
    'C' 'C' 0.0033 0.0016
                         'International Tables Vol C Tables 4.2.6.8 and 6.1.1.4'
    'H' 'H' 0.0000 0.0000
                         'International Tables Vol C Tables 4.2.6.8 and 6.1.1.4'
    'N' 'N' 0.0061 0.0033
                         'International Tables Vol C Tables 4.2.6.8 and 6.1.1.4'
    'O' 'O' 0.0106 0.0060
                         'International Tables Vol C Tables 4.2.6.8 and 6.1.1.4'
_computing_data_collection
;
APEX2 (Bruker, 2007)
;
_computing_cell_refinement
;
SAINT (Bruker, 2007)
;
_computing_data_reduction
;
SAINT (Bruker, 2007)
;
_computing_structure_solution
;
<i>SHELXT</i> (Sheldrick, 2015a)
;
_computing_structure_refinement
;
SHELXL (Sheldrick, 2015b)
;
_computing_molecular_graphics
;
ORTEP-3 for Windows (Farrugia, 2012)
;
_computing_publication_material
;
PLATON (Spek, 2020)
;
loop_
    _atom_site_type_symbol
    _atom_site_label
    _atom_site_fract_x
    _atom_site_fract_y
    _atom_site_fract_z
    _atom_site_U_iso_or_equiv
    _atom_site_adp_type
    _atom_site_calc_flag
    _atom_site_occupancy
    _atom_site_disorder_assembly
    _atom_site_disorder_group
    C C1 0.00531(13) 0.8263(3) 0.37497(9) 0.0267(6) Uani d 1 . .
    H H1A -0.027011 0.727334 0.357639 0.032 Uiso calc 1 . .
    H H1B -0.025994 0.928424 0.359831 0.032 Uiso calc 1 . .
    C C2 0.02821(13) 0.8200(3) 0.43681(9) 0.0225(5) Uani d 1 . .
    H H2 0.040733 0.936136 0.451174 0.027 Uiso calc 1 . .
    C C3 -0.02924(14) 0.7432(3) 0.46274(10) 0.0256(6) Uani d 1 . .
    H H3A -0.048201 0.633629 0.445696 0.031 Uiso calc 1 . .
    H H3B -0.077502 0.815969 0.456545 0.031 Uiso calc 1 . .
    C C4 0.01362(13) 0.7211(3) 0.52363(10) 0.0228(5) Uani d 1 . .
    C C5 -0.03361(14) 0.7005(2) 0.55757(10) 0.0243(6) Uani d 1 . .
    H H5 -0.091370 0.702577 0.541975 0.029 Uiso calc 1 . .
    C C6 0.00147(15) 0.6773(3) 0.61309(10) 0.0302(6) Uani d 1 . .
    H H6 -0.032011 0.660899 0.635202 0.036 Uiso calc 1 . .
    C C7 0.08581(15) 0.6778(3) 0.63680(10) 0.0299(6) Uani d 1 . .
    H H7 0.110444 0.663129 0.675156 0.036 Uiso calc 1 . .
    C C8 0.13333(15) 0.6999(3) 0.60377(10) 0.0267(6) Uani d 1 . .
    H H8 0.191000 0.702338 0.619989 0.032 Uiso calc 1 . .
    C C9 0.09887(14) 0.7186(3) 0.54735(9) 0.0212(5) Uani d 1 . .
    C C10 0.15700(13) 0.7315(3) 0.51393(9) 0.0207(5) Uani d 1 . .
    H H10 0.193934 0.632332 0.523065 0.025 Uiso calc 1 . .
    C C11 0.10774(13) 0.7221(3) 0.45326(9) 0.0199(5) Uani d 1 . .
    H H11 0.092238 0.602434 0.445372 0.024 Uiso calc 1 . .
    C C12 0.14558(14) 0.7756(3) 0.41154(10) 0.0228(5) Uani d 1 . .
    C C13 0.20944(14) 0.8854(3) 0.53104(10) 0.0224(5) Uani d 1 . .
    C C14 0.09812(15) 0.8727(3) 0.31641(9) 0.0272(6) Uani d 1 . .
    H H14A 0.051839 0.831791 0.285140 0.033 Uiso calc 1 . .
    H H14B 0.148479 0.818717 0.314697 0.033 Uiso calc 1 . .
    C C15 0.10546(16) 1.0592(3) 0.31188(10) 0.0319(6) Uani d 1 . .
    H H15A 0.145507 1.100805 0.346298 0.038 Uiso calc 1 . .
    H H15B 0.052094 1.110252 0.308441 0.038 Uiso calc 1 . .
    C C16 0.13121(13) 1.1178(3) 0.26455(9) 0.0254(6) Uani d 1 . .
    C C17 0.12527(14) 1.0192(3) 0.21935(10) 0.0308(6) Uani d 1 . .
    H H17 0.103962 0.909440 0.217360 0.037 Uiso calc 1 . .
    C C18 0.15000(15) 1.0788(3) 0.17710(10) 0.0358(7) Uani d 1 . .
    H H18 0.145687 1.009313 0.146546 0.043 Uiso calc 1 . .
    C C19 0.18044(15) 1.2360(3) 0.17893(10) 0.0368(7) Uani d 1 . .
    H H19 0.196701 1.276584 0.149623 0.044 Uiso calc 1 . .
    C C20 0.18753(15) 1.3364(3) 0.22390(11) 0.0367(7) Uani d 1 . .
    H H20 0.209018 1.445889 0.225569 0.044 Uiso calc 1 . .
    C C21 0.16339(14) 1.2772(3) 0.26620(10) 0.0324(6) Uani d 1 . .
    H H21 0.168847 1.346437 0.296974 0.039 Uiso calc 1 . .
    N N1 0.08530(11) 0.8272(2) 0.36734(8) 0.0252(5) Uani d 1 . .
    O O1 0.21861(9) 0.76834(18) 0.41499(6) 0.0271(4) Uani d 1 . .
    O O3 0.27549(10) 0.8855(2) 0.56610(7) 0.0366(4) Uani d 1 . .
    O O2 0.17441(9) 1.02119(18) 0.50437(6) 0.0284(4) Uani d 1 . .
    H H2O 0.199197 1.104154 0.522907 0.043 Uiso d 1 . .
    C C22 0.45186(13) 0.3870(3) 0.60586(9) 0.0227(5) Uani d 1 . .
    H H22A 0.480811 0.298001 0.631388 0.027 Uiso calc 1 . .
    H H22B 0.480042 0.494575 0.617795 0.027 Uiso calc 1 . .
    C C23 0.44539(13) 0.3463(3) 0.54738(9) 0.0194(5) Uani d 1 . .
    H H23 0.433400 0.452307 0.525853 0.023 Uiso calc 1 . .
    C C24 0.51382(13) 0.2595(3) 0.53475(9) 0.0218(5) Uani d 1 . .
    H H24A 0.529278 0.156929 0.557025 0.026 Uiso calc 1 . .
    H H24B 0.562126 0.333408 0.543784 0.026 Uiso calc 1 . .
    C C25 0.48595(13) 0.2158(2) 0.47455(9) 0.0203(5) Uani d 1 . .
    C C26 0.54492(14) 0.1906(2) 0.44950(10) 0.0236(5) Uani d 1 . .
    H H26 0.600898 0.203525 0.470471 0.028 Uiso calc 1 . .
    C C27 0.52385(14) 0.1472(3) 0.39495(10) 0.0263(6) Uani d 1 . .
    H H27 0.565010 0.129243 0.378825 0.032 Uiso calc 1 . .
    C C28 0.44271(15) 0.1301(3) 0.36404(10) 0.0291(6) Uani d 1 . .
    H H28 0.427572 0.100903 0.326439 0.035 Uiso calc 1 . .
    C C29 0.38336(14) 0.1557(3) 0.38823(10) 0.0257(6) Uani d 1 . .
    H H29 0.327542 0.143902 0.366743 0.031 Uiso calc 1 . .
    C C30 0.40352(13) 0.1983(2) 0.44307(9) 0.0201(5) Uani d 1 . .
    C C31 0.33357(13) 0.2208(3) 0.46654(9) 0.0203(5) Uani d 1 . .
    H H31 0.300024 0.116756 0.458484 0.024 Uiso calc 1 . .
    C C32 0.36894(13) 0.2386(3) 0.52879(9) 0.0192(5) Uani d 1 . .
    H H32 0.384742 0.124478 0.544220 0.023 Uiso calc 1 . .
    C C33 0.31636(14) 0.3142(2) 0.55860(9) 0.0195(5) Uani d 1 . .
    C C34 0.27825(14) 0.3646(3) 0.43917(9) 0.0210(5) Uani d 1 . .
    C C35 0.33808(15) 0.4828(3) 0.64180(10) 0.0282(6) Uani d 1 . .
    H H35A 0.278265 0.469746 0.631919 0.034 Uiso calc 1 . .
    H H35B 0.350019 0.603238 0.640875 0.034 Uiso calc 1 . .
    C C36 0.37905(15) 0.4170(3) 0.69935(10) 0.0313(6) Uani d 1 . .
    H H36A 0.438734 0.432398 0.709271 0.038 Uiso calc 1 . .
    H H36B 0.360449 0.483667 0.725182 0.038 Uiso calc 1 . .
    C C37 0.36169(16) 0.2360(3) 0.70593(10) 0.0300(6) Uani d 1 . .
    C C38 0.28263(17) 0.1814(3) 0.69700(11) 0.0409(7) Uani d 1 . .
    H H38 0.239231 0.259835 0.686347 0.049 Uiso calc 1 . .
    C C39 0.2653(2) 0.0168(4) 0.70315(13) 0.0569(9) Uani d 1 . .
    H H39 0.210617 -0.017631 0.696692 0.068 Uiso calc 1 . .
    C C40 0.3272(3) -0.0968(4) 0.71858(13) 0.0648(10) Uani d 1 . .
    H H40 0.315728 -0.210446 0.723445 0.078 Uiso calc 1 . .
    C C41 0.4059(2) -0.0468(4) 0.72706(12) 0.0616(10) Uani d 1 . .
    H H41 0.448742 -0.126514 0.737272 0.074 Uiso calc 1 . .
    C C42 0.42356(18) 0.1196(3) 0.72083(10) 0.0434(7) Uani d 1 . .
    H H42 0.478296 0.153178 0.726845 0.052 Uiso calc 1 . .
    N N2 0.36555(11) 0.3963(2) 0.60185(7) 0.0213(4) Uani d 1 . .
    O O4 0.24114(9) 0.30285(17) 0.54630(6) 0.0256(4) Uani d 1 . .
    O O5 0.30897(9) 0.51159(18) 0.45799(6) 0.0284(4) Uani d 1 . .
    H H5O 0.281478 0.600091 0.447130 0.043 Uiso d 1 . .
    O O6 0.21283(10) 0.3465(2) 0.40449(7) 0.0380(5) Uani d 1 . .
loop_
    _atom_site_aniso_label
    _atom_site_aniso_U_11
    _atom_site_aniso_U_22
    _atom_site_aniso_U_33
    _atom_site_aniso_U_12
    _atom_site_aniso_U_13
    _atom_site_aniso_U_23
    C1 0.0245(13) 0.0277(13) 0.0275(14) -0.0016(11) 0.0079(11) 0.0041(11)
    C2 0.0208(13) 0.0213(13) 0.0268(14) 0.0013(10) 0.0099(11) 0.0034(10)
    C3 0.0219(13) 0.0220(13) 0.0346(15) 0.0023(10) 0.0116(12) 0.0039(11)
    C4 0.0245(13) 0.0135(12) 0.0322(15) 0.0003(10) 0.0117(12) 0.0037(10)
    C5 0.0268(13) 0.0139(12) 0.0380(16) 0.0012(10) 0.0187(12) 0.0031(11)
    C6 0.0418(17) 0.0205(13) 0.0406(17) -0.0008(11) 0.0302(14) 0.0003(11)
    C7 0.0417(16) 0.0291(14) 0.0223(14) -0.0005(12) 0.0151(13) -0.0025(11)
    C8 0.0286(14) 0.0265(13) 0.0282(15) 0.0013(11) 0.0134(12) -0.0001(11)
    C9 0.0266(13) 0.0147(12) 0.0272(14) 0.0007(10) 0.0154(11) 0.0010(10)
    C10 0.0220(13) 0.0186(12) 0.0251(14) 0.0037(10) 0.0125(11) 0.0044(10)
    C11 0.0215(13) 0.0147(12) 0.0256(14) -0.0023(9) 0.0108(11) 0.0005(10)
    C12 0.0308(15) 0.0138(12) 0.0273(14) 0.0039(10) 0.0146(12) 0.0021(10)
    C13 0.0188(13) 0.0267(14) 0.0255(14) 0.0044(11) 0.0126(12) 0.0027(11)
    C14 0.0325(14) 0.0290(14) 0.0207(14) 0.0024(11) 0.0096(12) 0.0028(11)
    C15 0.0443(16) 0.0298(14) 0.0254(15) -0.0031(12) 0.0167(13) -0.0005(11)
    C16 0.0240(13) 0.0309(14) 0.0210(14) 0.0013(11) 0.0072(11) 0.0023(11)
    C17 0.0331(15) 0.0332(15) 0.0247(15) 0.0020(11) 0.0074(12) 0.0019(12)
    C18 0.0349(16) 0.0507(18) 0.0221(15) 0.0075(13) 0.0100(13) 0.0025(12)
    C19 0.0247(14) 0.0597(19) 0.0264(16) 0.0015(13) 0.0090(12) 0.0148(14)
    C20 0.0295(15) 0.0429(17) 0.0347(17) -0.0076(12) 0.0066(13) 0.0137(13)
    C21 0.0316(15) 0.0362(15) 0.0266(15) -0.0045(12) 0.0057(12) 0.0007(12)
    N1 0.0237(11) 0.0283(11) 0.0248(11) 0.0027(9) 0.0096(9) 0.0066(9)
    O1 0.0259(10) 0.0283(9) 0.0329(10) 0.0077(7) 0.0175(8) 0.0077(7)
    O3 0.0230(10) 0.0379(10) 0.0423(12) -0.0019(8) 0.0017(9) 0.0059(9)
    O2 0.0243(9) 0.0184(9) 0.0390(11) -0.0010(7) 0.0057(8) -0.0008(7)
    C22 0.0245(13) 0.0207(12) 0.0223(13) -0.0016(10) 0.0070(11) -0.0011(10)
    C23 0.0219(12) 0.0176(12) 0.0194(13) -0.0016(10) 0.0078(10) 0.0003(10)
    C24 0.0200(13) 0.0207(12) 0.0242(13) -0.0023(10) 0.0068(11) 0.0004(10)
    C25 0.0238(13) 0.0133(12) 0.0260(14) 0.0002(9) 0.0112(11) 0.0013(10)
    C26 0.0237(13) 0.0169(12) 0.0335(15) 0.0008(10) 0.0140(12) 0.0033(11)
    C27 0.0314(15) 0.0210(13) 0.0338(15) 0.0037(11) 0.0205(13) 0.0020(11)
    C28 0.0408(16) 0.0261(14) 0.0232(14) 0.0040(12) 0.0143(13) -0.0017(11)
    C29 0.0271(14) 0.0242(13) 0.0252(14) 0.0019(11) 0.0079(11) -0.0026(11)
    C30 0.0245(13) 0.0126(11) 0.0253(13) 0.0014(10) 0.0110(11) -0.0003(10)
    C31 0.0214(12) 0.0180(12) 0.0214(13) -0.0017(10) 0.0072(10) -0.0016(10)
    C32 0.0227(13) 0.0156(11) 0.0204(13) 0.0000(9) 0.0086(11) 0.0006(9)
    C33 0.0255(14) 0.0119(11) 0.0230(13) -0.0011(10) 0.0102(11) 0.0026(10)
    C34 0.0192(13) 0.0256(14) 0.0211(13) -0.0002(10) 0.0105(11) -0.0019(10)
    C35 0.0371(15) 0.0217(13) 0.0301(15) 0.0014(11) 0.0168(12) -0.0037(11)
    C36 0.0404(16) 0.0319(15) 0.0250(15) -0.0015(12) 0.0155(13) -0.0055(11)
    C37 0.0426(16) 0.0306(14) 0.0217(14) 0.0048(12) 0.0171(12) -0.0014(11)
    C38 0.0528(19) 0.0344(16) 0.0426(18) -0.0021(14) 0.0251(15) -0.0026(13)
    C39 0.085(2) 0.0398(19) 0.062(2) -0.0143(18) 0.047(2) -0.0062(16)
    C40 0.133(3) 0.0323(18) 0.055(2) -0.002(2) 0.067(2) 0.0016(16)
    C41 0.109(3) 0.043(2) 0.048(2) 0.035(2) 0.047(2) 0.0138(15)
    C42 0.0569(19) 0.0497(18) 0.0289(16) 0.0168(15) 0.0214(14) 0.0085(13)
    N2 0.0226(11) 0.0223(10) 0.0209(11) -0.0001(8) 0.0095(9) -0.0025(8)
    O4 0.0196(9) 0.0242(9) 0.0352(10) -0.0025(7) 0.0121(8) -0.0029(7)
    O5 0.0245(9) 0.0158(9) 0.0382(11) 0.0010(7) 0.0015(8) 0.0014(7)
    O6 0.0287(10) 0.0371(11) 0.0366(11) 0.0006(8) -0.0050(9) -0.0044(8)
_geom_special_details
;
 All esds (except the esd in the dihedral angle between two l.s. planes)
 are estimated using the full covariance matrix.  The cell esds are taken
 into account individually in the estimation of esds in distances, angles
 and torsion angles; correlations between esds in cell parameters are only
 used when they are defined by crystal symmetry.  An approximate (isotropic)
 treatment of cell esds is used for estimating esds involving l.s. planes.
;
loop_
    _geom_bond_atom_site_label_1
    _geom_bond_atom_site_label_2
    _geom_bond_site_symmetry_2
    _geom_bond_distance
    _geom_bond_publ_flag
    C1 N1 . 1.466(3) ?
    C1 C2 . 1.518(3) ?
    C1 H1A . 0.9900 ?
    C1 H1B . 0.9900 ?
    C2 C3 . 1.505(3) ?
    C2 C11 . 1.522(3) ?
    C2 H2 . 1.0000 ?
    C3 C4 . 1.515(3) ?
    C3 H3A . 0.9900 ?
    C3 H3B . 0.9900 ?
    C4 C5 . 1.395(3) ?
    C4 C9 . 1.404(3) ?
    C5 C6 . 1.376(3) ?
    C5 H5 . 0.9500 ?
    C6 C7 . 1.389(3) ?
    C6 H6 . 0.9500 ?
    C7 C8 . 1.381(3) ?
    C7 H7 . 0.9500 ?
    C8 C9 . 1.392(3) ?
    C8 H8 . 0.9500 ?
    C9 C10 . 1.534(3) ?
    C10 C13 . 1.511(3) ?
    C10 C11 . 1.522(3) ?
    C10 H10 . 1.0000 ?
    C11 C12 . 1.500(3) ?
    C11 H11 . 1.0000 ?
    C12 O1 . 1.243(3) ?
    C12 N1 . 1.336(3) ?
    C13 O3 . 1.205(3) ?
    C13 O2 . 1.325(3) ?
    C14 N1 . 1.454(3) ?
    C14 C15 . 1.509(3) ?
    C14 H14A . 0.9900 ?
    C14 H14B . 0.9900 ?
    C15 C16 . 1.511(3) ?
    C15 H15A . 0.9900 ?
    C15 H15B . 0.9900 ?
    C16 C17 . 1.388(3) ?
    C16 C21 . 1.390(3) ?
    C17 C18 . 1.385(3) ?
    C17 H17 . 0.9500 ?
    C18 C19 . 1.362(4) ?
    C18 H18 . 0.9500 ?
    C19 C20 . 1.387(4) ?
    C19 H19 . 0.9500 ?
    C20 C21 . 1.379(3) ?
    C20 H20 . 0.9500 ?
    C21 H21 . 0.9500 ?
    O2 H2O . 0.8498 ?
    C22 N2 . 1.470(3) ?
    C22 C23 . 1.516(3) ?
    C22 H22A . 0.9900 ?
    C22 H22B . 0.9900 ?
    C23 C24 . 1.503(3) ?
    C23 C32 . 1.523(3) ?
    C23 H23 . 1.0000 ?
    C24 C25 . 1.513(3) ?
    C24 H24A . 0.9900 ?
    C24 H24B . 0.9900 ?
    C25 C26 . 1.396(3) ?
    C25 C30 . 1.401(3) ?
    C26 C27 . 1.381(3) ?
    C26 H26 . 0.9500 ?
    C27 C28 . 1.379(3) ?
    C27 H27 . 0.9500 ?
    C28 C29 . 1.386(3) ?
    C28 H28 . 0.9500 ?
    C29 C30 . 1.388(3) ?
    C29 H29 . 0.9500 ?
    C30 C31 . 1.538(3) ?
    C31 C34 . 1.518(3) ?
    C31 C32 . 1.530(3) ?
    C31 H31 . 1.0000 ?
    C32 C33 . 1.504(3) ?
    C32 H32 . 1.0000 ?
    C33 O4 . 1.242(2) ?
    C33 N2 . 1.336(3) ?
    C34 O6 . 1.202(3) ?
    C34 O5 . 1.320(3) ?
    C35 N2 . 1.450(3) ?
    C35 C36 . 1.518(3) ?
    C35 H35A . 0.9900 ?
    C35 H35B . 0.9900 ?
    C36 C37 . 1.504(3) ?
    C36 H36A . 0.9900 ?
    C36 H36B . 0.9900 ?
    C37 C42 . 1.379(3) ?
    C37 C38 . 1.386(3) ?
    C38 C39 . 1.375(4) ?
    C38 H38 . 0.9500 ?
    C39 C40 . 1.364(4) ?
    C39 H39 . 0.9500 ?
    C40 C41 . 1.371(5) ?
    C40 H40 . 0.9500 ?
    C41 C42 . 1.391(4) ?
    C41 H41 . 0.9500 ?
    C42 H42 . 0.9500 ?
    O5 H5O . 0.8500 ?
loop_
    _geom_angle_atom_site_label_1
    _geom_angle_atom_site_label_2
    _geom_angle_atom_site_label_3
    _geom_angle_site_symmetry_1
    _geom_angle_site_symmetry_3
    _geom_angle
    _geom_angle_publ_flag
    N1 C1 C2 . . 102.23(17) ?
    N1 C1 H1A . . 111.3 ?
    C2 C1 H1A . . 111.3 ?
    N1 C1 H1B . . 111.3 ?
    C2 C1 H1B . . 111.3 ?
    H1A C1 H1B . . 109.2 ?
    C3 C2 C1 . . 120.13(19) ?
    C3 C2 C11 . . 109.75(18) ?
    C1 C2 C11 . . 102.13(17) ?
    C3 C2 H2 . . 108.1 ?
    C1 C2 H2 . . 108.1 ?
    C11 C2 H2 . . 108.1 ?
    C2 C3 C4 . . 109.94(19) ?
    C2 C3 H3A . . 109.7 ?
    C4 C3 H3A . . 109.7 ?
    C2 C3 H3B . . 109.7 ?
    C4 C3 H3B . . 109.7 ?
    H3A C3 H3B . . 108.2 ?
    C5 C4 C9 . . 118.5(2) ?
    C5 C4 C3 . . 118.7(2) ?
    C9 C4 C3 . . 122.8(2) ?
    C6 C5 C4 . . 121.6(2) ?
    C6 C5 H5 . . 119.2 ?
    C4 C5 H5 . . 119.2 ?
    C5 C6 C7 . . 120.0(2) ?
    C5 C6 H6 . . 120.0 ?
    C7 C6 H6 . . 120.0 ?
    C8 C7 C6 . . 119.0(2) ?
    C8 C7 H7 . . 120.5 ?
    C6 C7 H7 . . 120.5 ?
    C7 C8 C9 . . 121.7(2) ?
    C7 C8 H8 . . 119.2 ?
    C9 C8 H8 . . 119.2 ?
    C8 C9 C4 . . 119.2(2) ?
    C8 C9 C10 . . 117.6(2) ?
    C4 C9 C10 . . 123.2(2) ?
    C13 C10 C11 . . 114.95(18) ?
    C13 C10 C9 . . 109.55(17) ?
    C11 C10 C9 . . 109.14(18) ?
    C13 C10 H10 . . 107.6 ?
    C11 C10 H10 . . 107.6 ?
    C9 C10 H10 . . 107.6 ?
    C12 C11 C2 . . 102.93(18) ?
    C12 C11 C10 . . 119.87(19) ?
    C2 C11 C10 . . 114.36(18) ?
    C12 C11 H11 . . 106.2 ?
    C2 C11 H11 . . 106.2 ?
    C10 C11 H11 . . 106.2 ?
    O1 C12 N1 . . 124.6(2) ?
    O1 C12 C11 . . 127.9(2) ?
    N1 C12 C11 . . 107.42(19) ?
    O3 C13 O2 . . 123.5(2) ?
    O3 C13 C10 . . 123.6(2) ?
    O2 C13 C10 . . 113.0(2) ?
    N1 C14 C15 . . 111.21(18) ?
    N1 C14 H14A . . 109.4 ?
    C15 C14 H14A . . 109.4 ?
    N1 C14 H14B . . 109.4 ?
    C15 C14 H14B . . 109.4 ?
    H14A C14 H14B . . 108.0 ?
    C14 C15 C16 . . 115.26(19) ?
    C14 C15 H15A . . 108.5 ?
    C16 C15 H15A . . 108.5 ?
    C14 C15 H15B . . 108.5 ?
    C16 C15 H15B . . 108.5 ?
    H15A C15 H15B . . 107.5 ?
    C17 C16 C21 . . 117.9(2) ?
    C17 C16 C15 . . 123.1(2) ?
    C21 C16 C15 . . 119.0(2) ?
    C18 C17 C16 . . 120.8(2) ?
    C18 C17 H17 . . 119.6 ?
    C16 C17 H17 . . 119.6 ?
    C19 C18 C17 . . 120.6(2) ?
    C19 C18 H18 . . 119.7 ?
    C17 C18 H18 . . 119.7 ?
    C18 C19 C20 . . 119.5(2) ?
    C18 C19 H19 . . 120.2 ?
    C20 C19 H19 . . 120.2 ?
    C21 C20 C19 . . 120.0(2) ?
    C21 C20 H20 . . 120.0 ?
    C19 C20 H20 . . 120.0 ?
    C20 C21 C16 . . 121.1(2) ?
    C20 C21 H21 . . 119.4 ?
    C16 C21 H21 . . 119.4 ?
    C12 N1 C14 . . 122.89(19) ?
    C12 N1 C1 . . 113.12(18) ?
    C14 N1 C1 . . 123.94(18) ?
    C13 O2 H2O . . 106.8 ?
    N2 C22 C23 . . 101.68(17) ?
    N2 C22 H22A . . 111.4 ?
    C23 C22 H22A . . 111.4 ?
    N2 C22 H22B . . 111.4 ?
    C23 C22 H22B . . 111.4 ?
    H22A C22 H22B . . 109.3 ?
    C24 C23 C22 . . 120.88(19) ?
    C24 C23 C32 . . 109.73(17) ?
    C22 C23 C32 . . 101.97(17) ?
    C24 C23 H23 . . 107.9 ?
    C22 C23 H23 . . 107.9 ?
    C32 C23 H23 . . 107.9 ?
    C23 C24 C25 . . 108.91(18) ?
    C23 C24 H24A . . 109.9 ?
    C25 C24 H24A . . 109.9 ?
    C23 C24 H24B . . 109.9 ?
    C25 C24 H24B . . 109.9 ?
    H24A C24 H24B . . 108.3 ?
    C26 C25 C30 . . 118.7(2) ?
    C26 C25 C24 . . 118.5(2) ?
    C30 C25 C24 . . 122.73(19) ?
    C27 C26 C25 . . 121.6(2) ?
    C27 C26 H26 . . 119.2 ?
    C25 C26 H26 . . 119.2 ?
    C28 C27 C26 . . 119.6(2) ?
    C28 C27 H27 . . 120.2 ?
    C26 C27 H27 . . 120.2 ?
    C27 C28 C29 . . 119.5(2) ?
    C27 C28 H28 . . 120.2 ?
    C29 C28 H28 . . 120.2 ?
    C28 C29 C30 . . 121.6(2) ?
    C28 C29 H29 . . 119.2 ?
    C30 C29 H29 . . 119.2 ?
    C29 C30 C25 . . 119.0(2) ?
    C29 C30 C31 . . 117.9(2) ?
    C25 C30 C31 . . 123.2(2) ?
    C34 C31 C32 . . 113.18(17) ?
    C34 C31 C30 . . 111.44(17) ?
    C32 C31 C30 . . 109.38(18) ?
    C34 C31 H31 . . 107.5 ?
    C32 C31 H31 . . 107.5 ?
    C30 C31 H31 . . 107.5 ?
    C33 C32 C23 . . 102.84(17) ?
    C33 C32 C31 . . 118.48(18) ?
    C23 C32 C31 . . 113.01(17) ?
    C33 C32 H32 . . 107.3 ?
    C23 C32 H32 . . 107.3 ?
    C31 C32 H32 . . 107.3 ?
    O4 C33 N2 . . 125.4(2) ?
    O4 C33 C32 . . 127.2(2) ?
    N2 C33 C32 . . 107.46(18) ?
    O6 C34 O5 . . 123.4(2) ?
    O6 C34 C31 . . 123.6(2) ?
    O5 C34 C31 . . 112.94(19) ?
    N2 C35 C36 . . 112.03(19) ?
    N2 C35 H35A . . 109.2 ?
    C36 C35 H35A . . 109.2 ?
    N2 C35 H35B . . 109.2 ?
    C36 C35 H35B . . 109.2 ?
    H35A C35 H35B . . 107.9 ?
    C37 C36 C35 . . 113.6(2) ?
    C37 C36 H36A . . 108.8 ?
    C35 C36 H36A . . 108.8 ?
    C37 C36 H36B . . 108.8 ?
    C35 C36 H36B . . 108.8 ?
    H36A C36 H36B . . 107.7 ?
    C42 C37 C38 . . 118.1(2) ?
    C42 C37 C36 . . 121.2(2) ?
    C38 C37 C36 . . 120.7(2) ?
    C39 C38 C37 . . 121.7(3) ?
    C39 C38 H38 . . 119.1 ?
    C37 C38 H38 . . 119.1 ?
    C40 C39 C38 . . 119.7(3) ?
    C40 C39 H39 . . 120.2 ?
    C38 C39 H39 . . 120.2 ?
    C39 C40 C41 . . 119.9(3) ?
    C39 C40 H40 . . 120.1 ?
    C41 C40 H40 . . 120.1 ?
    C40 C41 C42 . . 120.6(3) ?
    C40 C41 H41 . . 119.7 ?
    C42 C41 H41 . . 119.7 ?
    C37 C42 C41 . . 120.0(3) ?
    C37 C42 H42 . . 120.0 ?
    C41 C42 H42 . . 120.0 ?
    C33 N2 C35 . . 124.28(19) ?
    C33 N2 C22 . . 112.91(17) ?
    C35 N2 C22 . . 122.79(18) ?
    C34 O5 H5O . . 120.7 ?
loop_
    _geom_torsion_atom_site_label_1
    _geom_torsion_atom_site_label_2
    _geom_torsion_atom_site_label_3
    _geom_torsion_atom_site_label_4
    _geom_torsion_site_symmetry_1
    _geom_torsion_site_symmetry_2
    _geom_torsion_site_symmetry_3
    _geom_torsion_site_symmetry_4
    _geom_torsion
    _geom_torsion_publ_flag
    N1 C1 C2 C3 . . . . -152.87(19) ?
    N1 C1 C2 C11 . . . . -31.3(2) ?
    C1 C2 C3 C4 . . . . 168.90(19) ?
    C11 C2 C3 C4 . . . . 51.1(2) ?
    C2 C3 C4 C5 . . . . 160.80(19) ?
    C2 C3 C4 C9 . . . . -19.9(3) ?
    C9 C4 C5 C6 . . . . -0.3(3) ?
    C3 C4 C5 C6 . . . . 179.0(2) ?
    C4 C5 C6 C7 . . . . 1.5(3) ?
    C5 C6 C7 C8 . . . . -0.7(3) ?
    C6 C7 C8 C9 . . . . -1.2(3) ?
    C7 C8 C9 C4 . . . . 2.3(3) ?
    C7 C8 C9 C10 . . . . -176.3(2) ?
    C5 C4 C9 C8 . . . . -1.5(3) ?
    C3 C4 C9 C8 . . . . 179.2(2) ?
    C5 C4 C9 C10 . . . . 176.96(19) ?
    C3 C4 C9 C10 . . . . -2.3(3) ?
    C8 C9 C10 C13 . . . . -62.7(2) ?
    C4 C9 C10 C13 . . . . 118.8(2) ?
    C8 C9 C10 C11 . . . . 170.67(18) ?
    C4 C9 C10 C11 . . . . -7.9(3) ?
    C3 C2 C11 C12 . . . . 162.37(18) ?
    C1 C2 C11 C12 . . . . 33.9(2) ?
    C3 C2 C11 C10 . . . . -66.0(2) ?
    C1 C2 C11 C10 . . . . 165.54(18) ?
    C13 C10 C11 C12 . . . . 40.6(3) ?
    C9 C10 C11 C12 . . . . 164.08(18) ?
    C13 C10 C11 C2 . . . . -82.3(2) ?
    C9 C10 C11 C2 . . . . 41.2(2) ?
    C2 C11 C12 O1 . . . . 158.7(2) ?
    C10 C11 C12 O1 . . . . 30.4(3) ?
    C2 C11 C12 N1 . . . . -24.2(2) ?
    C10 C11 C12 N1 . . . . -152.48(19) ?
    C11 C10 C13 O3 . . . . -144.5(2) ?
    C9 C10 C13 O3 . . . . 92.2(3) ?
    C11 C10 C13 O2 . . . . 37.0(3) ?
    C9 C10 C13 O2 . . . . -86.3(2) ?
    N1 C14 C15 C16 . . . . 171.36(19) ?
    C14 C15 C16 C17 . . . . 18.7(3) ?
    C14 C15 C16 C21 . . . . -160.5(2) ?
    C21 C16 C17 C18 . . . . -0.6(4) ?
    C15 C16 C17 C18 . . . . -179.8(2) ?
    C16 C17 C18 C19 . . . . -0.3(4) ?
    C17 C18 C19 C20 . . . . 0.7(4) ?
    C18 C19 C20 C21 . . . . -0.4(4) ?
    C19 C20 C21 C16 . . . . -0.5(4) ?
    C17 C16 C21 C20 . . . . 1.0(4) ?
    C15 C16 C21 C20 . . . . -179.8(2) ?
    O1 C12 N1 C14 . . . . 3.5(3) ?
    C11 C12 N1 C14 . . . . -173.70(18) ?
    O1 C12 N1 C1 . . . . -178.8(2) ?
    C11 C12 N1 C1 . . . . 4.0(2) ?
    C15 C14 N1 C12 . . . . -98.4(2) ?
    C15 C14 N1 C1 . . . . 84.2(3) ?
    C2 C1 N1 C12 . . . . 17.9(2) ?
    C2 C1 N1 C14 . . . . -164.43(19) ?
    N2 C22 C23 C24 . . . . -155.55(18) ?
    N2 C22 C23 C32 . . . . -33.6(2) ?
    C22 C23 C24 C25 . . . . 172.71(18) ?
    C32 C23 C24 C25 . . . . 54.6(2) ?
    C23 C24 C25 C26 . . . . 157.38(18) ?
    C23 C24 C25 C30 . . . . -23.2(3) ?
    C30 C25 C26 C27 . . . . -0.7(3) ?
    C24 C25 C26 C27 . . . . 178.7(2) ?
    C25 C26 C27 C28 . . . . 0.8(3) ?
    C26 C27 C28 C29 . . . . -0.4(3) ?
    C27 C28 C29 C30 . . . . -0.1(3) ?
    C28 C29 C30 C25 . . . . 0.1(3) ?
    C28 C29 C30 C31 . . . . -178.80(19) ?
    C26 C25 C30 C29 . . . . 0.3(3) ?
    C24 C25 C30 C29 . . . . -179.13(19) ?
    C26 C25 C30 C31 . . . . 179.13(18) ?
    C24 C25 C30 C31 . . . . -0.3(3) ?
    C29 C30 C31 C34 . . . . -63.4(2) ?
    C25 C30 C31 C34 . . . . 117.8(2) ?
    C29 C30 C31 C32 . . . . 170.71(18) ?
    C25 C30 C31 C32 . . . . -8.1(3) ?
    C24 C23 C32 C33 . . . . 163.64(17) ?
    C22 C23 C32 C33 . . . . 34.3(2) ?
    C24 C23 C32 C31 . . . . -67.5(2) ?
    C22 C23 C32 C31 . . . . 163.25(17) ?
    C34 C31 C32 C33 . . . . 36.2(3) ?
    C30 C31 C32 C33 . . . . 161.06(17) ?
    C34 C31 C32 C23 . . . . -84.2(2) ?
    C30 C31 C32 C23 . . . . 40.7(2) ?
    C23 C32 C33 O4 . . . . 158.3(2) ?
    C31 C32 C33 O4 . . . . 32.9(3) ?
    C23 C32 C33 N2 . . . . -22.3(2) ?
    C31 C32 C33 N2 . . . . -147.68(19) ?
    C32 C31 C34 O6 . . . . -134.0(2) ?
    C30 C31 C34 O6 . . . . 102.2(2) ?
    C32 C31 C34 O5 . . . . 45.0(2) ?
    C30 C31 C34 O5 . . . . -78.7(2) ?
    N2 C35 C36 C37 . . . . -61.4(3) ?
    C35 C36 C37 C42 . . . . 118.4(3) ?
    C35 C36 C37 C38 . . . . -61.5(3) ?
    C42 C37 C38 C39 . . . . 0.6(4) ?
    C36 C37 C38 C39 . . . . -179.5(2) ?
    C37 C38 C39 C40 . . . . 0.2(4) ?
    C38 C39 C40 C41 . . . . -1.0(5) ?
    C39 C40 C41 C42 . . . . 0.9(5) ?
    C38 C37 C42 C41 . . . . -0.7(4) ?
    C36 C37 C42 C41 . . . . 179.5(2) ?
    C40 C41 C42 C37 . . . . -0.1(4) ?
    O4 C33 N2 C35 . . . . 1.1(3) ?
    C32 C33 N2 C35 . . . . -178.29(18) ?
    O4 C33 N2 C22 . . . . 179.74(19) ?
    C32 C33 N2 C22 . . . . 0.3(2) ?
    C36 C35 N2 C33 . . . . 121.7(2) ?
    C36 C35 N2 C22 . . . . -56.8(3) ?
    C23 C22 N2 C33 . . . . 21.8(2) ?
    C23 C22 N2 C35 . . . . -159.60(18) ?
loop_
    _geom_hbond_atom_site_label_D
    _geom_hbond_atom_site_label_H
    _geom_hbond_atom_site_label_A
    _geom_hbond_site_symmetry_A
    _geom_hbond_distance_DH
    _geom_hbond_distance_HA
    _geom_hbond_distance_DA
    _geom_hbond_angle_DHA
    _geom_hbond_publ_flag
    O2 H2O O4 1_565 0.85 1.77 2.607(2) 166 yes
    O5 H5O O1 . 0.85 1.76 2.606(2) 171 yes
    C2 H2 O2 . 1.00 2.38 3.030(3) 122 yes
    C15 H15A O6 1_565 0.99 2.52 3.404(3) 148 yes
    C23 H23 O5 . 1.00 2.34 3.018(3) 124 yes
    C3 H3A Cg3 3_566 0.99 2.75 3.702(3) 161 yes
    C7 H7 Cg11 2_556 0.95 2.86 3.796(3) 167 yes
    C20 H20 Cg4 2_555 0.95 2.95 3.783(3) 148 yes
    C24 H24A Cg10 3_656 0.99 2.71 3.648(3) 158 yes
_shelx_space_group_comment
;
The symmetry employed for this shelxl refinement is uniquely defined
by the following loop, which should always be used as a source of
symmetry information in preference to the above space-group names.
They are only intended as comments.
;
_shelx_estimated_absorpt_T_min     0.978
_shelx_estimated_absorpt_T_max     0.982
_shelx_hkl_file
;
   0   1   0  -11.80    1.90
   0   1   0  -11.40    1.80
   0   1   0  -13.50    2.40
   0  -1   0  -14.30    1.60
   0  -1   0  -14.90    1.70
   0  -1   0  -14.70    2.10
   0   2   0 9411.66  529.55
   0   2   0 9753.42  531.05
   0   2   0 9395.76  530.05
   0   2   0 9912.51  530.15
   0  -2   0 9999.00  530.15
   0  -2   0 9183.18  530.05
   0  -2   0 9527.15  530.95
   0   3   0    8.90    3.30
   0   3   0    2.50    4.60
   0   3   0   -0.20    6.30
   0   3   0   -0.10    4.80
   0  -3   0   -1.20    4.40
   0  -3   0   -8.50    4.40
   0  -3   0    5.00    6.60
   0   4   0   77.69    9.30
   0   4   0   87.99    9.50
   0   4   0   88.99   12.00
   0   4   0   89.99    7.90
   0  -4   0   70.09    9.00
   0  -4   0   75.79    9.00
   0  -4   0   84.89   11.50
   0   5   0    4.00    6.00
   0   5   0   -2.70    5.70
   0   5   0    7.30    9.00
   0   5   0   -7.00    3.60
   0  -5   0    6.70    6.10
   0   6   0   75.49   10.60
   0   6   0   88.89   11.20
   0   6   0   62.79    7.80
   0   6   0   74.79   14.00
   0  -6   0   50.49    9.10
   0   7   0    1.00    7.70
   0   7   0    3.70    7.90
   0   7   0   -2.30   10.60
   0   7   0    1.50    5.40
   0  -7   0   -0.50    7.10
   0   8   0   59.29   11.80
   0   8   0   53.39   15.80
   0   9   0   -4.30   13.50
   0   9   0    3.60    9.20
  -1   9   0   12.70   14.70
  -1   9   0   25.50   10.80
  -1   8   0    1.30   11.70
  -1   8   0  -12.80    7.70
   1  -7   0  161.48   15.30
  -1   7   0  140.69   19.10
  -1   7   0  162.28   13.90
  -1   7   0  146.89   15.90
  -1   7   0  151.18   17.80
   1  -6   0  198.48   16.40
  -1   6   0  222.88   17.40
  -1   6   0  167.18   14.90
  -1   6   0  180.98   16.60
  -1   6   0  193.58   20.90
   1  -5   0  394.56   24.60
  -1   5   0  392.96   24.70
  -1   5   0  361.56   24.60
  -1   5   0  362.86   27.40
  -1   5   0  334.67   23.30
   1  -4   0   45.80    7.30
   1  -4   0   74.19   10.70
   1  -4   0   67.99    7.90
  -1   4   0   59.89    8.10
  -1   4   0   72.49    7.60
  -1   4   0   54.09   10.10
  -1   4   0   71.09    8.00
   1  -3   0 1533.25   93.59
   1  -3   0 1717.03   93.69
   1  -3   0 1733.63   95.29
  -1   3   0 1676.03   95.39
  -1   3   0 1689.93   93.79
  -1   3   0 1655.03   93.89
   1  -2   0  960.50   54.99
   1  -2   0  924.41   53.79
   1  -2   0  856.91   53.59
  -1   2   0  956.30   53.79
  -1   2   0 1037.90   53.99
  -1   2   0  994.40   55.09
   1  -1   0   -3.00    1.40
   1  -1   0   -1.90    0.40
   1  -1   0   -1.50    2.10
  -1   1   0   -2.00    1.50
  -1   1   0   -0.60    2.00
  -1   1   0    5.10    1.70
   1   0   0   -0.40    0.60
   1   0   0   -0.40    0.70
   1   0   0    0.60    0.80
   1   0   0    1.50    0.70
  -1   0   0    0.20    0.70
  -1   0   0    0.20    0.90
  -1   0   0   -0.20    0.60
  -1   0   0   -0.30    0.80
   1   1   0   -1.70    1.10
   1   1   0    7.00    3.00
   1   1   0    0.30    3.00
   1   1   0   -0.20    2.70
  -1  -1   0   -3.20    2.70
  -1  -1   0   -6.30    2.30
  -1  -1   0   -2.60    0.90
  -1  -1   0   -1.80    2.20
   1   2   0  939.41   52.19
   1   2   0  920.61   54.69
   1   2   0  974.40   53.69
   1   2   0  984.00   53.69
  -1  -2   0  839.02   53.49
  -1  -2   0  959.00   54.59
  -1  -2   0  935.71   53.49
   1   3   0 1637.24   95.49
   1   3   0 1670.93   93.69
   1   3   0 1676.63   96.89
  -1  -3   0 1787.32   95.49
  -1  -3   0 1620.94   95.39
  -1  -3   0 1712.53   96.89
   1   4   0   67.29    9.40
   1   4   0   68.19    9.10
   1   4   0   60.69    6.30
   1   4   0   67.09   11.30
  -1  -4   0   73.99    9.30
  -1  -4   0   72.09    9.00
   1   5   0  423.86   26.70
   1   5   0  423.56   30.50
   1   5   0  389.96   23.30
   1   5   0  383.66   26.40
  -1  -5   0  326.37   26.20
   1   6   0  200.38   17.80
   1   6   0  175.58   12.60
   1   6   0  173.58   17.10
   1   6   0  163.38   20.10
  -1  -6   0  182.68   17.10
   1   7   0  142.89   19.40
   1   7   0  131.29   16.00
   1   7   0  142.79   16.60
   1   7   0  134.59   11.40
  -1  -7   0  159.58   16.20
   1   8   0   19.20   13.70
   1   8   0    2.50    8.80
   1   9   0   22.00   15.00
   1   9   0   20.80   11.80
  -2   9   0   19.10   13.90
  -2   9   0   -5.00    8.50
  -2   8   0   46.80   15.40
  -2   8   0   54.69   11.10
   2  -7   0   40.20    8.40
  -2   7   0   42.10    8.80
  -2   7   0   54.79   13.60
  -2   7   0   41.90    9.00
   2  -6   0    6.50    5.80
  -2   6   0  -10.10    5.00
  -2   6   0    0.50    9.30
  -2   6   0    5.20    6.00
  -2   6   0   -0.50    6.00
   2  -5   0   48.50    7.40
  -2   5   0   61.59    7.90
  -2   5   0   52.59   10.90
  -2   5   0   51.79    7.70
  -2   5   0   50.39    7.80
   2  -4   0   88.89   11.20
   2  -4   0  112.49    9.30
   2  -4   0   98.09    8.90
  -2   4   0   93.99    9.40
  -2   4   0  126.59   12.50
  -2   4   0   91.49    9.20
   2  -3   0  812.22   47.90
   2  -3   0  790.62   46.00
  -2   3   0  833.02   47.90
  -2   3   0  839.92   46.20
  -2   3   0  749.53   46.10
   2  -2   0  992.90   58.29
   2  -2   0 1045.50   59.49
  -2   2   0 1063.59   59.59
  -2   2   0 1058.39   58.49
  -2   2   0 1046.60   58.49
   2  -1   0 4690.63  262.97
  -2   1   0 4807.02  264.47
  -2   1   0 4862.51  262.97
  -2   1   0 4690.33  262.97
   2   0   0   -2.50    1.70
   2   0   0   -1.20    2.20
   2   0   0    0.30    1.70
   2   0   0   -3.80    1.80
  -2   0   0    0.60    2.40
  -2   0   0   -1.90    1.70
  -2   0   0   -2.70    1.60
  -2   0   0   -0.70    1.90
   2   1   0 4961.90  272.17
   2   1   0 4894.51  272.47
   2   1   0 5028.80  271.97
   2   1   0 4928.01  271.97
  -2  -1   0 5207.78  272.67
  -2  -1   0 4517.95  271.97
  -2  -1   0 4479.65  271.77
  -2  -1   0 5257.27  272.07
   2   2   0 1011.70   58.29
   2   2   0 1018.80   60.29
   2   2   0 1119.09   60.39
   2   2   0  984.60   60.89
  -2  -2   0 1119.59   60.39
  -2  -2   0 1065.19   58.29
  -2  -2   0 1006.80   61.09
  -2  -2   0 1059.69   60.19
   2   3   0  831.42   47.60
   2   3   0  784.42   44.90
   2   3   0  812.72   49.10
   2   3   0  760.52   47.70
  -2  -3   0  887.71   47.80
  -2  -3   0  781.02   47.40
  -2  -3   0  770.92   48.70
   2   4   0   77.09   10.10
   2   4   0   91.29   10.60
   2   4   0   81.39   12.60
   2   4   0  103.49    6.90
  -2  -4   0   84.39   10.40
   2   5   0   44.90   11.70
   2   5   0   34.70    8.30
   2   5   0   56.19    4.80
   2   5   0   60.79    9.90
  -2  -5   0   48.90    9.40
   2   6   0   -0.20    9.60
   2   6   0    1.80    7.20
   2   6   0    4.40    7.50
  -2  -6   0    5.50    7.30
   2   7   0   26.50   13.80
   2   7   0   43.90   11.30
   2   7   0   22.80    9.90
  -2  -7   0   35.20   10.20
   2   8   0   50.39   16.50
   2   8   0   30.80   11.50
   2   9   0    8.10   10.40
   2   9   0   -6.30   13.10
  -3   9   0   25.40   14.20
  -3   8   0   36.90   13.40
  -3   8   0   45.80   10.00
   3  -7   0   -1.60    3.50
  -3   7   0   23.10   11.40
  -3   7   0   15.30    7.30
   3  -6   0    1.50    3.60
  -3   6   0    1.50    5.50
  -3   6   0   12.10    6.60
  -3   6   0   16.20    9.40
  -3   6   0   21.10    6.60
   3  -5   0    0.00    2.60
  -3   5   0    9.20    7.90
  -3   5   0    4.60    5.10
  -3   5   0   12.00    5.40
   3  -4   0  184.48   16.70
   3  -4   0  213.08   14.00
  -3   4   0  185.68   14.30
  -3   4   0  203.18   14.20
  -3   4   0  218.88   17.50
   3  -3   0  761.92   40.90
  -3   3   0  689.03   41.10
  -3   3   0  657.43   41.00
  -3   3   0  754.12   42.80
   3  -2   0  507.35   29.60
  -3   2   0  522.15   29.80
  -3   2   0  532.05   30.70
  -3   2   0  499.55   29.70
   3  -1   0 1236.88   71.89
   3  -1   0 1294.47   70.09
  -3   1   0 1161.38   70.09
  -3   1   0 1331.27   70.19
  -3   1   0 1240.58   71.79
   3   0   0   -2.90    3.10
   3   0   0   -3.30    3.40
   3   0   0    0.60    3.50
   3   0   0    4.00    3.80
  -3   0   0    1.80    3.60
  -3   0   0   -0.90    3.30
  -3   0   0    3.60    4.20
  -3   0   0    0.30    3.80
   3   1   0 1264.47   70.29
   3   1   0 1187.18   69.99
   3   1   0 1245.88   70.99
   3   1   0 1201.58   70.19
  -3  -1   0 1232.68   70.19
  -3  -1   0 1267.57   71.29
  -3  -1   0 1210.18   70.09
  -3  -1   0 1263.47   70.19
   3   2   0  502.65   32.10
   3   2   0  518.15   32.90
   3   2   0  471.55   31.10
   3   2   0  551.14   31.50
  -3  -2   0  506.85   29.10
  -3  -2   0  512.95   31.10
  -3  -2   0  471.25   32.20
  -3  -2   0  506.35   31.40
   3   3   0  677.83   43.70
   3   3   0  730.03   43.90
   3   3   0  740.03   45.40
  -3  -3   0  731.13   40.80
  -3  -3   0  810.12   44.30
  -3  -3   0  718.73   45.00
  -3  -3   0  679.73   43.70
   3   4   0  245.38   20.90
   3   4   0  221.28   18.70
   3   4   0  224.48   18.90
  -3  -4   0  211.28   17.70
   3   5   0    1.60    9.90
   3   5   0    8.50    6.60
   3   5   0    2.70    7.40
  -3  -5   0   -8.00    6.80
   3   6   0   -1.40   10.30
   3   6   0    9.40    8.10
   3   6   0   -4.00    8.20
  -3  -6   0    5.70    8.20
   3   7   0    7.60   11.90
   3   7   0    3.40    8.50
  -3  -7   0   21.60   10.30
   3   8   0   28.80   14.90
   3   8   0   57.29   13.10
  -3  -8   0   47.40   12.50
   3   9   0    0.70   14.20
   3   9   0    7.00   11.60
  -4   9   0   11.20    8.50
  -4   9   0    3.80   13.00
  -4   8   0    4.80    7.00
  -4   8   0   -6.00   10.80
  -4   7   0    1.10    9.60
  -4   7   0   -4.10    5.70
   4  -6   0  152.88   12.40
  -4   6   0  162.48   13.60
  -4   6   0  168.48   18.10
  -4   6   0  153.78   13.50
   4  -5   0  181.98   13.60
  -4   5   0  185.78   14.40
  -4   5   0  182.58   14.40
  -4   5   0  223.18   18.30
   4  -4   0   53.39    5.80
   4  -4   0   39.20    5.30
  -4   4   0   55.09    8.60
  -4   4   0   56.59    6.40
  -4   4   0   55.99    6.50
   4  -3   0  644.34   35.80
  -4   3   0  611.54   36.00
  -4   3   0  599.04   36.00
  -4   3   0  628.54   37.60
   4  -2   0  428.96   25.80
  -4   2   0  464.85   26.70
  -4   2   0  444.36   26.00
  -4   2   0  427.46   26.00
  -4   2   0  459.05   29.80
   4  -1   0  433.16   25.10
   4  -1   0  404.16   27.10
   4  -1   0  454.65   25.10
  -4   1   0  383.06   25.10
  -4   1   0  420.76   25.10
  -4   1   0  436.86   27.60
   4   0   0  309.47   19.10
   4   0   0  265.97   19.00
   4   0   0  289.47   19.30
   4   0   0  315.77   20.70
  -4   0   0  341.77   21.40
  -4   0   0  295.47   19.40
  -4   0   0  276.97   19.10
  -4   0   0  329.77   19.20
   4   1   0  439.96   26.60
   4   1   0  406.96   26.50
   4   1   0  403.36   26.50
   4   1   0  427.86   27.90
  -4  -1   0  384.86   26.30
  -4  -1   0  451.55   27.10
  -4  -1   0  443.16   29.00
  -4  -1   0  442.46   26.60
   4   2   0  467.95   29.70
   4   2   0  351.46   27.90
   4   2   0  452.85   30.20
   4   2   0  468.55   28.30
  -4  -2   0  440.66   28.90
  -4  -2   0  486.15   29.20
  -4  -2   0  446.06   28.20
  -4  -2   0  441.36   26.30
   4   3   0  603.54   37.70
   4   3   0  591.94   40.20
   4   3   0  600.74   38.80
   4   3   0  573.24   37.50
  -4  -3   0  582.54   37.30
  -4  -3   0  595.24   38.70
  -4  -3   0  593.24   34.20
  -4  -3   0  640.84   37.50
   4   4   0   46.80    9.40
   4   4   0   31.30    9.20
   4   4   0   54.29   11.60
  -4  -4   0   57.89    9.60
  -4  -4   0   51.69    4.10
   4   5   0  195.58   20.80
   4   5   0  165.98   16.80
  -4  -5   0  171.98   17.60
   4   6   0  160.08   17.20
   4   6   0  182.68   21.20
  -4  -6   0  143.39   16.80
   4   7   0    2.60   11.50
   4   7   0  -13.00    8.10
  -4  -7   0    6.60    8.90
   4   8   0    8.80   10.90
   4   8   0   -8.20   13.90
  -4  -8   0    2.40   10.80
   4   9   0    5.50   14.80
   4   9   0   20.40   13.20
  -5   9   0   15.30    8.40
  -5   9   0   13.30   13.70
  -5   8   0    4.20    7.00
  -5   8   0    1.40   11.00
  -5   7   0    2.90    5.90
  -5   7   0    8.90    9.90
   5  -6   0   38.60    5.90
  -5   6   0   32.60    6.80
  -5   6   0   67.39   11.40
  -5   6   0   39.90    7.20
   5  -5   0  171.08   12.10
   5  -5   0  164.08   11.80
  -5   5   0  157.98   12.90
  -5   5   0  169.08   13.20
  -5   5   0  162.98   15.90
   5  -4   0  288.77   17.70
   5  -4   0  273.97   17.70
  -5   4   0  306.17   18.50
  -5   4   0  271.97   18.30
  -5   4   0  282.97   20.50
  -5   4   0  282.07   25.90
   5  -3   0  223.78   14.00
   5  -3   0  210.78   14.10
  -5   3   0  213.68   14.60
  -5   3   0  237.58   21.60
  -5   3   0  218.38   14.60
  -5   3   0  215.38   16.00
   5  -2   0 1162.78   64.69
  -5   2   0 1150.98   68.49
  -5   2   0 1113.89   64.79
  -5   2   0 1159.98   64.89
   5  -1   0   21.60    7.10
   5  -1   0   18.40    4.80
   5  -1   0    7.00    4.60
  -5   1   0   19.40    4.90
  -5   1   0    3.00    6.20
  -5   1   0   17.50    4.80
  -5   1   0   18.90    3.80
   5   0   0    0.30    5.20
   5   0   0    1.80    5.40
   5   0   0   -4.80    4.40
   5   0   0    1.00    5.90
  -5   0   0    2.20    4.50
  -5   0   0    7.60    6.00
  -5   0   0   -3.40    5.00
  -5   0   0    3.10    5.50
   5   1   0   14.40    6.30
   5   1   0   16.80    6.40
   5   1   0   10.50    7.20
   5   1   0   19.10    6.40
  -5  -1   0   14.40    6.00
  -5  -1   0   10.70    6.20
  -5  -1   0   25.70    6.40
  -5  -1   0   23.50    8.10
   5   2   0 1170.28   66.79
   5   2   0 1039.40   66.29
   5   2   0 1201.08   67.49
   5   2   0 1189.58   68.69
  -5  -2   0 1143.19   66.99
  -5  -2   0 1140.29   66.69
  -5  -2   0 1119.79   68.09
  -5  -2   0 1121.09   66.49
   5   3   0  192.08   20.20
   5   3   0  266.37   19.70
   5   3   0  232.88   18.80
   5   3   0  189.28   18.90
  -5  -3   0  211.78   14.50
  -5  -3   0  241.38   19.60
   5   4   0  240.18   23.20
   5   4   0  282.97   22.10
   5   4   0  264.17   22.00
  -5  -4   0  314.77   22.50
  -5  -4   0  265.17   16.40
   5   5   0  177.88   19.90
   5   5   0  141.89   17.00
  -5  -5   0  210.68   18.90
   5   6   0   37.90   10.80
   5   6   0   38.30   13.00
  -5  -6   0   33.80   10.30
   5   7   0    3.80   12.40
   5   7   0  -10.20    9.30
  -5  -7   0    8.80   10.30
   5   8   0   -5.80   10.60
   5   8   0  -11.80   12.90
  -5  -8   0   -1.30   11.10
   5   9   0  -14.20   16.00
   5   9   0   16.00   13.00
  -6   9   0    3.40   12.40
  -6   9   0    3.10   14.90
  -6   9   0    3.90    7.30
  -6   8   0   11.20    7.00
  -6   8   0   23.70   15.40
  -6   8   0   14.20   11.60
  -6   7   0   -0.40    5.50
  -6   7   0   12.60    9.40
  -6   7   0   -4.20   11.70
   6  -6   0   18.20    4.40
  -6   6   0   20.30    5.70
  -6   6   0   21.40   12.10
  -6   6   0   16.40    6.00
  -6   6   0   24.00    9.30
   6  -5   0   35.50    4.80
   6  -5   0   33.50    4.80
  -6   5   0   42.10   11.90
  -6   5   0   35.10    8.20
  -6   5   0   30.20    5.70
  -6   5   0   23.90    5.70
   6  -4   0  795.92   44.30
   6  -4   0  750.42   44.30
  -6   4   0  811.42   45.10
  -6   4   0  764.92   45.00
  -6   4   0  743.63   46.70
  -6   4   0  779.22   51.89
  -6   3   0  373.06   23.40
  -6   3   0  384.56   29.60
  -6   3   0  387.66   24.50
  -6   3   0  381.56   23.40
   6  -2   0  163.78   15.60
   6  -2   0  118.39   10.40
   6  -2   0  134.79   10.80
  -6   2   0  134.59   11.10
  -6   2   0  128.89   14.20
  -6   2   0  171.08   11.40
   6  -1   0  986.20   58.99
   6  -1   0 1061.49   61.59
   6  -1   0 1051.09   59.09
  -6   1   0 1094.49   61.89
  -6   1   0 1010.10   58.99
  -6   1   0  985.40   59.09
  -6   1   0 1022.20   58.49
   6   0   0  504.35   33.10
   6   0   0  475.55   31.50
   6   0   0  511.75   31.80
   6   0   0  528.75   31.50
  -6   0   0  563.94   34.10
  -6   0   0  516.85   31.40
  -6   0   0  513.25   31.80
   6   1   0 1050.19   60.59
   6   1   0 1032.30   60.59
   6   1   0 1099.79   60.99
   6   1   0 1052.19   62.19
  -6  -1   0 1037.70   60.29
  -6  -1   0  929.61   60.29
  -6  -1   0 1077.29   60.79
  -6  -1   0  998.90   61.99
   6   2   0  136.39   16.20
   6   2   0  137.69   14.30
   6   2   0  139.79   14.40
   6   2   0  129.29   13.70
  -6  -2   0  179.98   15.30
  -6  -2   0  178.58   15.50
  -6  -2   0  134.89   13.50
  -6  -2   0  112.79   16.10
   6   3   0  425.66   27.80
   6   3   0  406.66   29.10
   6   3   0  332.67   27.20
  -6  -3   0  395.76   24.50
  -6  -3   0  416.36   28.80
   6   4   0  693.23   49.60
   6   4   0  812.82   48.60
  -6  -4   0  765.82   43.60
  -6  -4   0  753.32   47.90
   6   5   0   26.90   10.00
   6   5   0    8.40   10.70
  -6  -5   0   28.60    9.60
   6   6   0   16.40   13.40
   6   6   0   -1.80    8.50
  -6  -6   0   16.80    9.90
   6   7   0    9.20   10.50
   6   7   0   19.40   13.40
  -6  -7   0   -5.50   10.10
   6   8   0  -14.10   13.20
   6   8   0    7.80   12.40
  -6  -8   0   16.70   12.60
   6   9   0  -11.40   11.60
   6   9   0    3.30   16.10
  -7   9   0   28.40   18.70
  -7   9   0   -3.60   12.40
  -7   9   0   11.90    7.80
  -7   8   0   -0.10   10.20
  -7   8   0  -11.20   13.50
  -7   8   0    2.10    5.90
  -7   7   0   16.20   12.90
  -7   7   0   20.30    9.80
  -7   7   0   20.10    6.20
   7  -6   0   19.90    3.50
   7  -6   0   19.20    5.20
  -7   6   0   11.50    5.40
  -7   6   0    7.70   11.30
  -7   6   0   26.40    6.10
  -7   6   0    8.10    7.70
   7  -5   0   56.59    5.70
   7  -5   0   70.29    6.00
  -7   5   0   59.49    7.30
  -7   5   0   44.70   13.60
  -7   5   0   52.69    7.10
  -7   5   0   66.19   10.00
   7  -4   0  308.57   19.10
   7  -4   0  285.47   18.90
  -7   4   0  336.67   27.40
  -7   4   0  310.47   19.90
  -7   4   0  318.17   21.80
  -7   4   0  316.27   19.80
   7  -3   0    8.60    4.20
   7  -3   0   -2.20    2.20
  -7   3   0   20.80    5.00
  -7   3   0   22.50    9.60
  -7   3   0   18.60    5.30
  -7   3   0    9.40    4.50
   7  -2   0  315.27   20.30
   7  -2   0  334.47   20.40
   7  -2   0  285.77   24.20
  -7   2   0  306.37   20.50
  -7   2   0  318.57   24.70
  -7   2   0  311.37   20.40
   7  -1   0  399.86   25.60
   7  -1   0  414.96   28.90
   7  -1   0  442.76   25.80
  -7   1   0  397.86   25.60
  -7   1   0  377.96   25.80
  -7   1   0  405.06   29.20
  -7   1   0  391.16   24.90
   7   0   0   -2.10    6.10
   7   0   0    1.90    5.50
   7   0   0    3.10    6.40
   7   0   0   -4.30    7.00
  -7   0   0   -1.70    5.90
  -7   0   0   -1.70    5.00
  -7   0   0   22.40    8.90
  -7   0   0  -14.00    5.70
   7   1   0  398.06   27.80
   7   1   0  429.86   28.10
   7   1   0  374.36   27.50
   7   1   0  370.76   29.70
  -7  -1   0  445.36   31.70
  -7  -1   0  398.76   27.40
  -7  -1   0  434.66   27.50
  -7  -1   0  447.96   28.10
   7   2   0  297.37   24.50
   7   2   0  306.17   23.50
   7   2   0  356.76   28.70
  -7  -2   0  310.67   24.10
  -7  -2   0  318.17   23.30
  -7  -2   0  318.97   29.20
  -7  -2   0  337.57   24.70
   7   3   0   15.00    9.10
   7   3   0   12.70    8.20
  -7  -3   0   18.60    5.60
  -7  -3   0   -0.10    8.80
   7   4   0  300.47   25.80
   7   4   0  320.67   24.70
  -7  -4   0  297.17   24.90
  -7  -4   0  295.77   19.40
   7   5   0   50.99   13.60
   7   5   0   65.79   12.60
  -7  -5   0   45.30   11.40
  -7  -5   0   62.89    5.80
   7   6   0   -2.70   11.60
   7   6   0    9.90    9.30
  -7  -6   0   -4.10    9.20
   7   7   0   32.20   16.50
   7   7   0   19.40   12.30
  -7  -7   0   29.60   12.00
   7   8   0   10.20   11.60
   7   8   0   31.20   17.40
  -7  -8   0    3.90   12.70
   7   9   0   14.00   13.30
   7   9   0  -15.10   17.10
  -8   8   0   32.00   16.20
  -8   8   0   17.30    6.40
  -8   8   0    0.30   10.80
  -8   7   0   -3.40   12.10
  -8   7   0   -2.90    5.00
  -8   7   0   -3.30    8.20
  -8   6   0  134.89   12.10
  -8   6   0  152.38   12.70
  -8   6   0  168.18   22.30
  -8   6   0  139.79   15.80
   8  -5   0    6.80    3.40
   8  -5   0    5.90    3.20
  -8   5   0   -3.60   10.70
  -8   5   0   17.90    7.20
  -8   5   0    8.20    4.70
  -8   5   0    2.50    4.50
   8  -4   0   50.99    6.00
   8  -4   0   48.10    5.90
  -8   4   0   66.89   13.10
  -8   4   0   55.29    6.90
  -8   4   0   50.89    6.70
  -8   4   0   51.69    8.10
   8  -3   0   -0.30    1.50
   8  -3   0    8.70    4.50
  -8   3   0    5.70    8.70
  -8   3   0    2.90    4.60
  -8   3   0    6.80    4.50
  -8   3   0    2.70    4.30
   8  -2   0  270.97   19.40
   8  -2   0  289.67   19.50
  -8   2   0  270.87   19.50
  -8   2   0  294.77   25.00
  -8   2   0  307.87   19.90
  -8   2   0  299.37   19.00
   8  -1   0  268.97   19.60
   8  -1   0  272.77   22.20
   8  -1   0  259.67   19.20
  -8   1   0  283.47   19.70
  -8   1   0  263.57   19.30
  -8   1   0  276.97   18.70
  -8   1   0  304.67   24.00
   8   0   0  122.89   13.00
   8   0   0  151.28   13.40
   8   0   0  168.98   16.10
  -8   0   0  139.49   15.80
  -8   0   0  161.48   13.80
  -8   0   0  134.99   13.40
  -8   0   0  171.58   14.30
   8   1   0  300.57   24.80
   8   1   0  285.47   21.60
   8   1   0  269.77   21.70
  -8  -1   0  269.77   21.50
  -8  -1   0  289.27   21.60
  -8  -1   0  336.57   27.80
  -8  -1   0  285.87   21.30
   8   2   0  301.37   23.40
   8   2   0  268.77   22.10
  -8  -2   0  302.37   22.60
  -8  -2   0  254.37   24.50
  -8  -2   0  292.97   23.90
   8   3   0    2.40    9.10
   8   3   0   14.60    8.50
  -8  -3   0    0.10   10.30
  -8  -3   0   -3.80    8.00
  -8  -3   0   22.30    6.30
   8   4   0   38.30   11.90
   8   4   0   41.00   10.90
  -8  -4   0   54.89   11.30
  -8  -4   0   57.89    7.40
   8   5   0   15.60   10.90
   8   5   0    6.20   11.30
  -8  -5   0   21.10   10.00
  -8  -5   0    7.40    4.40
   8   6   0  145.59   18.30
   8   6   0   91.69   18.90
  -8  -6   0  147.89   18.90
   8   7   0   -7.50   13.40
   8   7   0    5.00   10.60
  -8  -7   0   -4.90   11.70
   8   8   0   15.40   13.50
   8   8   0    3.40   17.10
  -8  -8   0  -11.00   12.50
  -9   8   0   -7.50   14.80
  -9   8   0    5.10   10.60
  -9   8   0    3.70    5.70
  -9   7   0    0.50    5.00
  -9   7   0    8.80    9.10
  -9   7   0   -5.80   12.00
  -9   6   0    5.30   11.90
  -9   6   0    1.60    4.80
  -9   6   0   15.30    8.10
   9  -5   0  154.48   10.70
   9  -5   0  159.78   11.00
  -9   5   0  163.08   15.40
  -9   5   0  141.39   12.70
  -9   5   0  170.08   21.40
  -9   5   0  171.88   12.90
   9  -4   0   11.10    4.40
  -9   4   0   15.30   10.60
  -9   4   0   14.50    6.10
  -9   4   0    9.10    5.10
  -9   4   0    8.70    5.00
   9  -3   0   -2.50    2.70
  -9   3   0   10.10    5.10
  -9   3   0    6.20    9.10
  -9   3   0   15.50    5.50
   9  -2   0   26.60    6.20
  -9   2   0   25.00    6.60
  -9   2   0   30.30   10.50
  -9   2   0   21.10    6.30
  -9   2   0   25.80    5.30
   9  -1   0   96.89   11.00
  -9   1   0   89.99   10.80
  -9   1   0  114.39   11.30
  -9   1   0  121.39   14.70
  -9   1   0   91.19    9.80
   9   0   0   -4.30    6.50
   9   0   0    1.70    5.80
  -9   0   0    1.70    5.90
  -9   0   0    0.90    6.20
  -9   0   0    9.70   10.00
  -9   0   0    1.20    6.60
   9   1   0   85.99   11.20
   9   1   0   75.69   11.40
  -9  -1   0  102.59   14.80
  -9  -1   0  100.39   11.90
  -9  -1   0   83.09   11.60
  -9  -1   0  103.39   11.80
   9   2   0   27.50    9.10
   9   2   0   27.20    8.80
  -9  -2   0   13.50   12.50
  -9  -2   0   30.80    9.10
   9   3   0   -4.80    8.40
   9   3   0   21.80    9.80
  -9  -3   0   10.90    6.60
  -9  -3   0   13.20   10.80
  -9  -3   0   21.30   10.70
   9   4   0   20.00   10.10
   9   4   0   13.80   10.50
  -9  -4   0   13.50   10.30
  -9  -4   0   22.40    6.40
   9   5   0  184.58   22.00
   9   5   0  143.79   18.30
  -9  -5   0  156.28   12.80
  -9  -5   0  125.89   18.10
   9   6   0   22.40   14.70
   9   6   0    0.60   10.10
  -9  -6   0   11.40   11.80
   9   7   0   -3.80   14.10
   9   7   0   -9.30   10.10
  -9  -7   0    2.50   11.90
   9   8   0   31.20   13.60
   9   8   0  -13.10   16.20
  -9  -8   0   -4.40   13.50
 -10   8   0    3.20   15.20
 -10   7   0    7.20    5.40
 -10   7   0   11.10   13.80
 -10   7   0    2.00    8.70
 -10   6   0   33.00   14.00
 -10   6   0    5.30    8.30
 -10   6   0   42.20    6.70
  10  -5   0   75.49    6.70
 -10   5   0   84.29    9.30
 -10   5   0   81.29    8.90
 -10   5   0   74.99   17.40
 -10   5   0   90.79   10.90
  10  -4   0   -1.00    4.30
 -10   4   0    2.90    4.90
 -10   4   0   -2.60    4.90
 -10   4   0   -2.10    4.80
 -10   4   0    2.10    9.90
  10  -3   0   41.30    6.50
 -10   3   0   45.50    7.20
 -10   3   0   34.90   11.00
 -10   3   0   18.10    6.60
  10  -2   0   13.80    6.10
 -10   2   0   10.10    6.30
 -10   2   0    8.40    6.10
 -10   2   0    3.60    4.70
 -10   2   0   10.80    9.10
  10  -1   0   23.60    7.10
 -10   1   0   -1.70    6.00
 -10   1   0   21.90    7.10
 -10   1   0   18.80   10.50
 -10   1   0   16.60    5.90
  10   0   0  109.19   12.80
  10   0   0   79.29   10.60
 -10   0   0   97.79   10.90
 -10   0   0  101.19   15.00
 -10   0   0   92.19   12.10
 -10   0   0  114.09   12.40
  10   1   0    6.10    7.60
  10   1   0   14.00    7.80
 -10  -1   0   10.50   10.50
 -10  -1   0   23.80    9.90
 -10  -1   0    8.60    7.70
 -10  -1   0   -3.50    6.80
  10   2   0   17.50    9.60
  10   2   0    9.40    8.90
 -10  -2   0    7.20    9.20
 -10  -2   0   10.10   11.90
  10   3   0    9.70   10.30
  10   3   0   36.90   10.90
 -10  -3   0   49.99    8.80
 -10  -3   0   44.20   11.60
 -10  -3   0   31.70   12.60
  10   4   0   -2.30    9.70
  10   4   0   19.30   12.00
 -10  -4   0    8.90    6.30
 -10  -4   0   -4.20    9.10
  10   5   0   61.39   17.20
  10   5   0   77.09   15.70
 -10  -5   0   65.29   14.50
 -10  -5   0   77.69    9.30
  10   6   0   20.20   16.00
  10   6   0   42.00   13.60
 -10  -6   0   53.79   14.10
  10   7   0   -3.00   11.50
  10   7   0   -0.20   16.20
 -10  -7   0   10.50   14.20
  10   8   0   29.70   19.90
  10   8   0   10.80   13.40
 -10  -8   0   27.70   16.80
 -11   8   0    7.20   18.60
 -11   7   0   19.10    5.90
 -11   7   0   27.40   16.50
 -11   6   0   71.59    9.00
 -11   6   0   99.59   12.80
 -11   6   0   80.59   18.40
 -11   5   0  107.19   19.20
 -11   5   0  109.49   12.00
 -11   5   0   79.99    9.80
  11  -4   0   17.80    5.40
 -11   4   0    9.30    6.30
 -11   4   0   11.70    5.90
 -11   4   0   16.90    5.90
 -11   4   0   15.90   12.20
  11  -3   0   12.60    5.70
 -11   3   0   13.90   11.30
 -11   3   0    6.20    6.20
 -11   3   0   18.20    5.40
 -11   3   0   15.50    6.20
  11  -2   0   62.29    9.10
 -11   2   0   58.29   13.20
 -11   2   0   49.90    7.60
 -11   2   0   58.49    9.00
 -11   2   0   51.09    9.00
  11  -1   0   -3.90    6.20
 -11   1   0    2.30    6.70
 -11   1   0    1.80    5.90
 -11   1   0    4.40    5.90
 -11   1   0   -8.40    9.70
  11   0   0   -3.40    6.40
  11   0   0   -1.30    6.10
 -11   0   0   10.70    7.20
 -11   0   0  -12.20    5.80
 -11   0   0   -3.00    9.80
 -11   0   0    6.60    8.20
  11   1   0    2.00    7.80
  11   1   0   12.30    7.80
 -11  -1   0    3.70   12.00
 -11  -1   0   -3.90    7.70
  11   2   0   74.19   12.50
  11   2   0   48.90   11.60
 -11  -2   0   38.60   10.80
 -11  -2   0   44.10   14.60
  11   3   0   15.00   10.30
  11   3   0   17.80   10.20
 -11  -3   0   18.80   10.80
 -11  -3   0   20.10    7.90
 -11  -3   0   12.30   11.80
  11   4   0   21.10   11.50
  11   4   0   26.10   12.50
 -11  -4   0   12.00   10.80
 -11  -4   0   26.30    8.10
  11   5   0  107.69   18.90
  11   5   0  100.39   17.70
 -11  -5   0  102.39   11.60
 -11  -5   0  106.69   17.30
  11   6   0   89.89   19.50
  11   6   0   61.19   16.10
 -11  -6   0   94.39   17.30
  11   7   0   12.60   14.30
  11   7   0   14.00   16.00
 -11  -7   0   11.30   13.70
  11   8   0    2.00   12.90
  11   8   0  -17.70   16.00
 -11  -8   0    8.80   15.10
 -12   7   0   23.50    7.70
 -12   7   0   13.90   14.80
 -12   6   0   18.10   14.20
 -12   6   0    2.80    6.00
 -12   5   0   42.90   16.10
 -12   5   0   57.29    9.20
 -12   5   0   70.29    9.80
  12  -4   0  137.69   12.50
 -12   4   0  135.49   18.60
 -12   4   0  165.38   13.80
 -12   4   0  146.79   14.00
 -12   4   0  160.08   21.70
  12  -3   0   -3.70    5.40
 -12   3   0    3.50    6.40
 -12   3   0   -7.60    5.70
 -12   3   0    4.80   10.90
 -12   3   0   -9.20    4.70
  12  -2   0    2.30    6.70
 -12   2   0    6.90    6.10
 -12   2   0    3.50    6.50
 -12   2   0   20.10    7.60
 -12   2   0    7.20   10.80
  12  -1   0   -0.10    7.00
 -12   1   0   16.10    8.00
 -12   1   0   -3.70   10.00
 -12   1   0   24.00    8.50
 -12   1   0    7.80    6.50
  12   0   0   42.90   10.60
 -12   0   0   34.40    9.30
 -12   0   0   24.40    9.50
 -12   0   0   71.39   15.20
 -12   0   0   43.10    9.10
  12   1   0   11.00    8.70
  12   1   0   22.40    9.10
 -12  -1   0   21.70   10.00
 -12  -1   0   21.80   12.80
  12   2   0   -6.10    8.60
  12   2   0   -5.70    9.50
 -12  -2   0   23.60   10.50
 -12  -2   0   13.80   12.70
  12   3   0    3.40   10.30
  12   3   0   -3.30    9.20
 -12  -3   0   12.00    8.10
 -12  -3   0   -4.50   12.60
 -12  -3   0    4.80   10.20
  12   4   0  177.18   20.70
  12   4   0  142.29   20.90
 -12  -4   0  161.78   16.10
 -12  -4   0  125.69   19.10
  12   5   0   55.19   16.20
  12   5   0   70.59   15.70
 -12  -5   0   56.09   15.00
 -12  -5   0   54.89    9.90
  12   6   0   10.60   13.00
  12   6   0   -6.60   13.80
 -12  -6   0   22.80   15.10
  12   7   0    0.10   12.90
  12   7   0   14.80   17.80
 -12  -7   0   23.70   14.80
 -13   7   0   -6.40   15.20
 -13   6   0   19.20    6.80
 -13   6   0    1.40   14.70
 -13   5   0   -3.20    6.10
 -13   5   0   -8.80   13.30
 -13   4   0    9.10    5.70
 -13   4   0   17.40   13.70
 -13   4   0   -0.90    6.70
  13  -3   0   12.00    7.40
 -13   3   0    4.10   12.10
 -13   3   0   24.70    7.90
 -13   3   0   13.30    9.20
 -13   3   0   21.00    8.20
  13  -2   0   27.50    8.50
 -13   2   0    1.80    6.40
 -13   2   0   12.10   12.90
 -13   2   0   26.70    8.60
 -13   2   0   23.30    8.10
  13  -1   0   44.30   10.10
 -13   1   0   39.70    8.60
 -13   1   0   38.40    9.70
 -13   1   0   51.89   10.50
 -13   1   0   35.30   13.90
  13   0   0    6.20    8.40
 -13   0   0  -19.00   11.10
 -13   0   0   -6.40    8.70
 -13   0   0  -10.00   11.50
  13   1   0   67.79   11.40
  13   1   0   43.00   10.90
 -13  -1   0   39.80   11.70
 -13  -1   0   43.10   15.40
  13   2   0    8.20    9.60
  13   2   0   40.90   12.00
 -13  -2   0   21.30   13.70
 -13  -2   0   12.50   10.30
  13   3   0    3.80   11.60
  13   3   0   17.00   11.60
 -13  -3   0   11.20   14.40
 -13  -3   0   31.70   13.70
 -13  -3   0   37.10   10.40
  13   4   0    3.90   13.00
  13   4   0   -3.10   12.00
 -13  -4   0    7.70    8.50
 -13  -4   0   30.20   13.40
  13   5   0   -4.60   13.70
  13   5   0    2.40   11.70
 -13  -5   0   -6.00   12.00
 -13  -5   0   -0.90    7.80
  13   6   0  -14.60   11.60
  13   6   0    0.00   14.80
 -13  -6   0    3.10   12.60
  13   7   0   16.30   15.10
  13   7   0   -2.40   16.20
 -13  -7   0   -2.10   14.90
 -14   7   0   41.30   19.30
 -14   6   0    8.90   15.40
 -14   6   0   25.10    7.80
 -14   5   0    1.90    7.10
 -14   5   0    3.70   13.60
 -14   4   0   56.09   10.00
 -14   4   0   20.90   13.90
 -14   3   0   64.29   11.10
 -14   3   0   52.99   14.90
  14  -2   0    9.00    8.40
 -14   2   0   10.70   12.20
 -14   2   0    0.60    7.90
  14  -1   0   -0.40    8.30
 -14   1   0   -6.70    8.20
 -14   1   0   -3.20    8.30
 -14   1   0    6.40   12.70
 -14   1   0   -5.10    6.80
  14   0   0   -4.20    8.30
 -14   0   0   13.20   14.60
 -14   0   0    1.80    8.20
  14   1   0    1.50    8.50
  14   1   0    5.90    9.50
 -14  -1   0   15.90   16.00
 -14  -1   0    1.60    8.80
  14   2   0   -5.20    9.90
  14   2   0    1.60    9.60
 -14  -2   0   -2.60   11.20
 -14  -2   0   18.20   15.00
  14   3   0   54.39   14.40
  14   3   0   59.99   14.60
 -14  -3   0   74.49   15.60
 -14  -3   0   49.30   16.90
 -14  -3   0   69.29   13.00
  14   4   0   84.99   16.80
  14   4   0   44.90   15.60
 -14  -4   0   41.80   14.30
 -14  -4   0   50.29   11.70
  14   5   0    4.40   12.90
  14   5   0    7.90   15.60
 -14  -5   0   -9.30   12.20
 -14  -5   0  -14.30    8.00
  14   6   0   10.40   16.20
  14   6   0    6.30   15.70
 -14  -6   0   28.60   15.00
  14   7   0   34.00   19.80
 -14  -7   0   73.29   19.40
 -15   6   0   11.80    7.60
 -15   6   0    7.60   17.30
 -15   5   0    3.30    7.50
 -15   5   0   18.20   16.10
 -15   4   0    0.40    7.80
 -15   4   0   10.70   13.80
 -15   3   0   22.50   14.30
 -15   3   0   21.40    9.30
  15  -2   0   11.60    8.70
 -15   2   0    8.30    9.00
 -15   2   0   -1.30   12.60
  15  -1   0   12.00    9.80
 -15   1   0   43.70   11.50
 -15   1   0   30.30   15.70
  15   0   0   15.20   10.30
 -15   0   0  -24.60    8.70
 -15   0   0   -4.30   13.30
  15   1   0   26.30   12.00
  15   1   0   27.20   10.90
 -15  -1   0   25.80   11.70
 -15  -1   0   19.80   15.60
  15   2   0    9.00   10.90
  15   2   0   13.90   11.50
 -15  -2   0   11.60   16.10
 -15  -2   0   -3.50   10.40
  15   3   0   27.50   13.50
  15   3   0   28.00   13.50
 -15  -3   0   39.70   11.70
 -15  -3   0   34.10   15.30
 -15  -3   0   22.10   14.00
  15   4   0   -3.40   13.90
  15   4   0    1.00   12.70
 -15  -4   0   16.20   10.00
 -15  -4   0   15.20   12.90
  15   5   0    2.60   13.50
  15   5   0   -2.50   14.60
 -15  -5   0    6.40   13.40
  15   6   0   -1.40   15.70
  15   6   0   -0.10   14.30
 -15  -6   0   17.60   15.30
 -16   5   0   -3.70   15.70
 -16   5   0   23.40    8.70
 -16   4   0    0.10    8.50
 -16   4   0    2.30   14.50
 -16   3   0   11.60    9.20
 -16   3   0   19.00   16.30
 -16   2   0   50.39   12.20
 -16   2   0   43.50   17.30
  16  -1   0   16.40   11.00
 -16   1   0   22.60   15.20
 -16   1   0   24.30   10.80
  16   0   0   23.60   12.10
 -16   0   0   20.40   11.90
 -16   0   0   23.20   18.30
  16   1   0   31.10   11.50
  16   1   0   42.40   13.00
 -16  -1   0   15.10   17.90
 -16  -1   0   49.70   14.30
  16   2   0   52.99   14.30
  16   2   0   72.19   14.20
 -16  -2   0   52.79   19.70
 -16  -2   0   50.69   14.50
  16   3   0   11.90   12.80
  16   3   0   10.50   12.90
 -16  -3   0    5.90   10.90
 -16  -3   0    3.60   14.30
 -16  -3   0  -11.10   12.80
  16   4   0  -10.50   11.70
  16   4   0  -16.00   11.50
 -16  -4   0    6.50   14.40
 -16  -4   0   -6.70    9.60
  16   5   0   26.60   15.60
  16   5   0   -8.70   14.80
 -16  -5   0   17.30   14.90
 -17   5   0   13.10    9.30
 -17   5   0  -15.20   15.90
 -17   4   0    2.40    9.00
 -17   4   0   -2.30   14.50
 -17   3   0  -10.40   14.10
 -17   3   0    5.20    9.80
 -17   2   0   56.29   12.80
 -17   2   0    8.10   17.00
 -17   1   0   -1.10    9.80
 -17   1   0    7.60   17.30
  17   0   0   -0.60   11.10
 -17   0   0   -4.20   16.50
 -17   0   0   -2.30    9.60
  17   1   0   -6.90   11.80
 -17  -1   0  -26.90   16.20
 -17  -1   0    1.10   11.90
  17   2   0   36.90   13.10
  17   2   0    8.30   13.90
 -17  -2   0   28.10   15.10
 -17  -2   0   25.20   18.10
  17   3   0   26.60   13.90
  17   3   0  -14.70   13.20
 -17  -3   0   -6.60   12.60
 -17  -3   0   23.20   11.90
 -17  -3   0   11.80   15.80
  17   4   0    8.20   14.70
  17   4   0   -5.00   13.30
 -17  -4   0   -9.80   12.90
 -17  -4   0   -3.00   10.90
  17   5   0  -26.40   13.40
  17   5   0    4.90   16.60
 -17  -5   0   -5.90   13.70
 -18   4   0   19.60   10.70
 -18   4   0  -27.00   15.50
 -18   3   0    4.20   10.30
 -18   3   0  -10.40   15.10
 -18   2   0   -4.50   16.90
 -18   2   0   -5.70   10.10
 -18   1   0  -28.00   17.20
 -18   1   0   -5.60   10.20
 -18   0   0   25.00   12.80
 -18   0   0   16.60   19.30
  18   1   0    2.90   13.00
 -18  -1   0   -6.40   17.00
 -18  -1   0   11.40   13.30
  18   2   0   12.90   12.40
  18   2   0   12.50   14.50
 -18  -2   0   -8.60   16.20
 -18  -2   0   -1.70   12.90
  18   3   0    8.50   13.30
  18   3   0    1.20   15.10
 -18  -3   0   23.50   16.00
 -18  -3   0    2.10   14.20
 -18  -3   0   -5.70   11.70
  18   4   0    3.40   15.10
  18   4   0   12.50   16.90
 -18  -4   0   25.90   13.20
 -18  -4   0  -18.40   13.60
 -19   3   0    2.60   10.20
 -19   3   0  -18.80   16.50
 -19   2   0   -3.50   10.90
 -19   2   0   -3.40   17.90
 -19   1   0    2.80   11.70
 -19   1   0  -39.80   16.10
 -19   0   0  -29.80   10.50
 -19   0   0  -30.60   17.30
  19   1   0  -20.60   19.50
 -19  -1   0  -17.60   17.30
 -19  -1   0    9.60   13.00
  19   2   0   29.70   14.00
  19   2   0    5.70   15.60
 -19  -2   0    2.60   14.40
 -19  -2   0   18.40   16.40
  19   3   0    0.30   13.60
  19   3   0    4.80   16.30
 -19  -3   0   29.70   14.10
 -19  -3   0   26.90   16.60
 -19  -3   0    7.60   15.40
 -20   0   0  -27.60   17.50
 -20   0   0    2.60   13.10
 -20  -1   1   10.80   14.20
 -20  -1   1   -6.90   18.20
 -20   0   1  -32.50   18.30
 -20   0   1  -10.00   12.20
 -20   1   1   10.40   12.60
 -20   1   1  -23.30   18.30
 -19  -3   1   24.00   15.00
 -19  -3   1   33.40   16.30
 -19  -3   1   16.10   13.70
  19   3  -1    4.70   13.70
  19   3  -1   16.90   17.00
 -19  -2   1   -6.30   13.40
 -19  -2   1   33.40   17.00
 -19  -2   1   11.80   13.50
  19   2  -1   21.70   15.70
 -19  -1   1   11.10   12.50
 -19  -1   1   14.00   18.60
  19   1  -1    5.70   14.40
 -19   0   1    1.50   12.30
 -19   0   1  -43.50   16.60
 -19   1   1  -32.70   16.30
 -19   1   1   -4.90   11.30
 -19   2   1   -7.70   16.20
 -19   2   1   22.80   11.90
 -19   3   1    8.00   11.10
 -19   3   1  -27.70   12.50
 -18  -4   1   -4.60   11.70
 -18  -4   1  -13.00   15.20
  18   4  -1    5.50   15.30
  18   4  -1    4.40   15.40
 -18  -3   1   14.70   14.00
 -18  -3   1   -7.40   12.20
 -18  -3   1   17.30   15.50
  18   3  -1    0.60   13.60
  18   3  -1   -2.80   14.70
 -18  -2   1   37.80   17.60
 -18  -2   1   32.40   13.60
 -18  -2   1    3.70   13.40
  18   2  -1   43.60   13.80
  18   2  -1   20.40   14.90
 -18  -1   1    4.10   11.50
 -18  -1   1  -26.20   15.50
  18   1  -1   18.70   13.90
 -18   0   1   -9.50    9.30
 -18   0   1   -6.60   16.00
  18   0  -1   16.40   19.70
 -18   1   1  -26.80   16.60
 -18   1   1   -1.90   10.60
 -18   2   1   27.70   11.70
 -18   2   1   -3.80   14.80
 -18   3   1    2.50   16.00
 -18   3   1   -2.60    9.30
 -18   4   1   -0.60   16.60
 -18   4   1    0.40    9.00
 -17  -5   1   37.30   18.30
  17   5  -1    5.30   15.40
  17   5  -1   41.30   17.40
 -17  -4   1   20.00   12.40
 -17  -4   1   37.10   15.90
  17   4  -1  -11.00   14.20
  17   4  -1    8.60   15.20
 -17  -3   1   15.80   13.40
 -17  -3   1   14.20   15.50
 -17  -3   1   23.40   12.10
  17   3  -1   17.90   13.60
  17   3  -1    9.50   13.10
 -17  -2   1   11.00   13.70
 -17  -2   1   14.40   17.00
  17   2  -1   19.70   12.70
  17   2  -1   19.20   13.70
 -17  -1   1   -1.60   15.30
 -17  -1   1    3.50   10.60
  17   1  -1   11.50   11.70
 -17   0   1   48.20   19.40
 -17   0   1   76.69   15.10
  17   0  -1   60.19   14.80
 -17   1   1    3.50   10.40
 -17   1   1   16.10   16.60
 -17   2   1   -3.20   14.00
 -17   2   1   20.60   10.80
 -17   3   1   11.60   15.80
 -17   3   1    8.60    9.90
 -17   4   1   -2.30   14.10
 -17   4   1    1.70    8.70
 -17   5   1   30.50   17.60
 -17   5   1   36.60   10.10
 -16  -6   1   11.80   15.00
  16   6  -1  -10.40   16.50
 -16  -5   1   15.90   16.00
  16   5  -1  -15.00   12.60
  16   5  -1    2.50   14.30
 -16  -4   1    0.70   10.20
 -16  -4   1   -3.10   13.50
  16   4  -1   -1.60   14.60
  16   4  -1   -8.50   11.70
 -16  -3   1   94.39   15.80
 -16  -3   1   67.29   16.00
 -16  -3   1   57.09   18.20
  16   3  -1   59.89   15.80
  16   3  -1   63.29   16.70
 -16  -2   1   10.20   11.70
 -16  -2   1   10.60   15.60
  16   2  -1  -19.00   11.40
  16   2  -1    3.80   10.70
 -16  -1   1   24.30   11.80
 -16  -1   1   21.10   17.40
  16   1  -1   49.10   13.80
 -16   0   1   -4.70    9.00
 -16   0   1  -13.30   14.90
  16   0  -1  -20.30    8.50
 -16   1   1   41.30   11.40
 -16   1   1   34.60   16.00
  16  -1  -1   51.99   12.30
 -16   2   1    1.60   13.50
 -16   2   1   -5.80    8.50
 -16   3   1   46.20   11.30
 -16   3   1   56.89   17.80
 -16   4   1   16.20    9.00
 -16   4   1   -7.40   11.60
 -16   5   1   23.90    8.70
 -16   5   1   14.70   16.00
 -16   6   1   -5.70   15.00
 -15  -6   1   15.40   15.50
  15   6  -1   20.70   15.70
  15   6  -1   39.70   18.30
 -15  -5   1  -16.60   10.80
 -15  -5   1  -14.40    8.80
  15   5  -1   35.90   16.30
  15   5  -1   -7.40   12.30
 -15  -4   1   48.10   12.40
 -15  -4   1   53.49   15.30
  15   4  -1   43.20   16.10
  15   4  -1   44.60   15.10
 -15  -3   1   31.30   11.10
 -15  -3   1   11.10   15.00
 -15  -3   1   -2.60   12.70
  15   3  -1    4.10   11.00
  15   3  -1    8.30   11.80
 -15  -2   1   24.80   13.40
 -15  -2   1   14.60   14.30
  15   2  -1   23.30   11.60
  15   2  -1   28.00   12.20
 -15  -1   1    4.00   15.00
 -15  -1   1   39.50   11.70
  15   1  -1   26.10   10.90
  15   1  -1   21.60   11.60
 -15   0   1   65.49   17.70
 -15   0   1   47.20   12.30
  15   0  -1   52.39   12.50
 -15   1   1   18.90    9.60
 -15   1   1    8.40   14.30
  15  -1  -1   17.40    9.90
 -15   2   1   21.00    9.30
 -15   2   1   -2.80   12.40
  15  -2  -1   20.30    9.00
 -15   3   1    1.60    7.50
 -15   3   1    9.20   13.50
 -15   4   1   45.40   16.50
 -15   4   1   43.40    9.70
 -15   5   1    4.90    6.90
 -15   5   1  -13.60   12.40
 -15   6   1   36.70   18.00
 -15   6   1   18.60    7.30
 -14  -7   1   15.40   16.40
  14   7  -1   45.00   17.40
  14   7  -1   36.50   20.10
 -14  -6   1   54.99   17.40
  14   6  -1   58.79   19.60
  14   6  -1  107.09   21.00
 -14  -5   1   46.00   10.90
 -14  -5   1   32.70   14.90
  14   5  -1   50.19   15.50
  14   5  -1   30.10   17.80
 -14  -4   1  241.18   26.00
 -14  -4   1  241.28   22.00
  14   4  -1  207.58   25.20
  14   4  -1  210.58   24.60
 -14  -3   1   44.90   11.30
 -14  -3   1   39.40   13.20
 -14  -3   1   49.70   15.10
  14   3  -1   78.09   15.90
  14   3  -1   40.20   14.00
 -14  -2   1   81.29   15.90
 -14  -2   1   69.39   18.00
  14   2  -1   60.69   14.20
  14   2  -1   72.79   14.10
 -14  -1   1  109.29   19.70
 -14  -1   1   52.89   13.20
  14   1  -1   65.89   13.80
  14   1  -1   80.09   13.30
 -14   0   1  -12.40    8.30
 -14   0   1    1.90   13.20
  14   0  -1   -4.70    8.30
 -14   1   1   61.49   12.00
 -14   1   1   71.59   11.50
 -14   1   1   73.89   16.10
 -14   1   1   97.59   13.30
  14  -1  -1   78.69   12.10
 -14   2   1   66.89   10.50
 -14   2   1   63.69   13.50
 -14   2   1   79.49   11.70
 -14   2   1   60.09   15.80
  14  -2  -1   68.99   11.10
 -14   3   1   58.09   10.20
 -14   3   1   43.90   15.20
  14  -3  -1   66.69   13.80
 -14   4   1  234.18   27.60
 -14   4   1  255.77   19.80
 -14   4   1  223.18   18.70
 -14   5   1   53.09    8.80
 -14   5   1   30.00   16.20
 -14   6   1   98.99   22.00
 -14   6   1   92.29   10.30
 -14   7   1   22.50   16.30
 -13  -7   1   29.60   15.60
  13   7  -1   32.80   16.30
  13   7  -1   28.80   18.30
 -13  -6   1   48.70   16.30
  13   6  -1   76.09   17.50
  13   6  -1   84.79   19.90
 -13  -5   1   68.59   11.20
 -13  -5   1   39.60   14.70
  13   5  -1   46.90   16.10
  13   5  -1   77.59   19.10
 -13  -4   1    4.40    8.40
 -13  -4   1    5.80   11.40
  13   4  -1    2.10   10.60
  13   4  -1    1.10   11.90
 -13  -3   1   30.90   12.20
 -13  -3   1   24.90   14.80
 -13  -3   1   10.90    9.30
  13   3  -1   24.90   11.40
  13   3  -1   37.00   13.30
 -13  -2   1   -5.90   10.10
 -13  -2   1  -13.50   12.70
  13   2  -1   -1.50    8.90
  13   2  -1    9.90    9.40
 -13  -1   1   34.40   14.20
 -13  -1   1   43.70   11.60
  13   1  -1   51.29   11.90
  13   1  -1   38.90   10.30
 -13   0   1   16.80   13.30
 -13   0   1    8.40    9.10
  13   0  -1   15.10    9.40
 -13   1   1   37.30    9.00
 -13   1   1   46.70    9.60
 -13   1   1   44.20    9.70
 -13   1   1   42.20   12.30
  13  -1  -1   56.09   10.10
 -13   2   1    1.70    6.40
 -13   2   1   -1.50    6.10
 -13   2   1    9.30   11.10
 -13   2   1   -6.70    6.30
  13  -2  -1    3.50    6.80
 -13   3   1   19.40    7.40
 -13   3   1   22.10   12.70
 -13   3   1   15.40    6.80
 -13   3   1    5.80    7.20
  13  -3  -1   15.80    6.50
 -13   4   1    0.20   12.30
 -13   4   1   -3.20    5.70
 -13   4   1    4.00    6.60
 -13   5   1   70.59   10.80
 -13   5   1   53.09   16.70
 -13   5   1   63.59    9.00
 -13   6   1   67.89    8.80
 -13   6   1   81.99   20.10
 -13   7   1   23.60   16.70
 -12  -7   1    3.10   13.40
  12   7  -1    4.10   12.80
  12   7  -1   -9.80   16.40
 -12  -6   1  117.69   19.80
  12   6  -1   66.59   20.50
  12   6  -1   84.59   17.30
 -12  -5   1   16.70   12.10
 -12  -5   1   17.70    7.70
  12   5  -1   -0.60   14.30
  12   5  -1    9.10   11.00
 -12  -4   1   -9.50   10.00
 -12  -4   1   -0.50    7.20
  12   4  -1    5.40   13.00
  12   4  -1    9.90   10.60
 -12  -3   1   10.30   11.40
 -12  -3   1   -5.40    9.10
 -12  -3   1   16.80    8.30
  12   3  -1    0.10    9.90
  12   3  -1   13.80   10.90
 -12  -2   1  157.48   20.90
 -12  -2   1  234.48   21.80
  12   2  -1  187.48   19.90
  12   2  -1  165.08   18.70
 -12  -1   1    2.80   12.00
 -12  -1   1    1.00    7.40
  12   1  -1    6.80    8.20
  12   1  -1    8.40    8.10
 -12   0   1   -2.30    7.00
 -12   0   1    9.40    7.00
 -12   0   1   -2.40    6.70
 -12   0   1    7.40   11.10
  12   0  -1   -2.50    7.50
 -12   1   1   10.30    7.40
 -12   1   1   10.80    6.90
 -12   1   1   13.30    7.00
 -12   1   1   12.90    9.20
  12  -1  -1   22.60    7.90
 -12   2   1  153.58   19.90
 -12   2   1  189.38   16.90
 -12   2   1  181.78   15.90
 -12   2   1  179.78   16.30
  12  -2  -1  210.08   16.30
 -12   3   1   -1.70    5.90
 -12   3   1   -5.50   10.70
 -12   3   1   -7.60    5.30
 -12   3   1    1.90    5.30
  12  -3  -1    3.10    5.20
 -12   4   1   12.80   12.50
 -12   4   1   -6.00    5.50
 -12   4   1    2.40    5.80
 -12   4   1    7.90    5.60
  12  -4  -1    6.90    4.90
 -12   5   1    5.60    6.90
 -12   5   1    5.80   12.50
 -12   5   1    7.80    5.70
 -12   6   1   96.99    9.70
 -12   6   1   86.49   19.40
 -12   6   1  103.39   15.10
 -12   7   1    6.80   14.40
 -11  -8   1   -4.50   13.50
  11   8  -1   21.10   17.80
  11   8  -1    0.90   13.40
 -11  -7   1  -11.20   11.80
  11   7  -1  -13.80   12.60
  11   7  -1    1.30   14.90
 -11  -6   1    2.50   12.90
  11   6  -1   -1.50   14.60
  11   6  -1   14.80   13.20
 -11  -5   1   -8.10    6.10
 -11  -5   1   -6.10   10.20
  11   5  -1   -7.80   13.10
  11   5  -1    6.80   10.50
 -11  -4   1  223.38   22.20
 -11  -4   1  186.18   17.10
  11   4  -1  186.08   22.00
  11   4  -1  188.68   21.90
 -11  -3   1   76.09   16.10
 -11  -3   1   69.99   13.70
 -11  -3   1   69.39   10.70
  11   3  -1   63.09   13.10
  11   3  -1   96.49   15.90
 -11  -2   1   32.80   13.10
 -11  -2   1   34.80   10.30
  11   2  -1   13.40   10.10
  11   2  -1   27.00   10.30
 -11  -1   1   51.69   10.80
 -11  -1   1   45.80   13.60
  11   1  -1   58.09   10.80
  11   1  -1   76.99   12.20
 -11   0   1    3.80    7.00
 -11   0   1    3.10   10.40
 -11   0   1    2.80    6.80
 -11   0   1    5.40    6.80
  11   0  -1   -0.90    6.90
 -11   1   1   53.69    8.80
 -11   1   1   69.59   13.10
 -11   1   1   66.39    9.80
 -11   1   1   31.20    8.70
  11  -1  -1   61.69    9.50
 -11   2   1   17.20    6.00
 -11   2   1   19.10    6.50
 -11   2   1   29.20    7.50
 -11   2   1   38.10   10.70
  11  -2  -1   27.90    7.00
 -11   3   1   84.79    9.80
 -11   3   1   93.09    9.70
 -11   3   1   61.69    9.00
 -11   3   1   85.79   15.40
 -11   4   1  202.08   16.90
 -11   4   1  228.48   15.80
 -11   4   1  179.98   22.40
 -11   4   1  193.98   15.80
  11  -4  -1  200.28   14.30
 -11   5   1    2.80    5.00
 -11   5   1    0.20    5.30
 -11   5   1    2.50    6.60
 -11   5   1  -12.50   10.50
 -11   6   1   15.90    9.00
 -11   6   1   33.80   14.90
 -11   6   1    8.60    5.00
 -11   7   1  -12.70   13.20
 -11   7   1   -1.30    4.20
 -11   8   1   21.10   18.00
 -10  -8   1   19.00   15.90
  10   8  -1   18.60   17.20
  10   8  -1   25.50   14.00
 -10  -7   1   19.40   13.90
  10   7  -1   -3.60   13.00
  10   7  -1   -4.10   15.00
 -10  -6   1    4.90   10.70
  10   6  -1   -2.70    9.90
  10   6  -1   -7.50   13.00
 -10  -5   1  166.68   20.80
 -10  -5   1  207.58   16.40
  10   5  -1  230.58   24.10
  10   5  -1  201.98   24.20
 -10  -4   1  146.39   13.80
 -10  -4   1  117.89   16.60
  10   4  -1  147.09   17.80
  10   4  -1  146.79   19.40
 -10  -3   1   17.50    7.30
 -10  -3   1   -2.10    9.90
 -10  -3   1   18.10    9.60
  10   3  -1   21.60    9.90
  10   3  -1    8.70   10.20
 -10  -2   1  206.48   20.30
 -10  -2   1  165.98   20.20
  10   2  -1  225.18   20.40
  10   2  -1  235.08   20.60
 -10  -1   1    8.20   11.00
 -10  -1   1    2.00    7.20
 -10  -1   1    7.40    7.10
 -10  -1   1    4.20    6.80
  10   1  -1    4.30    7.50
  10   1  -1    3.10    6.90
 -10   0   1    9.60    6.50
 -10   0   1    0.60    6.30
 -10   0   1   -5.10    8.40
 -10   0   1   -4.40    6.30
  10   0  -1    1.50    6.20
  10   0  -1    4.90    6.80
 -10   1   1    5.10    9.30
 -10   1   1   -5.10    5.60
 -10   1   1    1.90    5.90
 -10   1   1   -7.20    5.50
  10  -1  -1  -13.00    5.40
 -10   2   1  174.48   15.10
 -10   2   1  199.38   15.90
 -10   2   1  238.78   16.80
 -10   2   1  201.58   20.20
  10  -2  -1  213.38   15.70
 -10   3   1   28.10   11.00
 -10   3   1   17.60    5.50
 -10   3   1    7.10    5.40
 -10   4   1  139.09   19.40
 -10   4   1  124.79   11.30
 -10   4   1  139.59   13.30
 -10   4   1  137.89   11.70
  10  -4  -1  129.09   10.20
 -10   5   1  183.08   14.30
 -10   5   1  233.68   18.10
 -10   5   1  176.18   14.40
 -10   5   1  222.58   24.90
 -10   6   1    9.90   13.00
 -10   6   1   -3.50    8.10
 -10   6   1    8.80    4.60
 -10   7   1    0.50   14.20
 -10   7   1   14.00    4.50
 -10   7   1  -25.50    7.40
 -10   8   1   25.80   16.20
  -9  -8   1   18.60   14.80
   9   8  -1  -21.00   14.20
   9   8  -1   22.10   14.20
  -9  -7   1   40.20   14.90
   9   7  -1   -0.50   12.00
   9   7  -1    2.10   14.80
  -9  -6   1   11.60    3.80
  -9  -6   1    9.20   11.90
   9   6  -1   -1.60    9.50
   9   6  -1   11.50   14.30
  -9  -5   1   14.30   12.10
  -9  -5   1   19.10    6.00
   9   5  -1   34.40   14.10
   9   5  -1   20.50   10.30
  -9  -4   1    0.00    8.80
  -9  -4   1    4.00    5.60
   9   4  -1   10.60   10.40
   9   4  -1  -11.90    7.50
  -9  -3   1    8.60    9.90
  -9  -3   1   21.70   10.70
  -9  -3   1   17.70    6.80
   9   3  -1   18.80   10.00
   9   3  -1   19.40    9.60
  -9  -2   1  419.56   28.90
  -9  -2   1  397.66   32.50
   9   2  -1  415.56   29.60
   9   2  -1  365.06   28.10
  -9  -1   1   -0.80    6.80
  -9  -1   1   -2.30    6.40
  -9  -1   1   23.20    8.20
  -9  -1   1    4.30   10.80
   9   1  -1    5.90    7.00
   9   1  -1    0.70    7.20
   9   1  -1   -2.20    9.90
  -9   0   1  810.22   49.50
  -9   0   1  822.72   49.90
  -9   0   1  802.82   50.19
  -9   0   1  844.22   52.99
   9   0  -1  772.62   51.79
   9   0  -1  874.21   50.29
   9   0  -1  855.71   49.70
  -9   1   1    3.40    8.60
  -9   1   1    2.90    5.50
  -9   1   1   -8.90    5.10
  -9   1   1   -0.50    5.70
   9  -1  -1    8.10    5.70
  -9   2   1  445.26   32.00
  -9   2   1  401.86   26.70
  -9   2   1  460.65   27.30
  -9   2   1  445.46   26.80
   9  -2  -1  377.36   26.40
  -9   3   1   26.00   10.30
  -9   3   1   26.10    5.30
  -9   3   1    7.50    5.00
   9  -3  -1   19.80    4.70
  -9   4   1    7.50    4.20
  -9   4   1   -0.10    9.50
  -9   4   1   -0.10    4.10
  -9   4   1    2.90    5.60
   9  -4  -1   -0.70    3.00
   9  -4  -1    1.20    3.10
  -9   5   1    9.80    4.50
  -9   5   1    8.70    7.10
  -9   5   1   22.30   11.80
  -9   5   1   23.90    5.10
  -9   6   1    2.20   11.40
  -9   6   1    3.60    5.10
  -9   6   1    4.50    4.40
  -9   6   1    5.90    8.10
  -9   7   1    5.20    9.40
  -9   7   1    9.50    4.60
  -9   7   1   23.60   14.80
  -9   8   1    1.80   10.30
  -9   8   1   -5.90   14.20
   8   9  -1  -37.50   14.10
   8   9  -1    0.60   12.00
  -8  -8   1   51.09   16.00
   8   8  -1   32.50   13.30
   8   8  -1    2.50   15.70
  -8  -7   1   42.60   13.90
   8   7  -1   35.10   12.70
   8   7  -1   41.50   18.30
  -8  -6   1   50.09   13.40
   8   6  -1   20.90   13.80
   8   6  -1   37.50   11.70
  -8  -5   1   13.00   10.30
  -8  -5   1    4.10    4.70
   8   5  -1   -4.20    8.60
   8   5  -1    0.00   12.00
  -8  -4   1   10.80    9.00
  -8  -4   1   12.70    5.60
   8   4  -1   20.90   10.00
   8   4  -1   18.40   10.80
  -8  -3   1    5.60    5.60
  -8  -3   1   -3.00    7.50
   8   3  -1   -8.80    7.20
   8   3  -1   -5.70    8.00
  -8  -2   1  159.68   16.00
  -8  -2   1  161.68   18.50
  -8  -2   1  149.69   18.60
   8   2  -1  182.68   17.10
   8   2  -1  124.39   14.80
   8   2  -1  149.69   20.00
  -8  -1   1  174.68   17.70
  -8  -1   1  119.49   13.50
  -8  -1   1  131.49   13.70
  -8  -1   1  149.69   14.10
   8   1  -1  158.08   14.80
   8   1  -1  147.39   14.50
   8   1  -1  133.49   14.80
  -8   0   1   17.20    6.50
  -8   0   1   15.60    8.90
  -8   0   1   -3.40    6.00
  -8   0   1    0.50    5.50
   8   0  -1   -1.60    5.50
   8   0  -1   -1.60    7.10
   8   0  -1    3.30    5.80
   8   0  -1    6.10    6.30
  -8   1   1  171.08   15.60
  -8   1   1   97.99   11.90
  -8   1   1  143.39   12.40
  -8   1   1  138.29   12.20
   8  -1  -1  167.48   15.70
   8  -1  -1  143.19   12.50
   8  -1  -1  164.28   12.80
  -8   2   1  143.29   12.40
  -8   2   1  175.78   12.70
  -8   2   1  158.38   16.20
   8  -2  -1  144.59   12.30
   8  -2  -1  156.58   12.20
  -8   3   1   -1.30    4.00
  -8   3   1   -1.10    3.80
  -8   3   1    3.90    8.70
   8  -3  -1    0.40    3.40
   8  -3  -1   -0.20    3.50
  -8   4   1   15.70    4.60
  -8   4   1   10.10    6.40
  -8   4   1   36.00   11.70
  -8   4   1   15.30    4.50
   8  -4  -1   18.30    3.40
   8  -4  -1   19.30    3.30
  -8   5   1   -2.40    3.70
  -8   5   1    4.90    6.70
  -8   5   1    7.10   11.40
  -8   5   1    1.80    4.00
  -8   6   1   36.60    6.00
  -8   6   1   22.30   13.90
  -8   6   1   23.10    9.00
  -8   6   1   33.20    5.70
  -8   7   1   44.90   17.10
  -8   7   1   63.49    7.50
  -8   7   1   53.59   12.20
  -8   8   1   54.49    7.40
  -8   8   1   -8.90   14.80
  -8   8   1   41.50   12.60
  -8   9   1    4.50   12.80
  -8   9   1   12.10   16.10
   7   9  -1    8.10   13.10
   7   9  -1   -0.90   17.90
  -7  -8   1    4.10   12.50
   7   8  -1    9.60   10.90
   7   8  -1  -15.90   13.00
  -7  -7   1   34.60   11.70
   7   7  -1   28.30   11.70
   7   7  -1   27.50   14.90
  -7  -6   1  113.89   16.70
   7   6  -1   83.39   17.00
   7   6  -1   45.10   12.20
  -7  -5   1   78.19   13.60
  -7  -5   1  109.29    8.90
   7   5  -1  111.99   17.80
   7   5  -1   92.79   14.40
  -7  -4   1   91.09   13.40
  -7  -4   1  112.39    9.80
   7   4  -1  101.09   13.80
   7   4  -1  117.79   16.50
  -7  -3   1    9.50    5.20
  -7  -3   1    3.20    7.80
   7   3  -1   13.10    9.00
   7   3  -1    2.50    8.20
  -7  -2   1  229.98   18.80
  -7  -2   1  218.98   19.00
  -7  -2   1  182.48   17.70
  -7  -2   1  229.38   21.50
   7   2  -1  247.38   22.50
   7   2  -1  218.08   19.30
   7   2  -1  208.58   18.80
   7   2  -1  248.48   20.80
  -7  -1   1  192.88   15.50
  -7  -1   1  184.88   15.50
  -7  -1   1  169.38   17.30
  -7  -1   1  177.68   15.20
   7   1  -1  151.98   14.30
   7   1  -1  155.08   16.00
   7   1  -1  128.29   14.00
   7   1  -1  164.28   15.20
  -7   0   1   21.30    8.10
  -7   0   1   19.70    6.00
  -7   0   1   18.40    6.90
  -7   0   1   13.90    6.20
   7   0  -1   17.50    6.90
   7   0  -1   15.30    6.40
   7   0  -1   12.60    6.20
   7   0  -1   20.00    6.50
  -7   1   1  173.78   13.30
  -7   1   1  171.78   13.50
  -7   1   1  155.08   15.30
  -7   1   1  132.69   12.30
   7  -1  -1  171.48   13.20
   7  -1  -1  172.68   15.60
   7  -1  -1  154.38   12.70
  -7   2   1  207.98   15.20
  -7   2   1  217.08   19.90
  -7   2   1  215.18   15.00
   7  -2  -1  207.08   18.80
   7  -2  -1  231.18   14.90
  -7   3   1   19.90    5.40
  -7   3   1    0.50    3.60
  -7   3   1    1.70    3.60
  -7   3   1   -8.40    7.70
   7  -3  -1   -5.50    3.00
   7  -3  -1    2.90    3.20
  -7   4   1   87.39    8.10
  -7   4   1  106.59    8.50
  -7   4   1  114.09   15.30
  -7   4   1   93.49   10.80
   7  -4  -1   88.69    6.80
   7  -4  -1  101.09    6.90
  -7   5   1  122.59   10.20
  -7   5   1   97.49   16.20
  -7   5   1  129.29   10.20
  -7   5   1  132.59   13.90
  -7   6   1   94.19   17.80
  -7   6   1   86.79    8.80
  -7   6   1   77.59    8.50
  -7   6   1  108.69   13.50
  -7   7   1   67.49   12.60
  -7   7   1   21.60    6.10
  -7   7   1   39.20   15.10
  -7   8   1    8.70    5.80
  -7   8   1   -5.50   12.60
  -7   8   1    2.80   10.70
  -7   9   1   33.60   16.80
  -7   9   1  -12.00   12.50
   6   9  -1   -0.70   15.70
   6   9  -1   16.10   13.20
  -6  -8   1   39.00   13.80
   6   8  -1   39.80   19.30
   6   8  -1   46.60   14.50
  -6  -7   1   17.30   12.10
   6   7  -1   14.20   13.50
   6   7  -1    8.90   10.40
  -6  -6   1  181.58   18.70
   6   6  -1  146.09   20.30
   6   6  -1  124.79   16.70
  -6  -5   1    1.60    7.80
  -6  -5   1    6.50    3.20
   6   5  -1   -5.20   10.10
   6   5  -1    6.00    8.00
  -6  -4   1   44.80    9.90
  -6  -4   1   45.20    6.00
   6   4  -1   48.50   10.50
   6   4  -1   50.99   11.40
  -6  -3   1    8.90    8.30
  -6  -3   1    4.60    4.70
   6   3  -1    9.40    8.70
   6   3  -1    9.40    7.50
   6   3  -1   -4.00    7.00
  -6  -2   1   -3.70    6.90
  -6  -2   1    6.40    7.50
  -6  -2   1   -5.90    9.10
  -6  -2   1    9.20    6.60
  -6  -2   1   -3.40    5.20
   6   2  -1    4.30    7.60
   6   2  -1    8.00    9.60
   6   2  -1   -1.80    6.20
   6   2  -1    9.70    7.80
  -6  -1   1   10.30    6.60
  -6  -1   1   10.50    8.60
  -6  -1   1   20.20    7.30
  -6  -1   1   22.60    7.20
   6   1  -1   19.20    7.50
   6   1  -1   10.10    6.20
   6   1  -1   10.50    7.60
   6   1  -1   11.50    7.20
  -6   0   1   -4.00    5.40
  -6   0   1   14.70    6.80
  -6   0   1    5.90    5.10
  -6   0   1   -0.80    5.20
   6   0  -1   -4.00    5.10
   6   0  -1    7.30    6.20
   6   0  -1   -3.70    4.70
   6   0  -1    1.30    4.70
  -6   1   1    6.60    3.80
  -6   1   1   24.10    7.10
  -6   1   1   14.10    4.90
  -6   1   1   10.10    4.70
   6  -1  -1    0.80    4.60
   6  -1  -1    5.00    4.60
   6  -1  -1   11.30    7.10
  -6   2   1    2.10    3.90
  -6   2   1   -1.50    7.00
  -6   2   1    6.00    3.90
   6  -2  -1   -2.80    3.40
   6  -2  -1   -0.90    1.10
  -6   3   1   -7.10    7.10
  -6   3   1    6.80    3.60
  -6   3   1    8.00    5.00
  -6   3   1    4.50    3.50
   6  -3  -1    9.70    3.00
   6  -3  -1    6.80    3.00
  -6   4   1   53.09    5.70
  -6   4   1   64.79    8.80
  -6   4   1   58.29   12.20
  -6   4   1   48.50    5.70
   6  -4  -1   53.89    4.60
   6  -4  -1   48.70    4.40
  -6   5   1   -1.30    6.00
  -6   5   1   -4.60    3.70
  -6   5   1    0.90    4.00
  -6   5   1    6.90    9.60
   6  -5  -1    2.30    2.30
   6  -5  -1    4.10    2.40
  -6   6   1  168.98   12.90
  -6   6   1  150.88   12.90
  -6   6   1  164.18   18.00
  -6   7   1   26.70   10.50
  -6   7   1    2.10    5.10
  -6   8   1   59.59    8.80
  -6   8   1   59.49   14.90
  -6   9   1    6.60   11.90
  -6   9   1   -2.10    6.70
  -6   9   1   -0.20   14.30
   5   9  -1  -12.70   11.50
   5   9  -1    6.00   16.00
  -5  -8   1   -3.90   10.60
   5   8  -1   -5.10   10.40
   5   8  -1  -15.60   12.00
  -5  -7   1   22.70   11.70
   5   7  -1   29.40   11.40
   5   7  -1   35.20   14.30
  -5  -6   1    7.70    8.10
   5   6  -1    6.90   12.20
   5   6  -1    0.10    8.10
  -5  -5   1   60.29   11.60
   5   5  -1   62.49   11.40
   5   5  -1   55.09   12.90
  -5  -4   1    9.20    3.70
  -5  -4   1   11.00    7.40
   5   4  -1   17.30   10.30
   5   4  -1   -0.60    6.90
   5   4  -1   10.20    7.50
  -5  -3   1  210.68   13.90
  -5  -3   1  208.68   17.30
   5   3  -1  233.68   18.40
   5   3  -1  179.48   18.90
   5   3  -1  183.28   16.90
   5   3  -1  165.08   17.60
  -5  -2   1    3.00    6.80
  -5  -2   1   -5.10    6.10
  -5  -2   1    6.00    4.70
  -5  -2   1   -2.40    5.70
  -5  -2   1  -17.80    6.80
   5   2  -1   -0.30    6.80
   5   2  -1   -0.70    6.90
   5   2  -1   -6.30    5.90
   5   2  -1    5.20    9.00
  -5  -1   1  162.68   14.10
  -5  -1   1  158.58   14.70
  -5  -1   1  186.28   13.90
  -5  -1   1  151.58   13.80
   5   1  -1  170.68   15.40
   5   1  -1  212.78   14.10
   5   1  -1  137.49   13.20
   5   1  -1  176.68   15.10
  -5   0   1  425.16   27.10
  -5   0   1  505.35   27.50
  -5   0   1  431.86   28.30
  -5   0   1  434.46   27.10
   5   0  -1  430.46   26.90
   5   0  -1  434.26   27.20
   5   0  -1  429.66   27.00
   5   0  -1  440.76   28.30
  -5   1   1  161.68   12.60
  -5   1   1  193.28   14.90
  -5   1   1  183.18   12.60
   5  -1  -1  192.38   12.60
   5  -1  -1  176.38   15.50
   5  -1  -1  168.38   12.30
  -5   2   1   -1.70    5.90
  -5   2   1    1.70    3.30
  -5   2   1    6.30    3.10
   5  -2  -1    0.90    2.90
   5  -2  -1    1.30    2.40
  -5   3   1  201.58   13.10
  -5   3   1  191.28   13.00
  -5   3   1  200.88   15.60
  -5   3   1  183.18   18.20
   5  -3  -1  203.28   12.30
   5  -3  -1  206.78   12.30
  -5   4   1   12.00    3.80
  -5   4   1   10.90    5.80
  -5   4   1   13.70    3.80
   5  -4  -1   14.50    3.00
   5  -4  -1    9.30    2.90
  -5   5   1   66.79   10.50
  -5   5   1   54.39    6.80
  -5   5   1   64.39    7.00
   5  -5  -1   55.59    5.50
   5  -5  -1   49.99    5.30
  -5   6   1   16.60    9.40
  -5   6   1    4.50    5.10
  -5   6   1    0.60    4.90
   5  -6  -1    6.20    3.80
  -5   7   1   34.30    7.20
  -5   7   1   23.50   10.90
  -5   8   1    4.90    6.70
  -5   8   1   -9.90   10.90
  -5   9   1   -1.60    7.10
  -5   9   1   -5.30   12.40
   4   9  -1   53.39   14.90
   4   9  -1   32.60   17.40
  -4  -8   1   35.10   12.80
   4   8  -1   40.40   12.90
   4   8  -1   31.20   16.00
  -4  -7   1   24.60   10.60
   4   7  -1   31.40   14.50
   4   7  -1    3.80    9.90
  -4  -6   1    6.60    8.60
   4   6  -1   -0.30   10.40
   4   6  -1    6.50    9.00
  -4  -5   1  179.68   16.90
   4   5  -1  163.78   16.80
   4   5  -1  136.09   15.30
   4   5  -1  130.19   17.30
  -4  -4   1  216.48   19.50
  -4  -4   1  234.08   14.70
   4   4  -1  253.37   20.00
  -4  -3   1  161.68   14.30
  -4  -3   1  154.48   16.10
  -4  -3   1  159.78   11.50
  -4  -3   1  169.38   15.20
   4   3  -1  147.79   16.80
   4   3  -1  164.28   16.40
   4   3  -1  146.39   14.50
   4   3  -1  185.08   15.10
  -4  -2   1  311.27   20.00
  -4  -2   1  275.57   20.00
  -4  -2   1  274.67   20.60
  -4  -2   1  274.67   18.00
   4   2  -1  284.17   20.60
   4   2  -1  295.27   22.70
   4   2  -1  279.77   20.20
   4   2  -1  288.57   21.00
  -4  -1   1    7.00    5.20
  -4  -1   1    9.40    6.00
  -4  -1   1    1.10    5.60
  -4  -1   1    9.90    7.30
   4   1  -1    2.70    5.60
   4   1  -1    4.50    6.30
   4   1  -1    8.70    5.40
   4   1  -1    7.90    6.00
  -4   0   1   -1.10    4.40
  -4   0   1   -1.20    4.30
  -4   0   1   14.60    5.10
  -4   0   1    3.40    4.40
   4   0  -1    4.10    4.50
   4   0  -1   -1.10    3.70
   4   0  -1   -6.80    4.20
   4   0  -1   -3.40    4.60
  -4   1   1   17.30    3.80
  -4   1   1    7.70    3.50
  -4   1   1    7.50    5.00
   4  -1  -1    8.50    3.40
   4  -1  -1    3.60    2.30
   4  -1  -1    4.60    5.10
  -4   2   1  300.37   18.00
  -4   2   1  314.77   18.00
  -4   2   1  308.37   22.60
   4  -2  -1  295.07   17.70
  -4   3   1  152.38   10.60
  -4   3   1  158.28   10.70
  -4   3   1  158.88   13.00
   4  -3  -1  154.88    9.90
   4  -3  -1  147.99    9.90
  -4   4   1  227.28   15.30
  -4   4   1  228.48   15.30
  -4   4   1  234.38   18.40
   4  -4  -1  223.08   14.50
   4  -4  -1  245.28   14.60
  -4   5   1  146.69   12.30
  -4   5   1  160.48   16.60
   4  -5  -1  159.88   11.40
   4  -5  -1  150.78   11.20
  -4   6   1   25.10   10.40
  -4   6   1   15.40    5.60
   4  -6  -1    8.00    4.70
  -4   7   1   34.50   12.50
  -4   8   1   33.40   13.80
  -4   8   1   41.00    8.50
  -4   9   1   42.20   15.60
  -4   9   1   35.20    9.50
   3   9  -1  -18.10   12.20
   3   9  -1    3.50   11.30
  -3  -8   1   -5.80   10.30
   3   8  -1   13.20   11.20
   3   8  -1   14.60   13.50
  -3  -7   1  248.58   22.60
   3   7  -1  217.58   25.00
   3   7  -1  217.68   21.70
  -3  -6   1   17.40    8.60
   3   6  -1    4.10    8.20
   3   6  -1   10.70   10.70
   3   6  -1    3.40    7.50
  -3  -5   1   -5.70    6.40
   3   5  -1    9.10    6.90
   3   5  -1   -2.10    8.70
   3   5  -1   -1.80    2.80
   3   5  -1   -4.30    6.90
  -3  -4   1   -0.90    2.90
  -3  -4   1   -4.60    6.20
   3   4  -1    3.20    3.00
   3   4  -1    5.10    6.80
   3   4  -1   17.80    9.20
   3   4  -1    0.60    6.00
  -3  -3   1  232.08   18.90
  -3  -3   1  223.18   14.30
  -3  -3   1  229.58   17.10
  -3  -3   1  227.08   18.00
   3   3  -1  233.88   19.10
   3   3  -1  210.28   14.00
   3   3  -1  225.88   17.40
   3   3  -1  237.68   18.00
  -3  -2   1    6.10    3.50
  -3  -2   1    2.80    6.10
  -3  -2   1   10.30    6.20
  -3  -2   1    1.80    6.00
   3   2  -1    0.00    3.20
   3   2  -1    5.80    6.70
   3   2  -1   -1.70    5.60
   3   2  -1    2.30    5.50
  -3  -1   1 1755.22   98.09
  -3  -1   1 1792.92   98.49
  -3  -1   1 1702.93   97.19
  -3  -1   1 1749.43   97.79
   3   1  -1 1776.72   98.19
   3   1  -1 1735.83   98.29
   3   1  -1 1586.14   97.69
   3   1  -1 1822.52   97.89
  -3   0   1   55.49    5.50
  -3   0   1   65.59    5.80
  -3   0   1   53.79    5.60
  -3   0   1   55.49    5.80
   3   0  -1   58.69    5.70
   3   0  -1   53.19    5.40
   3   0  -1   58.99    5.80
   3   0  -1   52.79    5.40
  -3   1   1 1758.22   98.99
  -3   1   1 1812.52   97.39
  -3   1   1 1749.12   97.29
   3  -1  -1 1720.13   98.99
   3  -1  -1 1724.13   97.29
  -3   2   1    3.20    4.20
  -3   2   1    4.10    2.50
  -3   2   1    1.80    2.40
   3  -2  -1    9.80    2.20
   3  -2  -1    2.70    2.10
  -3   3   1  207.68   13.80
  -3   3   1  239.08   16.80
  -3   3   1  220.18   13.90
   3  -3  -1  216.68   13.50
   3  -3  -1  205.78   13.40
  -3   4   1    2.60    4.00
  -3   4   1    1.60    4.10
  -3   4   1    2.90    6.50
   3  -4  -1   -1.70    2.60
   3  -4  -1   -2.00    3.60
  -3   5   1   -0.10    4.30
  -3   5   1    8.80    7.60
  -3   5   1   -2.00    4.70
   3  -5  -1    2.40    2.20
   3  -5  -1   -2.80    4.10
  -3   6   1    1.30    5.80
  -3   6   1   -6.70    5.50
  -3   6   1    0.70    5.30
  -3   6   1   -1.30    9.00
   3  -6  -1   -0.80    2.20
  -3   7   1  232.28   19.10
  -3   7   1  239.48   24.70
  -3   8   1   11.40    7.90
  -3   8   1   14.80   12.50
  -3   9   1  -10.90   12.80
   2   9  -1   51.99   17.30
   2   9  -1   79.89   14.60
  -2  -8   1   21.10   17.60
   2   8  -1   -2.80   12.00
   2   8  -1    6.80    9.90
  -2  -7   1   73.59   12.20
   2   7  -1   75.59   12.60
   2   7  -1   65.09   12.80
   2   7  -1   61.39    6.80
   2   7  -1   37.20   13.60
  -2  -6   1    4.30    7.30
   2   6  -1   -5.10    3.60
   2   6  -1   15.60   10.60
   2   6  -1   12.00    8.30
   2   6  -1  -11.90    6.80
  -2  -5   1   17.40    7.60
   2   5  -1   29.30    9.90
   2   5  -1   22.80    7.10
   2   5  -1   24.40    7.90
   2   5  -1   27.00    4.60
  -2  -4   1   50.79    8.90
   2   4  -1   50.59    8.60
   2   4  -1   58.99    9.30
   2   4  -1   70.39   11.60
   2   4  -1   70.49    6.20
  -2  -3   1   28.60    4.40
  -2  -3   1   41.10    7.40
  -2  -3   1   36.40    7.10
  -2  -3   1   52.09    8.90
   2   3  -1   41.50    8.70
   2   3  -1   30.80    6.70
   2   3  -1   44.90    4.60
   2   3  -1   38.70    7.70
  -2  -2   1   38.60    7.70
  -2  -2   1   63.09    7.70
  -2  -2   1   58.79    7.30
  -2  -2   1   60.69    5.10
   2   2  -1   42.50    7.00
   2   2  -1   53.49    7.10
   2   2  -1   51.59    4.90
   2   2  -1   59.69    8.60
  -2  -1   1  439.86   24.80
  -2  -1   1  379.06   25.40
  -2  -1   1  434.66   25.90
  -2  -1   1  469.15   25.70
   2   1  -1  437.26   25.80
   2   1  -1  415.06   26.50
   2   1  -1  452.05   26.10
   2   1  -1  430.86   24.80
   2   1  -1  418.06   25.60
  -2   0   1   -3.70    1.80
  -2   0   1   -7.40    1.80
  -2   0   1   -6.10    1.50
  -2   0   1   -3.60    1.80
   2   0  -1   -4.70    1.70
   2   0  -1   -3.20    2.00
   2   0  -1   -5.70    1.60
   2   0  -1   -2.00    1.70
  -2   1   1  439.46   24.60
  -2   1   1  439.76   24.50
  -2   2   1   58.89    4.70
  -2   2   1   51.59    4.80
  -2   2   1   50.09    6.90
   2  -2  -1   53.29    4.50
  -2   3   1   37.00    7.50
  -2   3   1   45.70    5.20
  -2   3   1   38.40    5.20
   2  -3  -1   29.10    4.60
   2  -3  -1   29.20    6.80
  -2   4   1   41.90   10.00
  -2   4   1   54.79    6.90
  -2   4   1   54.99    7.20
   2  -4  -1   64.89    9.60
   2  -4  -1   63.89    6.70
  -2   5   1   29.80    9.50
  -2   5   1   31.10    6.40
  -2   5   1   27.20    6.00
  -2   5   1   22.00    6.20
   2  -5  -1   30.20    6.00
  -2   6   1   -1.60    8.30
  -2   6   1   -0.30    5.60
  -2   6   1   18.40    5.60
  -2   6   1   -9.00    5.50
   2  -6  -1    4.80    5.50
  -2   7   1   41.60   13.90
  -2   7   1   69.19    9.70
  -2   7   1   49.10    9.60
   2  -7  -1   64.49    9.50
  -2   8   1    1.60    7.50
  -2   8   1  -12.20   10.10
  -2   9   1   59.19   16.90
  -2   9   1   71.59   12.60
   1   9  -1    6.70   10.20
   1   9  -1  -11.50   12.80
   1   8  -1   49.50   16.20
   1   8  -1   89.29   13.60
  -1  -7   1   25.80    9.40
   1   7  -1   26.10    7.30
   1   7  -1   57.19   14.90
   1   7  -1   25.30    9.90
   1   7  -1   51.69   10.60
  -1  -6   1   -1.20    7.00
   1   6  -1    2.20    7.10
   1   6  -1   -0.40    8.80
   1   6  -1    0.90    4.50
   1   6  -1   -8.20    6.50
  -1  -5   1   -4.40    6.10
   1   5  -1    1.80    4.20
   1   5  -1   -1.60    8.40
   1   5  -1    0.90    6.50
   1   5  -1   -3.70    6.10
  -1  -4   1  201.58   15.50
  -1  -4   1  202.68   19.20
  -1  -4   1  156.38   15.30
   1   4  -1  188.18   15.60
   1   4  -1  186.78   15.30
   1   4  -1  180.58   13.10
   1   4  -1  167.58   17.20
  -1  -3   1  164.88   12.60
  -1  -3   1  149.29   12.60
  -1  -3   1  185.08   14.80
   1   3  -1  151.88   10.80
   1   3  -1  139.89   13.90
   1   3  -1  160.98   13.00
   1   3  -1  116.89   12.00
  -1  -2   1   32.50    5.90
  -1  -2   1   29.00    4.20
  -1  -2   1   27.40    5.20
  -1  -2   1   30.90    7.10
   1   2  -1   28.40    6.00
   1   2  -1   28.60    4.10
   1   2  -1   26.60    5.30
   1   2  -1   34.10    6.90
  -1  -1   1   -3.60    1.70
  -1  -1   1   -2.30    2.70
  -1  -1   1   -1.60    2.40
  -1  -1   1   -1.20    2.30
   1   1  -1   12.20    3.00
   1   1  -1   -3.10    2.60
   1   1  -1   -1.70    3.00
   1   1  -1   -0.70    1.70
  -1   0   1    0.90    0.70
  -1   0   1    1.00    1.00
  -1   0   1   -0.20    0.70
   1   0  -1   -0.20    0.60
   1   0  -1    0.00    0.70
   1   0  -1    0.00    0.50
  -1   1   1    1.90    2.70
  -1   1   1    0.00    1.20
   1  -1  -1   -2.30    0.70
   1  -1  -1   -2.90    1.00
  -1   2   1   30.80    4.20
  -1   2   1   28.50    6.10
  -1   2   1   36.00    4.40
   1  -2  -1   29.80    4.10
   1  -2  -1   34.60    6.50
  -1   3   1  151.98   11.50
  -1   3   1  140.59   11.10
  -1   3   1  140.89   13.30
   1  -3  -1  139.59   11.00
   1  -3  -1  156.08   11.00
  -1   4   1  178.28   14.20
  -1   4   1  196.58   18.00
  -1   4   1  175.38   14.30
   1  -4  -1  197.88   14.00
   1  -4  -1  171.08   13.70
   1  -4  -1  199.88   17.40
  -1   5   1   13.40    4.40
  -1   5   1   -6.70    7.90
  -1   5   1   -0.60    5.30
  -1   5   1   -8.00    4.80
   1  -5  -1   -4.70    5.10
  -1   6   1   -0.60    6.20
  -1   6   1  -10.70    7.90
  -1   6   1   -3.10    4.70
  -1   6   1    3.50    6.20
   1  -6  -1    1.80    5.80
  -1   7   1   33.50    7.70
  -1   7   1   49.40   13.00
  -1   7   1   31.10    9.10
  -1   7   1   38.00   10.90
   1  -7  -1   48.30    9.30
  -1   8   1   34.40   13.80
  -1   8   1   59.79   11.60
  -1   9   1  -17.90   12.90
  -1   9   1   19.00    9.90
   0   9  -1    1.30   10.10
   0   9  -1   -4.40   14.40
   0   8  -1   -0.70    8.60
   0   8  -1    2.20   11.50
   0  -7   1    3.10    7.70
   0   7  -1   12.60    6.30
   0   7  -1    6.40    8.10
   0   7  -1   12.50    8.40
   0   7  -1   -2.00   10.60
   0  -6   1   35.40    8.40
   0   6  -1   28.00   10.50
   0   6  -1   41.50    6.90
   0   6  -1   24.30    8.20
   0   6  -1   38.90    8.80
   0  -5   1   90.79   10.40
   0   5  -1   96.59   11.30
   0   5  -1   92.19    9.00
   0   5  -1   70.29   12.10
   0   5  -1   80.29   10.30
   0  -4   1 1669.53   95.39
   0  -4   1 1630.54   93.49
   0  -4   1 1659.23   93.49
   0   4  -1 1725.03   95.89
   0   4  -1 1622.94   92.59
   0   4  -1 1551.64   93.69
   0   4  -1 1643.54   93.59
   0  -3   1    1.60    4.70
   0  -3   1    0.80    5.70
   0  -3   1    1.60    4.90
   0   3  -1    3.30    6.40
   0   3  -1   -7.60    3.30
   0   3  -1    3.10    5.00
   0   3  -1    3.80    4.80
   0  -2   1   82.99    8.10
   0  -2   1   99.19    9.30
   0  -2   1  115.09    8.90
   0   2  -1  107.29    9.90
   0   2  -1   84.59    8.20
   0   2  -1   91.79    8.00
   0   2  -1   94.49    8.30
   0  -1   1   -8.00    2.00
   0  -1   1   -8.90    2.00
   0  -1   1   -5.10    2.10
   0  -1   1   -7.60    2.30
   0   1  -1   -8.80    2.20
   0   1  -1  -11.10    1.60
   0   1  -1   -4.70    2.60
   0   1  -1   -6.30    2.10
   0   0   1   -0.20    0.10
   0   0   1    0.00    0.20
   0   0   1   -0.20    0.20
   0   0   1    0.00    0.10
   0   0  -1   -0.10    0.10
   0   0  -1    0.20    0.20
   0   0  -1    0.00    0.20
   0   0  -1    0.00    0.20
   0   1   1   -2.30    2.80
   0   1   1   -8.20    1.80
   0   1   1   -6.50    1.90
   0  -1  -1   -7.90    1.70
   0  -1  -1   -7.10    1.70
   0  -1  -1   -9.60    2.30
   0   2   1  109.79   10.10
   0   2   1   79.49    7.80
   0   2   1   91.49    8.10
   0  -2  -1   91.09    8.00
   0  -2  -1  104.99    9.90
   0  -2  -1  117.89    8.80
   0   3   1   -3.60    4.60
   0   3   1    0.40    4.50
   0   3   1   10.10    3.20
   0   3   1    6.40    7.20
   0  -3  -1   -2.30    4.30
   0  -3  -1   13.80    6.60
   0  -3  -1    5.30    4.70
   0   4   1 1641.64   91.09
   0   4   1 1586.14   92.69
   0   4   1 1593.94   92.49
   0   4   1 1625.34   94.89
   0  -4  -1 1588.44   92.39
   0  -4  -1 1660.13   92.39
   0  -4  -1 1688.13   96.69
   0   5   1   81.29   10.10
   0   5   1   76.59    7.50
   0   5   1   72.89   13.20
   0   5   1   81.49   10.10
   0  -5  -1  109.89   10.50
   0   6   1   41.50    8.60
   0   6   1   32.00    8.40
   0   6   1   47.30   11.80
   0   6   1   35.40    5.70
   0  -6  -1   39.80    8.30
   0   7   1   19.10    8.80
   0   7   1    0.40    8.00
   0   7   1   -4.00   11.30
   0   7   1    2.20    5.20
   0  -7  -1   -0.50    7.40
   0   8   1    7.40    8.90
   0   8   1   11.70   12.20
   0   9   1  -17.60   12.30
   0   9   1    2.70   10.30
  -1   9  -1  -20.20   11.60
  -1   9  -1    8.00    9.30
  -1   8  -1   14.80    9.30
  -1   8  -1    6.80   11.70
   1  -7   1  130.19   13.30
  -1   7  -1  115.69   16.20
  -1   7  -1   85.59   12.70
  -1   7  -1   88.29   15.50
  -1   7  -1  111.49   11.80
   1  -6   1   -0.10    6.10
  -1   6  -1   14.90    9.90
  -1   6  -1    1.60    5.40
  -1   6  -1    2.60    6.70
  -1   6  -1   -4.90    6.10
   1  -5   1  267.37   18.60
  -1   5  -1  242.78   21.80
  -1   5  -1  234.98   17.30
  -1   5  -1  243.18   18.40
  -1   5  -1  242.48   18.30
   1  -4   1  130.89   12.00
   1  -4   1  169.78   14.90
   1  -4   1  138.99   12.30
  -1   4  -1  134.09   14.20
  -1   4  -1  151.38   12.50
  -1   4  -1  156.18   13.00
  -1   4  -1  154.68   12.20
   1  -3   1   19.50    4.90
   1  -3   1   12.80    6.40
   1  -3   1   20.50    5.10
  -1   3  -1   20.60    5.50
  -1   3  -1   20.20    4.70
  -1   3  -1   21.30    5.10
  -1   3  -1   18.30    7.10
   1  -2   1 1300.77   74.09
   1  -2   1 1245.38   73.29
   1  -2   1 1338.27   73.39
  -1   2  -1 1261.07   73.39
  -1   2  -1 1314.07   74.19
  -1   2  -1 1375.26   73.49
  -1   1  -1   26.50    3.50
  -1   1  -1   41.80    3.60
   1   0   1   -3.20    1.20
   1   0   1   -1.90    1.40
   1   0   1   -3.20    0.80
   1   0   1   -3.80    1.30
  -1   0  -1   -4.70    1.40
  -1   0  -1   -2.80    1.30
  -1   0  -1   -3.10    1.20
  -1   0  -1   -3.40    0.70
   1   1   1   40.40    4.70
   1   1   1    6.40    3.30
  -1  -1  -1   32.30    3.80
   1   2   1 1312.07   74.59
   1   2   1 1319.77   73.39
   1   2   1 1361.06   73.59
  -1  -2  -1 1321.57   74.49
  -1  -2  -1 1243.38   73.29
  -1  -2  -1 1225.08   73.39
   1   3   1    9.30    2.40
   1   3   1   25.80    6.20
   1   3   1   26.80    7.90
   1   3   1   17.10    5.90
  -1  -3  -1   16.50    5.90
  -1  -3  -1   14.50    6.90
  -1  -3  -1   16.60    5.80
   1   4   1  121.49   14.80
   1   4   1  165.18   13.60
   1   4   1  131.19    9.30
   1   4   1  136.79   13.00
  -1  -4  -1  141.29   12.60
  -1  -4  -1  149.19   13.10
   1   5   1  229.18   14.50
   1   5   1  223.18   18.60
   1   5   1  227.78   21.80
   1   5   1  244.48   19.00
  -1  -5  -1  271.37   19.00
   1   6   1   -0.10    7.20
   1   6   1    7.30    6.80
   1   6   1    7.20    3.20
   1   6   1    2.60   10.20
  -1  -6  -1    1.90    7.00
   1   7   1   89.59   13.20
   1   7   1   97.59   16.80
   1   7   1   98.49   14.10
  -1  -7  -1  104.69   13.10
   1   8   1   -0.20    8.80
   1   8   1   10.50   12.50
   1   9   1   -2.10    9.60
   1   9   1   15.60   14.20
  -2   9  -1   35.10   14.00
  -2   9  -1   35.30   10.90
  -2   8  -1  -25.10   11.30
  -2   8  -1   -1.40    8.10
   2  -7   1   -4.00    6.50
  -2   7  -1    3.00   10.30
  -2   7  -1   -9.40    6.70
   2  -6   1   -7.70    5.50
  -2   6  -1   15.90    9.60
  -2   6  -1   -9.10    5.30
  -2   6  -1    2.80    6.20
  -2   6  -1   -4.40    5.70
   2  -5   1   89.69    9.70
  -2   5  -1   76.19    9.70
  -2   5  -1   98.99   13.30
  -2   5  -1   86.79   10.00
  -2   5  -1  109.79   10.70
   2  -4   1   64.79    7.90
   2  -4   1   71.29    7.90
   2  -4   1   59.19    9.40
  -2   4  -1   82.29   11.00
  -2   4  -1   80.99    9.20
  -2   4  -1   88.59    8.80
  -2   4  -1   64.69    7.90
   2  -3   1  183.48   14.60
   2  -3   1  155.68   12.40
   2  -3   1  169.58   12.70
  -2   3  -1  171.38   13.10
  -2   3  -1  193.08   13.00
  -2   3  -1  197.08   14.60
   2  -2   1   15.10    3.70
   2  -2   1   12.10    3.90
   2  -2   1    9.80    4.60
  -2   2  -1   11.20    4.00
  -2   2  -1   18.40    4.50
  -2   2  -1   23.60    4.30
   2  -1   1  982.70   57.49
   2  -1   1 1049.59   57.49
   2  -1   1 1045.10   58.99
  -2   1  -1 1061.49   57.59
  -2   1  -1  986.00   57.59
  -2   1  -1 1043.50   59.09
  -2   1  -1 1017.00   57.19
   2   0   1   -9.10    2.40
   2   0   1   -7.00    1.60
   2   0   1   -4.50    2.60
   2   0   1   -5.10    2.60
  -2   0  -1   -6.20    2.60
  -2   0  -1   -5.80    1.70
  -2   0  -1   -8.10    2.50
  -2   0  -1   -2.20    3.70
   2   1   1 1159.88   59.99
   2   1   1 1125.59   59.89
   2   1   1 1008.00   59.99
   2   1   1 1056.29   61.09
  -2  -1  -1 1029.00   60.99
  -2  -1  -1 1023.60   59.79
  -2  -1  -1 1004.10   59.89
  -2  -1  -1 1025.10   59.79
   2   2   1   15.80    5.40
   2   2   1   16.80    5.70
   2   2   1   38.40    7.50
  -2  -2  -1   15.90    6.60
  -2  -2  -1   28.70    6.30
  -2  -2  -1    9.20    5.10
  -2  -2  -1   14.00    1.90
   2   3   1  184.88   14.90
   2   3   1  195.48   17.20
   2   3   1  199.68   15.90
  -2  -3  -1  186.08   15.30
  -2  -3  -1  198.48   17.00
  -2  -3  -1  183.78   14.80
   2   4   1   82.89   10.60
   2   4   1   50.79    9.00
   2   4   1   74.39   12.60
  -2  -4  -1   71.39    9.90
   2   5   1   60.09   10.20
   2   5   1  101.59   14.20
   2   5   1   83.69   11.20
  -2  -5  -1  111.79   12.60
   2   6   1    1.80    7.20
   2   6   1  -11.50    8.60
   2   6   1   -6.20    6.90
  -2  -6  -1    1.80    7.30
   2   7   1    7.40   10.10
   2   7   1    0.90    8.40
   2   7   1   -0.70   10.70
  -2  -7  -1   18.20    9.10
   2   8   1  -10.70    9.10
   2   8   1  -12.90   12.50
   2   9   1   35.00   12.50
   2   9   1   17.10   14.90
  -3   9  -1   19.60    9.60
  -3   9  -1   21.20   14.30
  -3   8  -1   12.80   12.00
   3  -7   1   56.29    8.80
  -3   7  -1   68.39   14.00
   3  -6   1   85.09    9.40
  -3   6  -1   83.39    9.90
  -3   6  -1   46.50    8.70
  -3   6  -1  112.29   14.50
   3  -5   1   54.19    7.10
  -3   5  -1   43.50    9.60
  -3   5  -1   51.19    7.70
  -3   5  -1   55.49    8.60
   3  -4   1    3.90    6.00
   3  -4   1    0.20    4.00
   3  -4   1    0.10    4.10
  -3   4  -1    9.30    6.10
  -3   4  -1    7.00    4.60
  -3   4  -1   -4.70    4.40
   3  -3   1  356.06   22.50
   3  -3   1  342.47   21.20
  -3   3  -1  352.46   21.30
  -3   3  -1  343.47   21.50
  -3   3  -1  316.27   22.30
   3  -2   1   91.29    8.90
  -3   2  -1  124.29   13.10
  -3   2  -1  146.49   10.20
  -3   2  -1  149.09   10.20
  -3   2  -1  148.69   10.00
   3  -1   1  627.64   37.10
   3  -1   1  593.24   35.00
   3  -1   1  592.44   35.00
  -3   1  -1  629.64   37.00
  -3   1  -1  624.44   35.00
  -3   1  -1  579.64   35.00
   3   0   1  372.56   24.00
   3   0   1  405.06   23.50
   3   0   1  424.76   25.40
   3   0   1  400.26   24.10
  -3   0  -1  392.06   24.10
  -3   0  -1  417.56   25.80
  -3   0  -1  365.16   24.00
  -3   0  -1  418.96   23.50
   3   1   1  612.64   37.80
   3   1   1  609.94   36.10
   3   1   1  603.14   36.10
   3   1   1  580.14   36.00
  -3  -1  -1  601.24   36.10
  -3  -1  -1  640.84   36.30
  -3  -1  -1  640.04   36.10
  -3  -1  -1  576.24   37.70
   3   2   1  108.89   12.20
   3   2   1  131.49   13.40
   3   2   1  138.69   11.60
   3   2   1  110.39   11.30
  -3  -2  -1  109.99   11.30
  -3  -2  -1  162.58   13.10
  -3  -2  -1  153.28   12.00
   3   3   1  347.07   26.20
   3   3   1  286.67   21.90
   3   3   1  338.87   22.40
   3   3   1  350.26   25.00
  -3  -3  -1  297.07   22.10
  -3  -3  -1  334.17   22.10
  -3  -3  -1  310.77   23.40
   3   4   1    6.00    6.30
   3   4   1    1.20    7.00
   3   4   1    5.40    8.90
  -3  -4  -1    8.20    7.10
   3   5   1   47.90   11.90
   3   5   1   54.99   10.50
   3   5   1   47.10    9.30
  -3  -5  -1   53.19   10.20
   3   6   1   81.39   12.50
   3   6   1   71.79   12.20
   3   6   1   85.39   15.20
  -3  -6  -1   56.99   10.60
   3   7   1   50.19   14.70
   3   7   1   52.09   11.90
  -3  -7  -1   51.89   11.90
   3   8   1   33.80   11.70
   3   8   1   58.19   16.20
  -3  -8  -1    8.50   11.50
   3   9   1   40.40   13.10
   3   9   1    6.30   14.30
  -4   9  -1   16.70   13.50
  -4   9  -1   13.20    8.90
  -4   8  -1   -2.40    7.30
  -4   8  -1  -19.30    9.70
  -4   7  -1   14.40   10.30
  -4   7  -1    4.90    6.40
   4  -6   1    3.50    2.50
  -4   6  -1   11.30    6.10
  -4   6  -1   14.40    8.90
  -4   6  -1   12.50    5.80
   4  -5   1    1.00    1.80
  -4   5  -1   14.00    7.40
  -4   5  -1    3.50    5.30
  -4   5  -1   -1.50    4.70
   4  -4   1   98.79    8.60
  -4   4  -1  102.39    9.10
  -4   4  -1   78.19   10.10
  -4   4  -1   96.69    9.10
   4  -3   1    3.00    1.90
   4  -3   1   14.20    4.20
  -4   3  -1   18.70    4.70
  -4   3  -1    8.00    4.30
  -4   3  -1    5.50    4.70
  -4   3  -1   -1.00    7.50
   4  -2   1  473.65   26.20
   4  -2   1  400.96   26.00
  -4   2  -1  446.96   30.50
  -4   2  -1  450.15   26.20
  -4   2  -1  448.46   26.40
  -4   2  -1  425.16   26.30
   4  -1   1  164.38   12.20
   4  -1   1  155.08   14.20
   4  -1   1  155.98   11.90
  -4   1  -1  147.09   12.00
  -4   1  -1  180.28   12.00
  -4   1  -1  167.48   14.80
   4   0   1    1.60    3.90
   4   0   1    7.50    5.20
   4   0   1    3.20    4.80
   4   0   1    3.10    5.50
  -4   0  -1    8.90    3.80
  -4   0  -1   -0.90    5.60
  -4   0  -1    8.00    5.40
  -4   0  -1   -1.50    4.30
   4   1   1  120.59   13.30
   4   1   1  183.98   13.50
   4   1   1  151.48   13.30
  -4  -1  -1  172.08   15.30
  -4  -1  -1  170.68   12.90
  -4  -1  -1  153.18   13.20
  -4  -1  -1  174.98   14.20
   4   2   1  452.25   30.70
   4   2   1  439.56   31.60
   4   2   1  436.36   30.00
   4   2   1  494.85   30.30
  -4  -2  -1  484.25   30.50
  -4  -2  -1  537.75   30.00
  -4  -2  -1  450.35   29.70
  -4  -2  -1  418.16   31.40
   4   3   1   10.40    8.20
   4   3   1   11.20   11.50
   4   3   1    4.00    6.40
   4   3   1   12.20    7.90
  -4  -3  -1   18.10    3.40
  -4  -3  -1   11.50    7.90
  -4  -3  -1   13.10    8.00
  -4  -3  -1    5.40    7.00
   4   4   1   93.69   11.50
   4   4   1   89.29   13.50
   4   4   1   83.49   11.40
  -4  -4  -1   90.39   11.40
   4   5   1    6.80   10.40
   4   5   1  -13.70    7.70
   4   5   1    9.60    7.30
  -4  -5  -1   -6.30    7.30
   4   6   1    8.30   10.80
   4   6   1   13.40    9.40
  -4  -6  -1   -3.10    8.90
   4   7   1  -10.30    7.50
   4   7   1   -4.00   11.40
  -4  -7  -1    9.90    9.60
   4   8   1   -4.20    9.90
   4   8   1   -9.50   13.20
  -4  -8  -1  -17.50    9.10
   4   9   1    0.00   15.60
   4   9   1   -8.90   11.30
  -5   9  -1   -6.10   12.40
  -5   9  -1    5.00    8.10
  -5   8  -1    8.50   11.50
  -5   8  -1    8.20    7.50
  -5   7  -1   51.19   13.20
  -5   7  -1   62.29    9.10
   5  -6   1    1.20    4.50
  -5   6  -1   17.50    6.20
  -5   6  -1    2.80    5.40
  -5   6  -1   18.10    8.60
   5  -5   1   12.00    4.10
  -5   5  -1   22.70   11.00
  -5   5  -1   18.20    5.50
  -5   5  -1   15.10    7.20
  -5   5  -1   11.00    5.10
   5  -4   1    3.50    2.50
   5  -4   1   20.20    4.60
  -5   4  -1   30.90    9.90
  -5   4  -1   23.30    5.10
  -5   4  -1   17.20    6.10
  -5   4  -1   16.60    5.10
   5  -3   1    2.80    3.80
   5  -3   1    0.90    1.70
  -5   3  -1    5.90    4.60
  -5   3  -1    8.30    4.40
  -5   3  -1    9.50    8.70
  -5   3  -1    3.80    4.40
   5  -2   1   24.60    4.80
   5  -2   1   17.30    7.30
   5  -2   1   22.30    4.90
  -5   2  -1   10.00    8.40
  -5   2  -1   26.20    4.30
  -5   2  -1   24.40    5.10
  -5   2  -1   23.90    5.10
   5  -1   1    1.60    4.80
   5  -1   1    4.10    4.60
   5  -1   1    7.80    6.80
  -5   1  -1   15.30    3.20
  -5   1  -1   10.30    4.90
  -5   1  -1    7.20    4.80
  -5   1  -1    3.80    6.50
   5   0   1  452.75   29.60
   5   0   1  487.75   31.20
   5   0   1  490.95   28.80
   5   0   1  518.45   29.80
  -5   0  -1  476.65   28.50
  -5   0  -1  454.45   29.60
  -5   0  -1  427.16   29.10
  -5   0  -1  508.15   31.30
   5   1   1    6.70    6.20
   5   1   1    6.20    6.10
   5   1   1    3.60    7.70
   5   1   1    2.40    5.90
  -5  -1  -1    2.50    5.60
  -5  -1  -1   18.10    8.90
  -5  -1  -1    8.80    6.00
  -5  -1  -1   -5.10    5.60
   5   2   1   12.50    7.30
   5   2   1   21.10    7.90
   5   2   1   28.90    8.50
   5   2   1   25.10   10.60
  -5  -2  -1   47.30    8.30
  -5  -2  -1   20.60    7.20
  -5  -2  -1   18.80    7.40
  -5  -2  -1   25.70   10.30
   5   3   1    6.80    7.10
   5   3   1    6.00    7.20
   5   3   1   12.30    9.10
  -5  -3  -1    4.50    3.80
  -5  -3  -1   10.30    7.70
   5   4   1   25.20    8.70
   5   4   1   29.70    9.10
   5   4   1   20.10   10.10
  -5  -4  -1    5.50    7.30
  -5  -4  -1   23.10    3.20
   5   5   1    9.10   10.30
   5   5   1   22.10    8.60
  -5  -5  -1   23.90    8.80
   5   6   1   -0.50    9.10
   5   6   1  -16.80   10.70
  -5  -6  -1    0.80    8.60
   5   7   1   35.90   14.90
   5   7   1   51.39   12.20
  -5  -7  -1   59.19   13.10
   5   8   1    0.30   10.50
   5   8   1    8.20   15.10
  -5  -8  -1   -4.80   11.40
   5   9   1   21.70   13.20
   5   9   1    1.50   15.10
  -6   9  -1   14.60   16.70
  -6   9  -1    5.50    7.60
  -6   9  -1   13.80   13.40
  -6   8  -1   34.10   16.60
  -6   8  -1   26.80   12.40
  -6   8  -1   23.20    7.70
  -6   7  -1  -10.50   11.30
  -6   7  -1    5.60    6.20
  -6   7  -1    6.10    9.50
   6  -6   1    7.80    4.80
  -6   6  -1   16.10   11.60
  -6   6  -1   10.90    5.80
  -6   6  -1   16.70    8.20
  -6   6  -1    9.60    5.80
   6  -5   1   23.10    5.00
  -6   5  -1   23.00    5.80
  -6   5  -1   26.30    6.00
  -6   5  -1   24.40   12.30
  -6   5  -1   29.10    7.40
   6  -4   1    6.70    3.70
   6  -4   1    4.30    4.30
  -6   4  -1   -6.70    4.80
  -6   4  -1    4.40    4.40
  -6   4  -1    4.10    9.50
  -6   4  -1    0.40    4.30
   6  -3   1   23.50    4.80
  -6   3  -1   20.90    5.10
  -6   3  -1   16.90    5.10
  -6   3  -1   14.10    8.60
  -6   3  -1   11.90    4.90
   6  -2   1   18.20    5.10
   6  -2   1   31.70    9.60
   6  -2   1   26.20    5.60
  -6   2  -1   33.10    5.90
  -6   2  -1   27.70    8.90
  -6   2  -1   28.00    5.80
   6  -1   1  150.28   12.20
   6  -1   1  146.49   12.20
   6  -1   1  144.89   14.30
  -6   1  -1  160.18   15.20
  -6   1  -1  154.58   12.20
  -6   1  -1  111.09   10.20
  -6   1  -1  157.58   12.40
   6   0   1    4.10    6.10
   6   0   1    0.30    5.90
   6   0   1    6.00    7.00
   6   0   1    1.60    4.80
  -6   0  -1   -0.90    4.40
  -6   0  -1   -3.30    5.70
  -6   0  -1    3.60    6.00
  -6   0  -1    5.80    7.50
   6   1   1  128.29   12.60
   6   1   1  122.39   14.30
   6   1   1  182.38   14.30
   6   1   1  174.38   14.60
  -6  -1  -1  123.39   13.10
  -6  -1  -1  155.58   13.60
  -6  -1  -1  156.98   13.20
  -6  -1  -1  147.29   15.80
   6   2   1   36.80    8.70
   6   2   1   35.90    8.60
   6   2   1   37.80    8.40
   6   2   1   52.19   12.00
  -6  -2  -1   19.00    7.60
  -6  -2  -1   12.00   12.40
  -6  -2  -1   28.50    8.40
  -6  -2  -1   14.70    7.60
   6   3   1   25.60    8.40
   6   3   1   12.30    9.20
   6   3   1   10.70    7.80
  -6  -3  -1   11.80    4.80
  -6  -3  -1   10.30    8.10
   6   4   1   12.40    8.90
   6   4   1   -3.40    8.50
  -6  -4  -1    1.50    7.60
  -6  -4  -1    6.70    3.60
   6   5   1   13.60    8.30
   6   5   1   21.20   10.80
  -6  -5  -1   25.00   10.10
   6   6   1    0.00   12.00
   6   6   1   -1.50    9.50
  -6  -6  -1    6.70   10.20
   6   7   1   -3.30   13.50
   6   7   1    0.60   10.40
  -6  -7  -1   -4.60    9.20
   6   8   1    3.00   14.70
   6   8   1   24.90   13.10
  -6  -8  -1   10.80   12.80
   6   9   1    6.90   17.50
   6   9   1   13.80   13.70
  -7   9  -1  -17.30   16.00
  -7   9  -1    3.60    7.30
  -7   9  -1    0.10   12.40
  -7   8  -1   24.10    7.40
  -7   8  -1   12.70   15.50
  -7   8  -1   25.80   11.70
  -7   7  -1   14.20    9.10
  -7   7  -1    7.10    6.10
  -7   7  -1   15.90   13.10
   7  -6   1   21.40    5.00
  -7   6  -1   23.70    6.50
  -7   6  -1   15.60    5.90
  -7   6  -1   15.90    8.20
  -7   6  -1   19.20   12.30
   7  -5   1   26.20    5.00
  -7   5  -1   26.10    5.90
  -7   5  -1   11.00    6.80
  -7   5  -1   25.80   11.40
  -7   5  -1   21.80    5.70
   7  -4   1   14.80    4.20
   7  -4   1   25.60    5.10
  -7   4  -1   19.50    5.50
  -7   4  -1   14.10    5.90
  -7   4  -1   21.50   11.10
  -7   4  -1   19.30    5.40
   7  -3   1    7.60    3.80
   7  -3   1   11.60    4.60
  -7   3  -1   -3.30    8.10
  -7   3  -1   10.20    4.90
  -7   3  -1    9.60    4.90
  -7   3  -1   14.00    4.70
   7  -2   1   18.80    5.80
   7  -2   1   21.50    5.70
  -7   2  -1   23.60    6.10
  -7   2  -1   14.20    9.50
  -7   2  -1   26.60    5.80
   7  -1   1   60.59    8.40
   7  -1   1   56.89    9.90
   7  -1   1   60.39    8.20
  -7   1  -1   70.79    8.80
  -7   1  -1   70.69    6.90
  -7   1  -1   63.79   10.70
  -7   1  -1   50.69    8.00
   7   0   1   21.60    7.30
   7   0   1   15.80    6.00
   7   0   1   14.90    7.20
   7   0   1   13.80    7.80
  -7   0  -1   24.60    7.50
  -7   0  -1   23.40   10.00
  -7   0  -1   11.40    7.00
  -7   0  -1   21.90    5.70
   7   1   1   81.99   11.00
   7   1   1   55.29    9.40
   7   1   1   76.29    9.80
   7   1   1   62.19   11.10
  -7  -1  -1   36.00    8.70
  -7  -1  -1   72.49   13.60
  -7  -1  -1   54.19    9.20
  -7  -1  -1   69.39    9.30
   7   2   1    6.70    7.70
   7   2   1   27.20    8.60
  -7  -2  -1   30.40    8.90
  -7  -2  -1    9.50   12.50
  -7  -2  -1    3.70    7.50
  -7  -2  -1   13.40    7.60
   7   3   1   20.00    8.40
   7   3   1    8.10    9.10
  -7  -3  -1   11.00    8.90
   7   4   1   18.90   11.40
   7   4   1    5.30    9.60
  -7  -4  -1   27.50    9.50
  -7  -4  -1   21.00    4.70
   7   5   1   32.20   13.10
   7   5   1   10.80    9.20
  -7  -5  -1   22.50    3.30
  -7  -5  -1   15.00    9.60
   7   6   1   24.30   11.00
   7   6   1   21.10   13.00
  -7  -6  -1    9.50   10.60
   7   7   1    4.10   13.70
   7   7   1   10.10   11.20
  -7  -7  -1    2.70   10.90
   7   8   1   32.30   13.70
   7   8   1   28.20   16.00
  -7  -8  -1   18.20   13.30
   7   9   1   -4.50   12.30
   7   9   1  -10.20   16.70
  -8   8  -1   45.10   12.70
  -8   8  -1   45.00    8.40
  -8   8  -1    9.50   16.20
  -8   7  -1    6.80    9.50
  -8   7  -1   42.40   16.20
  -8   7  -1   26.20    6.90
  -8   6  -1   -0.70    7.00
  -8   6  -1   -8.70    4.90
  -8   6  -1   -2.20   12.00
   8  -5   1   11.50    4.70
  -8   5  -1   -0.60    5.00
  -8   5  -1    7.70    5.00
  -8   5  -1    0.60    6.20
  -8   5  -1   10.20   11.10
   8  -4   1   26.90    4.90
  -8   4  -1   28.20   11.10
  -8   4  -1   23.00    6.20
  -8   4  -1   23.60    5.90
  -8   4  -1   32.90    6.10
   8  -3   1   -0.30    4.50
  -8   3  -1    9.20    8.60
  -8   3  -1    7.30    5.10
  -8   3  -1   13.50    4.50
  -8   3  -1    8.00    5.00
   8  -2   1    8.10    5.30
  -8   2  -1    4.10    5.40
  -8   2  -1   -7.00    8.50
  -8   2  -1    9.30    3.90
  -8   2  -1   -3.70    4.80
   8  -1   1  129.69   12.30
  -8   1  -1  110.69   11.70
  -8   1  -1  120.89   12.00
  -8   1  -1  131.69   11.10
  -8   1  -1  144.19   15.60
   8   0   1   -6.80    6.50
   8   0   1  -12.40    7.60
   8   0   1   -7.00    5.40
  -8   0  -1    1.60    6.30
  -8   0  -1    8.60    9.50
  -8   0  -1   -3.70    5.80
  -8   0  -1    1.60    5.30
   8   1   1  153.48   14.80
   8   1   1  156.48   15.30
  -8  -1  -1  178.48   16.30
  -8  -1  -1  153.68   14.20
  -8  -1  -1  180.78   18.90
  -8  -1  -1  124.49   14.70
   8   2   1    2.20    7.60
   8   2   1    0.60    7.80
  -8  -2  -1   -3.60    7.30
  -8  -2  -1   -2.80    7.90
  -8  -2  -1  -16.70   11.00
   8   3   1   12.10    8.80
   8   3   1    5.30    9.60
  -8  -3  -1    2.00    8.10
  -8  -3  -1   -5.80   10.50
   8   4   1   30.30   11.80
   8   4   1   23.50    9.90
  -8  -4  -1   39.20   10.40
  -8  -4  -1   24.40    5.90
   8   5   1    5.70   10.90
   8   5   1    0.70    9.00
  -8  -5  -1   18.30   10.70
  -8  -5  -1    6.20    4.20
   8   6   1   -7.20   10.20
   8   6   1    5.00   12.60
  -8  -6  -1    6.20   11.00
   8   7   1  -13.90   13.20
   8   7   1   21.70   11.20
  -8  -7  -1   24.00   13.40
   8   8   1   37.50   18.10
   8   8   1   15.20   12.60
  -8  -8  -1   21.40   14.80
  -9   8  -1   30.80    7.40
  -9   8  -1   26.60   16.40
  -9   7  -1   46.10   17.60
  -9   7  -1   44.10    7.80
  -9   7  -1   28.70   10.40
  -9   6  -1   15.00    7.90
  -9   6  -1    0.60   13.00
  -9   6  -1   12.70    5.90
   9  -5   1   14.60    4.90
  -9   5  -1    5.60    6.40
  -9   5  -1    8.80    5.40
  -9   5  -1    4.40   12.20
  -9   5  -1    8.60    5.30
   9  -4   1    4.30    3.80
  -9   4  -1    1.80    5.10
  -9   4  -1    6.10    5.30
  -9   4  -1    7.40   10.30
  -9   4  -1   11.50    5.60
   9  -3   1   32.10    6.30
  -9   3  -1   31.10    7.00
  -9   3  -1   23.10   10.70
  -9   3  -1   19.60    6.20
  -9   3  -1   37.20    5.70
   9  -2   1   45.00    7.80
  -9   2  -1   34.00    7.40
  -9   2  -1   44.80   10.90
  -9   2  -1   41.00    7.50
  -9   2  -1   40.00    5.60
   9  -1   1  149.59   13.70
  -9   1  -1  127.09   16.00
  -9   1  -1  146.29   12.20
  -9   1  -1  141.49   13.80
  -9   1  -1  147.79   13.80
   9   0   1   34.00    7.10
   9   0   1   20.20    8.00
  -9   0  -1   30.70    8.30
  -9   0  -1   42.20   11.70
  -9   0  -1   20.90    6.50
  -9   0  -1   27.50    7.70
   9   1   1  125.79   14.50
   9   1   1  142.99   14.10
  -9  -1  -1  144.99   14.50
  -9  -1  -1  131.49   14.50
  -9  -1  -1  151.58   18.60
  -9  -1  -1  158.08   14.50
   9   2   1   48.90   10.70
   9   2   1   59.79   10.90
  -9  -2  -1   26.20   12.20
  -9  -2  -1   50.69   11.10
   9   3   1    7.90    8.90
   9   3   1   19.30    9.50
  -9  -3  -1   48.30   11.90
  -9  -3  -1   20.70   11.60
   9   4   1   14.00   11.80
   9   4   1   18.60    9.80
  -9  -4  -1    3.70    9.80
  -9  -4  -1   19.40    6.10
   9   5   1   20.20   12.20
   9   5   1    0.80   10.40
  -9  -5  -1   21.70   10.70
  -9  -5  -1    1.60    4.80
   9   6   1    3.20   13.10
   9   6   1   -2.40   10.10
  -9  -6  -1   14.50   11.40
   9   7   1   27.20   16.20
   9   7   1   38.70   13.70
  -9  -7  -1   52.89   16.20
   9   8   1   38.40   19.90
   9   8   1   40.70   15.70
  -9  -8  -1   17.20   15.20
 -10   8  -1    0.10   15.60
 -10   7  -1    9.50    6.00
 -10   7  -1   10.30   15.50
 -10   6  -1  215.08   17.40
 -10   6  -1  233.38   20.20
 -10   6  -1  267.47   30.00
  10  -5   1    3.70    5.10
 -10   5  -1   -2.30    5.50
 -10   5  -1   -0.10    6.10
 -10   5  -1   12.80   12.00
 -10   5  -1   -1.10    5.00
  10  -4   1   -2.50    3.00
 -10   4  -1   18.60   11.50
 -10   4  -1    0.80    5.10
 -10   4  -1    5.50    5.70
 -10   4  -1    3.00    4.80
  10  -3   1   48.00    7.80
 -10   3  -1   52.49    6.60
 -10   3  -1   61.69    6.80
 -10   3  -1   43.30    8.20
 -10   3  -1   49.99   13.50
 -10   3  -1   74.29    8.90
  10  -2   1  165.98   14.30
 -10   2  -1  161.38   14.30
 -10   2  -1  139.09   14.20
 -10   2  -1  179.48   19.60
 -10   2  -1  143.49   12.20
  10  -1   1   71.49   10.40
 -10   1  -1   59.39    9.80
 -10   1  -1   77.99   14.70
 -10   1  -1   66.19    9.90
 -10   1  -1   83.49    8.70
  10   0   1    4.80    5.90
  10   0   1    1.10    6.60
 -10   0  -1    3.50    7.20
 -10   0  -1    1.70   10.30
 -10   0  -1    8.80    5.80
 -10   0  -1    8.20    7.30
  10   1   1   78.49   11.70
  10   1   1   70.79   11.00
 -10  -1  -1   80.59   15.20
 -10  -1  -1   92.29   11.10
 -10  -1  -1   66.69   11.20
  10   2   1  153.98   17.50
  10   2   1  199.68   18.60
 -10  -2  -1  163.58   20.80
 -10  -2  -1  158.68   18.40
  10   3   1   62.89   13.10
  10   3   1   47.20   12.50
 -10  -3  -1   43.30   14.10
 -10  -3  -1   60.69   12.70
  10   4   1    0.20   11.20
  10   4   1   -3.80   10.50
 -10  -4  -1   11.10    6.60
 -10  -4  -1   -7.60   10.70
  10   5   1   21.40   13.20
  10   5   1    9.70   11.50
 -10  -5  -1    2.60    5.60
 -10  -5  -1   -6.50    9.50
  10   6   1  312.47   28.60
  10   6   1  178.88   25.90
 -10  -6  -1  271.57   26.90
  10   7   1   -7.50   13.70
  10   7   1   20.00   14.00
 -10  -7  -1    4.60   12.20
  10   8   1   -4.30   17.50
  10   8   1    5.30   14.50
 -10  -8  -1   34.30   17.10
 -11   8  -1   18.80   19.10
 -11   7  -1   36.10   17.40
 -11   7  -1   -0.50    5.60
 -11   6  -1   49.40   14.30
 -11   6  -1   33.10   16.90
 -11   6  -1   48.70    8.20
 -11   5  -1   -0.90    6.20
 -11   5  -1   -0.70    5.70
 -11   5  -1   10.20   12.00
 -11   4  -1  121.29   12.60
 -11   4  -1  141.39   11.80
 -11   4  -1  109.59   18.60
 -11   4  -1  126.59   13.00
  11  -3   1   53.19    8.90
 -11   3  -1   68.39    9.90
 -11   3  -1   75.59    7.60
 -11   3  -1   65.59    9.70
 -11   3  -1   88.89    8.20
 -11   3  -1   81.49   16.20
  11  -2   1  136.09   12.80
 -11   2  -1  134.69   17.20
 -11   2  -1   94.19    9.60
 -11   2  -1  109.79   12.50
 -11   2  -1   86.09   11.60
  11  -1   1   14.10    7.90
 -11   1  -1   14.70   10.70
 -11   1  -1   14.70    8.20
 -11   1  -1   27.80    6.50
 -11   1  -1   24.50    7.80
  11   0   1  187.78   18.20
  11   0   1  237.58   17.40
 -11   0  -1  171.38   21.00
 -11   0  -1  205.18   17.10
 -11   0  -1  198.98   19.10
 -11   0  -1  243.88   19.40
  11   1   1   11.20    9.50
  11   1   1   35.40    9.20
 -11  -1  -1   14.70    8.40
 -11  -1  -1   29.20   13.70
  11   2   1  120.99   15.90
  11   2   1   90.19   13.80
 -11  -2  -1   92.59   17.10
 -11  -2  -1   94.89   14.70
  11   3   1   60.69   13.00
  11   3   1   66.29   13.80
 -11  -3  -1   66.69   15.50
 -11  -3  -1   79.59   13.90
  11   4   1  110.09   17.80
  11   4   1  132.99   18.40
 -11  -4  -1  141.19   14.40
 -11  -4  -1  168.58   20.80
  11   5   1   -9.60    9.90
  11   5   1   -3.40   12.00
 -11  -5  -1    1.90   12.20
 -11  -5  -1    0.80    6.20
  11   6   1   49.80   17.00
  11   6   1   51.39   15.70
 -11  -6  -1   52.49   14.90
  11   7   1    3.00   12.30
  11   7   1    5.10   15.80
 -11  -7  -1    2.70   12.30
  11   8   1   37.30   20.10
  11   8   1    6.90   13.70
 -11  -8  -1   31.50   16.40
 -12   7  -1   39.20   18.70
 -12   7  -1   23.10    7.10
 -12   6  -1    4.50    6.10
 -12   6  -1   14.10   14.60
 -12   5  -1   -5.30   12.20
 -12   5  -1   31.60    7.80
 -12   5  -1   18.50   10.30
  12  -4   1    1.60    2.80
 -12   4  -1    0.40    4.60
 -12   4  -1   -3.90    6.30
 -12   4  -1   -0.10   11.00
  12  -3   1   22.30    7.40
 -12   3  -1   51.89   13.50
 -12   3  -1   35.80    6.40
 -12   3  -1   33.60    8.50
 -12   3  -1   37.30    5.80
 -12   3  -1   21.00    7.80
  12  -2   1   31.40    8.60
 -12   2  -1   30.40    6.50
 -12   2  -1   40.20   12.60
 -12   2  -1   31.10    8.80
 -12   2  -1   37.00    8.60
  12  -1   1   34.40    8.90
 -12   1  -1   18.50    7.90
 -12   1  -1   25.50    8.90
 -12   1  -1   19.10   12.00
 -12   1  -1   18.90    6.60
  12   0   1   -6.40    7.50
 -12   0  -1    2.80    6.70
 -12   0  -1    2.00    8.00
 -12   0  -1    7.80   12.70
  12   1   1    4.60    8.50
  12   1   1   11.00    8.70
 -12  -1  -1   18.90    9.10
 -12  -1  -1   13.70   13.40
  12   2   1   41.20   11.40
  12   2   1   26.40   10.30
 -12  -2  -1   30.20   15.40
 -12  -2  -1   41.10   11.20
  12   3   1   41.60   12.30
  12   3   1   38.50   12.10
 -12  -3  -1   42.70   12.50
 -12  -3  -1   52.59   16.20
  12   4   1  -19.70   10.10
  12   4   1  -12.20    9.70
 -12  -4  -1    3.60   12.20
 -12  -4  -1   -1.90    7.00
  12   5   1   -0.30   14.00
  12   5   1    8.20   11.70
 -12  -5  -1   39.20   14.70
 -12  -5  -1   23.60    8.10
  12   6   1   22.90   15.10
  12   6   1    0.70   14.30
 -12  -6  -1  -13.90   11.20
  12   7   1   -6.90   12.40
  12   7   1    3.90   17.60
 -12  -7  -1   29.00   15.40
 -13   7  -1    3.60   18.80
 -13   6  -1   26.60    7.50
 -13   6  -1  -12.90   14.30
 -13   5  -1   45.00   17.10
 -13   5  -1   56.79    9.50
 -13   4  -1   -7.40    6.60
 -13   4  -1    5.90   13.60
  13  -3   1   15.10    7.50
 -13   3  -1    8.90    8.10
 -13   3  -1    9.60   12.80
  13  -2   1   87.09   12.50
 -13   2  -1  133.09   14.20
 -13   2  -1   93.89   13.50
 -13   2  -1  107.39   18.80
 -13   2  -1  101.39   10.30
  13  -1   1   -6.50    7.30
 -13   1  -1    7.00   11.40
 -13   1  -1   -5.10    7.70
 -13   1  -1   -2.60    6.10
 -13   1  -1   -1.20    8.10
  13   0   1  117.09   15.20
 -13   0  -1   77.29   12.90
 -13   0  -1   94.59   17.90
 -13   0  -1  100.89   12.30
  13   1   1    1.80    9.80
  13   1   1   12.60    8.60
 -13  -1  -1    9.30   14.70
 -13  -1  -1   13.50    9.30
  13   2   1  121.09   16.50
  13   2   1   98.59   15.30
 -13  -2  -1   92.79   16.00
 -13  -2  -1   83.59   20.30
  13   3   1   -2.40   11.40
  13   3   1    7.40   11.50
 -13  -3  -1    4.70   11.10
 -13  -3  -1   11.60   14.00
  13   4   1   -4.90   11.30
  13   4   1    5.90   12.50
 -13  -4  -1   -1.90    7.80
 -13  -4  -1   -9.30   11.30
  13   5   1   55.69   16.50
  13   5   1   20.40   13.50
 -13  -5  -1    0.90   13.50
 -13  -5  -1   57.69   10.60
  13   6   1   23.90   15.80
  13   6   1   24.30   14.60
 -13  -6  -1    7.80   13.70
  13   7   1   17.10   19.20
  13   7   1   19.60   14.90
 -13  -7  -1   24.60   17.60
 -14   6  -1    6.40   14.40
 -14   6  -1    2.90    7.00
 -14   5  -1   -3.60    7.20
 -14   5  -1   15.00   14.00
 -14   4  -1   -8.70    7.60
 -14   4  -1    2.70   14.10
 -14   3  -1  109.89   19.90
 -14   3  -1  121.99   14.70
  14  -2   1   -6.80    7.90
 -14   2  -1   -5.00   11.70
 -14   2  -1   -3.50    7.80
  14  -1   1    4.70    8.60
 -14   1  -1   11.50    8.80
 -14   1  -1   17.70    7.50
 -14   1  -1   18.20   14.60
  14   0   1   10.90    9.70
 -14   0  -1   -4.20    7.90
 -14   0  -1   -4.30   15.20
  14   1   1   17.70   10.20
  14   1   1    1.30    8.70
 -14  -1  -1  -11.40   14.60
 -14  -1  -1   12.80   11.10
  14   2   1   13.70   10.60
  14   2   1   -9.10    9.10
 -14  -2  -1    2.40   14.30
 -14  -2  -1   -3.10   10.40
  14   3   1  124.89   18.50
  14   3   1  135.29   19.10
 -14  -3  -1  115.89   22.10
 -14  -3  -1  121.59   19.10
  14   4   1   -9.70   13.00
  14   4   1  -14.50   12.80
 -14  -4  -1    2.20    8.80
 -14  -4  -1    5.30   13.20
 -14  -4  -1   -1.30   12.00
  14   5   1   -0.70   14.80
  14   5   1   20.70   13.70
 -14  -5  -1    9.00   13.30
 -14  -5  -1    4.90    8.60
  14   6   1   24.50   16.20
  14   6   1   -4.70   14.70
 -14  -6  -1   10.00   14.00
 -15   6  -1    7.40    8.10
 -15   6  -1    3.60   16.40
 -15   5  -1   21.90   16.00
 -15   5  -1   19.00    8.60
 -15   4  -1   72.79   12.20
 -15   4  -1   65.69   18.70
 -15   3  -1   14.10    9.10
 -15   3  -1   -7.20   12.20
  15  -2   1   -9.40    8.40
 -15   2  -1   -4.30    8.50
 -15   2  -1   -0.80   13.40
  15  -1   1  348.77   26.20
 -15   1  -1  246.98   29.20
 -15   1  -1  299.67   26.60
  15   0   1   59.59   13.30
 -15   0  -1   35.20   11.60
 -15   0  -1   61.39   17.80
  15   1   1  343.87   27.30
  15   1   1  332.57   30.00
 -15  -1  -1  323.67   29.60
 -15  -1  -1  302.97   33.50
  15   2   1  -15.90    9.70
  15   2   1    3.40   12.00
 -15  -2  -1   -2.90   16.00
 -15  -2  -1   -5.50   10.30
  15   3   1    8.50   12.00
  15   3   1    9.90   12.30
 -15  -3  -1   12.00   12.80
 -15  -3  -1   10.60   16.00
  15   4   1   59.89   17.10
  15   4   1   83.89   17.70
 -15  -4  -1  117.39   22.00
 -15  -4  -1   55.99   16.70
 -15  -4  -1   84.19   14.10
  15   5   1   10.30   14.60
  15   5   1    3.90   13.50
 -15  -5  -1   33.80   16.70
  15   6   1   -4.90   15.80
  15   6   1   15.80   18.00
 -15  -6  -1   -0.10   16.10
 -16   5  -1    4.10    8.90
 -16   5  -1   29.20   17.00
 -16   4  -1    7.10    9.20
 -16   4  -1   -9.50   14.90
 -16   3  -1   13.60   16.20
 -16   3  -1    7.40    9.20
 -16   2  -1   75.79   19.90
 -16   2  -1   88.79   14.30
  16  -1   1    2.30   10.20
 -16   1  -1   -5.40    9.30
 -16   1  -1  -16.00   15.00
  16   0   1    9.40   11.10
 -16   0  -1   -7.10    9.80
 -16   0  -1    3.40   16.80
  16   1   1   13.00    9.90
  16   1   1   -7.50    9.80
 -16  -1  -1   16.80   16.40
 -16  -1  -1   -4.10    9.60
  16   2   1  100.59   16.90
  16   2   1  109.69   18.60
 -16  -2  -1   88.79   18.30
 -16  -2  -1  116.09   23.10
  16   3   1  -18.80   11.20
  16   3   1   -0.20   12.10
 -16  -3  -1  -20.20   13.50
 -16  -3  -1   30.00   17.50
  16   4   1   20.00   15.00
  16   4   1   25.80   14.80
 -16  -4  -1    2.00   13.30
 -16  -4  -1   26.20   14.90
 -16  -4  -1    5.80   10.50
  16   5   1   27.20   15.90
  16   5   1    0.40   15.40
 -16  -5  -1   -9.50   12.90
 -17   5  -1    7.10   15.40
 -17   4  -1   17.30   10.20
 -17   4  -1   10.10   16.80
 -17   3  -1   -8.80   13.00
 -17   3  -1  -18.90    8.60
 -17   2  -1  121.69   23.30
 -17   2  -1  125.39   17.50
 -17   1  -1   20.10   11.40
 -17   1  -1  -47.70   15.20
  17   0   1  181.48   21.20
 -17   0  -1  108.59   23.50
 -17   0  -1  139.39   19.80
  17   1   1   -8.20   10.60
 -17  -1  -1  -34.40   16.60
 -17  -1  -1   15.20   13.20
  17   2   1  123.49   19.50
  17   2   1  126.59   17.80
 -17  -2  -1   86.89   19.80
 -17  -2  -1  118.49   24.20
  17   3   1    0.30   12.60
  17   3   1   11.30   13.10
 -17  -3  -1   12.60   13.50
 -17  -3  -1   16.80   15.80
 -17  -3  -1   24.50   12.10
  17   4   1  -27.40   12.20
  17   4   1    3.20   13.50
 -17  -4  -1   12.30   14.50
 -17  -4  -1    5.40   11.30
 -17  -4  -1   55.79   17.90
 -18   4  -1  -29.20   15.90
 -18   4  -1    4.50   10.60
 -18   3  -1   -5.40    9.70
 -18   3  -1   -0.70   16.40
 -18   2  -1   -2.10    9.90
 -18   2  -1  -17.60   14.00
 -18   1  -1   19.30   12.20
 -18   1  -1  -28.20   17.00
 -18   0  -1   -6.80   18.70
 -18   0  -1   -7.10   11.30
  18   1   1  -29.80   11.60
 -18  -1  -1   24.80   12.70
 -18  -1  -1   -8.10   19.00
  18   2   1   -4.60   14.60
  18   2   1    0.30   11.90
 -18  -2  -1   -9.80   13.50
 -18  -2  -1  -17.30   16.00
  18   3   1    1.40   13.40
  18   3   1   17.50   15.00
 -18  -3  -1    9.70   14.40
 -18  -3  -1   13.50   14.70
 -18  -3  -1   25.50   13.20
  18   4   1   29.40   16.10
 -18  -4  -1   -5.30   12.30
 -18  -4  -1   54.69   17.80
 -18  -4  -1   21.40   17.20
 -19   2  -1    3.80   11.30
 -19   2  -1  -21.00   17.70
 -19   1  -1   17.00   12.60
 -19   1  -1  -48.30   16.30
 -19   0  -1    9.10   13.20
 -19   0  -1  -39.30   17.20
 -19  -1  -1    2.30   20.60
 -19  -1  -1  -19.10   11.70
  19   2   1  -14.90   13.00
 -19  -2  -1   -4.40   13.20
 -19  -2  -1   -2.60   17.20
 -20  -2   2   38.30   18.50
 -20  -2   2   17.40   13.50
 -20  -1   2   71.19   17.30
 -20  -1   2   21.00   20.20
 -20  -1   2   43.40   15.60
 -20   0   2   17.70   13.70
 -20   0   2  -45.90   17.00
 -20   1   2    2.80   19.70
 -20   1   2   33.60   14.10
 -20   2   2  -43.70   16.70
 -19  -3   2   35.70   16.80
 -19  -3   2   27.90   14.50
 -19  -3   2   45.40   17.10
  19   3  -2   -5.70   14.50
  19   3  -2   10.60   17.20
 -19  -2   2   19.80   16.40
 -19  -2   2    2.00   13.10
 -19  -2   2   26.30   14.30
  19   2  -2  -20.60   12.40
 -19  -1   2   13.10   12.80
 -19  -1   2  -18.70   17.00
  19   1  -2  -18.70   13.60
 -19   0   2  -13.40   10.90
 -19   0   2  -15.00   15.70
 -19   1   2  -36.70   16.00
 -19   1   2   -1.50   10.70
 -19   2   2   10.70   10.90
 -19   2   2  -33.80   15.40
 -19   3   2   -4.50   16.60
 -19   3   2   18.20   10.70
 -18  -4   2   18.70   13.50
 -18  -4   2  -28.50   13.40
  18   4  -2  -11.20   15.10
  18   4  -2    4.00   15.20
 -18  -3   2   38.70   16.10
 -18  -3   2    4.00   14.00
 -18  -3   2   -1.00   11.80
  18   3  -2   23.30   14.10
  18   3  -2   15.50   15.40
 -18  -2   2    2.20   12.80
 -18  -2   2   11.00   15.10
 -18  -2   2   18.10   13.10
  18   2  -2   16.40   13.10
  18   2  -2   49.60   14.40
 -18  -1   2    6.20   17.10
 -18  -1   2   53.69   14.70
  18   1  -2   24.90   12.50
 -18   0   2   60.09   15.50
 -18   0   2   52.39   19.90
  18   0  -2   85.09   24.20
 -18   1   2   30.30   12.20
 -18   1   2   24.80   18.80
 -18   2   2    4.70    9.90
 -18   2   2    9.50   15.80
 -18   3   2  -11.20   13.70
 -18   3   2    0.30    9.50
 -18   4   2   -0.20   15.90
 -18   4   2    7.00    9.20
 -17  -5   2  -10.30   13.20
  17   5  -2   20.10   15.90
  17   5  -2    9.00   15.70
 -17  -4   2    7.00   14.20
 -17  -4   2   -2.30   11.30
  17   4  -2   -3.00   15.30
  17   4  -2    2.80   13.80
 -17  -3   2   84.19   15.50
 -17  -3   2   95.19   19.50
 -17  -3   2   55.99   15.50
  17   3  -2   61.49   16.40
  17   3  -2   49.40   15.90
 -17  -2   2   21.50   15.50
 -17  -2   2    9.80   12.00
 -17  -2   2   11.50   12.20
  17   2  -2   14.30   12.40
  17   2  -2   24.00   12.90
 -17  -1   2   -8.30   11.80
 -17  -1   2   -1.50   15.60
  17   1  -2   27.50   12.60
 -17   0   2  -22.60   14.70
 -17   0   2    1.90   11.00
  17   0  -2   11.80   11.60
 -17   1   2    1.30   15.50
 -17   1   2   -5.20    9.10
 -17   2   2   -6.40    9.00
 -17   2   2    2.10   14.50
 -17   3   2   60.59   19.20
 -17   3   2   70.39   12.80
 -17   4   2   14.00    9.10
 -17   4   2   -3.40   14.10
 -17   5   2    4.80    7.60
 -17   5   2  -36.00   11.80
 -16  -6   2   17.20   16.50
  16   6  -2    2.70   17.50
  16   6  -2   -0.80   16.50
 -16  -5   2    7.70   15.20
  16   5  -2   24.60   15.30
  16   5  -2  -38.80   11.30
 -16  -4   2    2.40   13.60
 -16  -4   2   15.40   11.00
  16   4  -2  -12.90   12.90
  16   4  -2    5.50   13.00
 -16  -3   2   47.50   16.30
 -16  -3   2   33.80   12.50
 -16  -3   2   22.40   13.00
  16   3  -2   29.40   14.70
  16   3  -2   37.90   14.70
 -16  -2   2   99.99   19.80
 -16  -2   2  107.59   17.70
 -16  -2   2  104.59   18.30
  16   2  -2   97.99   16.90
  16   2  -2  103.69   18.00
 -16  -1   2   16.80   15.90
 -16  -1   2   19.70   12.80
  16   1  -2   -6.20    9.30
 -16   0   2   56.79   18.10
 -16   0   2   51.99   12.70
  16   0  -2   59.19   13.30
 -16   1   2    9.00   14.80
 -16   1   2   -7.30    8.90
  16  -1  -2   16.20   10.00
 -16   2   2   85.59   19.00
 -16   2   2  114.29   14.70
 -16   3   2   23.20    9.30
 -16   3   2   11.50   15.00
 -16   4   2   -4.20    7.40
 -16   4   2   10.40   14.10
 -16   5   2   -3.60    6.70
 -16   5   2   35.80   16.20
 -16   6   2  -12.40   15.90
 -15  -6   2   20.20   17.00
  15   6  -2   66.69   18.10
  15   6  -2   45.50   18.80
 -15  -5   2   34.90   11.30
 -15  -5   2   46.40   15.50
  15   5  -2   51.19   16.20
  15   5  -2   41.50   16.10
 -15  -4   2   67.29   13.70
 -15  -4   2   66.49   16.20
  15   4  -2   33.80   15.60
  15   4  -2   45.10   16.70
 -15  -3   2  154.68   20.60
 -15  -3   2  179.78   24.30
 -15  -3   2  153.18   18.70
  15   3  -2  159.38   21.40
  15   3  -2  171.48   21.60
 -15  -2   2   13.00   10.80
 -15  -2   2   -7.60   11.40
 -15  -2   2   15.50   15.00
  15   2  -2   12.20   11.50
  15   2  -2   22.90   11.20
 -15  -1   2   28.80   15.20
 -15  -1   2   32.70   11.60
  15   1  -2   44.10   11.50
  15   1  -2   28.60   11.40
 -15   0   2   -8.80   13.20
 -15   0   2   -0.20    8.80
  15   0  -2   -2.60    9.00
 -15   1   2   22.80   14.00
 -15   1   2   29.10   10.40
  15  -1  -2   59.59   11.50
 -15   2   2   12.80   12.70
 -15   2   2   34.00    9.70
  15  -2  -2    2.70    7.90
 -15   3   2  186.38   23.30
 -15   3   2  133.09   15.40
 -15   4   2   12.60   14.40
 -15   4   2   42.90    9.20
 -15   5   2   51.79    9.00
 -15   5   2   46.90   17.10
 -15   6   2   23.70   16.10
 -14  -7   2   16.70   17.40
  14   7  -2   -4.90   14.30
  14   7  -2   -4.40   18.70
 -14  -6   2  179.28   24.50
  14   6  -2  172.08   25.40
  14   6  -2  198.38   27.10
 -14  -5   2  112.09   19.80
 -14  -5   2  105.99   15.00
  14   5  -2  127.59   21.40
  14   5  -2  139.89   22.30
 -14  -4   2   35.80   13.40
 -14  -4   2   35.20   10.50
  14   4  -2   35.90   13.80
  14   4  -2   35.10   15.30
 -14  -3   2  112.09   18.00
 -14  -3   2  112.89   15.70
 -14  -3   2   79.39   17.30
  14   3  -2   81.79   16.30
  14   3  -2   96.99   17.00
 -14  -2   2   25.50   14.70
 -14  -2   2   41.10   12.70
  14   2  -2   30.10   12.10
  14   2  -2   -0.50   10.20
 -14  -1   2   -6.30   13.50
 -14  -1   2    7.00   10.00
  14   1  -2  -14.90    9.00
  14   1  -2   12.40    9.50
 -14   0   2   38.10   15.00
 -14   0   2   46.80   11.20
  14   0  -2   55.89   11.50
 -14   1   2    0.10   11.90
 -14   1   2   15.60    8.40
 -14   1   2    8.00    8.00
  14  -1  -2   -5.60    7.20
 -14   2   2   15.50    8.00
 -14   2   2    9.80    8.10
 -14   2   2   13.00   13.00
 -14   2   2   -2.40    7.70
  14  -2  -2   15.70    7.80
 -14   3   2   99.99   17.90
 -14   3   2   91.59   12.00
  14  -3  -2  118.49   13.90
 -14   4   2   31.60    7.80
 -14   4   2   18.10   14.00
 -14   4   2   35.50    8.10
 -14   5   2   91.19   10.60
 -14   5   2  105.89   20.30
 -14   6   2  165.88   13.60
 -14   6   2  166.08   26.30
 -14   7   2   -5.30   14.80
 -13  -7   2   -1.30   14.30
  13   7  -2   13.40   16.90
  13   7  -2    8.80   14.20
 -13  -6   2  -15.50   10.70
  13   6  -2    4.60   16.50
  13   6  -2   13.30   14.20
 -13  -5   2   85.69   18.10
 -13  -5   2   77.89   12.10
  13   5  -2   41.00   14.90
  13   5  -2   80.99   18.20
 -13  -4   2    5.70   11.00
 -13  -4   2   12.70    8.50
  13   4  -2   -2.50   12.90
  13   4  -2    3.50   10.80
 -13  -3   2   32.00   12.90
 -13  -3   2   18.40   10.80
 -13  -3   2   27.70   10.20
  13   3  -2   16.90   12.30
  13   3  -2   11.40   12.20
 -13  -2   2  197.08   23.20
 -13  -2   2  221.58   22.00
  13   2  -2  166.08   19.50
  13   2  -2  154.18   19.40
 -13  -1   2   14.90   13.90
 -13  -1   2   25.80   10.60
  13   1  -2   18.50    9.10
  13   1  -2    9.90    8.30
 -13   0   2    1.80   11.60
 -13   0   2   -3.50    8.00
 -13   0   2  -14.80    7.70
  13   0  -2   -9.30    7.30
 -13   1   2   19.80   11.60
 -13   1   2   11.00    7.60
 -13   1   2   16.90    8.50
 -13   1   2   10.60    8.10
  13  -1  -2    9.10    7.80
 -13   2   2  170.98   16.70
 -13   2   2  193.98   16.90
 -13   2   2  180.58   17.00
 -13   2   2  205.48   22.30
  13  -2  -2  194.58   16.70
 -13   3   2   31.80   12.50
 -13   3   2   29.10    7.40
 -13   3   2   17.90    7.10
 -13   3   2   17.90    7.10
  13  -3  -2   -2.30    4.20
 -13   4   2    9.10    6.20
 -13   4   2    6.00   11.60
 -13   4   2    8.00    6.40
 -13   5   2   66.59   17.70
 -13   5   2   68.09    8.90
 -13   5   2   86.89   11.70
 -13   6   2  -12.70   12.50
 -13   6   2   11.50    4.80
 -13   7   2   -7.10   15.00
 -12  -7   2  102.79   20.60
  12   7  -2  118.39   23.30
  12   7  -2   94.39   19.90
 -12  -6   2    9.70   12.20
  12   6  -2   -4.70   12.60
  12   6  -2   -8.30   14.00
 -12  -5   2   80.59   16.40
 -12  -5   2  101.89   12.30
  12   5  -2   93.49   18.70
  12   5  -2   72.99   15.80
 -12  -4   2  249.38   21.30
 -12  -4   2  231.98   25.00
  12   4  -2  294.47   28.20
  12   4  -2  265.97   25.60
 -12  -3   2    6.10    9.40
 -12  -3   2    0.50    7.60
 -12  -3   2    2.50   11.80
  12   3  -2   -8.00    9.40
  12   3  -2   -6.30    8.90
 -12  -2   2   21.40   11.90
 -12  -2   2   15.50    9.80
  12   2  -2    0.20    9.40
  12   2  -2   -3.10    9.60
 -12  -1   2   73.69   15.60
 -12  -1   2   84.39   13.40
  12   1  -2   89.59   13.50
  12   1  -2   97.59   12.90
 -12   0   2   36.70    9.60
 -12   0   2   37.60    9.10
 -12   0   2   25.70   12.10
  12   0  -2   38.40    9.70
 -12   1   2   76.69   10.70
 -12   1   2   82.49   11.30
 -12   1   2   60.89   13.30
 -12   1   2   86.09   11.40
  12  -1  -2   76.49   10.90
 -12   2   2    6.70    6.10
 -12   2   2    8.10    6.70
 -12   2   2    9.90    9.20
 -12   2   2    0.60    5.90
  12  -2  -2   16.50    6.40
 -12   3   2   -3.70    9.80
 -12   3   2    0.50    5.90
 -12   3   2    4.70    5.80
 -12   3   2    5.30    5.50
  12  -3  -2   -1.20    2.10
 -12   4   2  241.78   18.40
 -12   4   2  228.48   19.50
 -12   4   2  236.88   26.70
 -12   4   2  270.67   18.20
  12  -4  -2  264.17   16.60
 -12   5   2  120.29   11.10
 -12   5   2  135.59   14.40
 -12   5   2  117.59   20.10
 -12   6   2   24.30   15.10
 -12   6   2    3.30    4.50
 -12   6   2   18.60    8.90
 -12   7   2  139.19   24.00
 -11  -8   2   49.90   16.80
  11   8  -2   30.20   14.50
  11   8  -2   -2.00   16.30
 -11  -7   2   84.99   19.00
  11   7  -2   20.80   18.00
  11   7  -2   46.00   15.10
 -11  -6   2    7.40   11.90
  11   6  -2   -9.80   10.10
  11   6  -2    7.40   14.50
 -11  -5   2   35.70   12.50
 -11  -5   2   15.90    7.40
  11   5  -2   16.80   11.60
  11   5  -2    0.10   12.10
 -11  -4   2   53.29   14.30
 -11  -4   2   54.89   10.10
  11   4  -2   69.29   15.20
  11   4  -2   69.39   13.50
 -11  -3   2   -2.10    7.40
 -11  -3   2    9.50   11.50
 -11  -3   2   13.80    9.50
  11   3  -2   10.60   10.50
  11   3  -2   15.50   10.50
 -11  -2   2    3.90   10.90
 -11  -2   2    9.60    8.90
  11   2  -2   10.90    9.10
  11   2  -2    7.70    8.80
 -11  -1   2  241.48   20.80
 -11  -1   2  202.98   21.70
  11   1  -2  211.18   19.60
  11   1  -2  231.98   20.70
 -11   0   2    3.90    7.40
 -11   0   2   -4.50    7.00
 -11   0   2    7.80    9.50
 -11   0   2    4.70    6.80
  11   0  -2    1.30    6.20
 -11   1   2  258.17   22.70
 -11   1   2  161.18   16.70
 -11   1   2  231.48   17.60
 -11   1   2  190.28   17.50
  11  -1  -2  219.28   17.40
 -11   2   2   -6.30    5.10
 -11   2   2    5.20    5.40
 -11   2   2    5.20    9.00
 -11   2   2    4.80    6.00
  11  -2  -2   25.20    6.10
 -11   3   2    4.00    9.10
 -11   3   2   11.10    5.70
 -11   3   2    7.90    5.30
  11  -3  -2    2.30    3.20
 -11   4   2   57.69    7.50
 -11   4   2   69.59   13.90
 -11   4   2   68.99    9.60
 -11   4   2   64.59    8.00
  11  -4  -2   62.59    5.90
  11  -4  -2   68.39    8.40
 -11   5   2   11.70   11.40
 -11   5   2   15.40    5.00
 -11   5   2   29.00    8.50
 -11   5   2   16.50    4.90
 -11   6   2   32.30   15.00
 -11   6   2   15.60    4.50
 -11   6   2    8.60    8.40
 -11   7   2   41.80   16.20
 -11   7   2   42.50   12.20
 -11   8   2   19.80   16.70
 -10  -8   2    4.20   14.90
  10   8  -2  -14.80   15.10
  10   8  -2   -7.40   12.90
 -10  -7   2   -4.80   11.90
  10   7  -2   -0.20   15.90
  10   7  -2   17.20   12.80
 -10  -6   2    8.70   12.30
 -10  -6   2    1.40    5.20
  10   6  -2   -1.10   13.10
  10   6  -2    8.60   10.70
 -10  -5   2    1.20    6.00
 -10  -5   2   14.00   10.70
  10   5  -2   -1.00    9.70
  10   5  -2    0.80   12.60
 -10  -4   2   33.10    8.00
 -10  -4   2   50.89   12.60
  10   4  -2   44.60   13.10
  10   4  -2   25.80   10.90
 -10  -3   2   -2.10    8.30
 -10  -3   2   11.10    7.20
 -10  -3   2   11.70   10.30
  10   3  -2    8.60    9.50
  10   3  -2    8.00   10.40
 -10  -2   2   26.20   11.10
 -10  -2   2   24.90    9.60
  10   2  -2   40.90   10.70
  10   2  -2   23.90   10.10
 -10  -1   2  216.88   19.00
 -10  -1   2  204.18   20.60
 -10  -1   2  232.78   20.90
 -10  -1   2  199.68   18.20
  10   1  -2  241.68   18.60
  10   1  -2  171.98   17.80
 -10   0   2  131.59   14.20
 -10   0   2  166.48   15.00
 -10   0   2  187.08   18.30
 -10   0   2  167.28   15.10
  10   0  -2  141.99   14.50
 -10   1   2  194.88   17.60
 -10   1   2  261.27   22.50
 -10   1   2  258.97   18.00
 -10   1   2  237.78   18.20
  10  -1  -2  214.68   17.70
 -10   2   2   38.90    7.00
 -10   2   2   35.50    7.10
 -10   2   2   41.40    7.20
 -10   2   2   62.89   11.10
  10  -2  -2   40.00    6.90
 -10   3   2    9.80    5.10
 -10   3   2   13.20    5.00
 -10   3   2   13.60    9.40
  10  -3  -2   11.70    4.10
 -10   4   2   59.99    8.80
 -10   4   2   43.20    6.50
 -10   4   2   36.90   12.40
 -10   4   2   44.50    6.30
  10  -4  -2   49.90    4.40
 -10   5   2    1.00    6.90
 -10   5   2  -15.70    8.80
 -10   5   2    2.60    3.90
 -10   5   2    2.00    4.00
 -10   6   2    1.90    7.80
 -10   6   2    0.70    3.50
 -10   6   2   -3.80   10.80
 -10   7   2   -1.30    3.00
 -10   7   2  -15.70    7.90
 -10   7   2    6.00   12.30
 -10   8   2   -1.70   15.50
 -10   8   2    6.30   10.40
  -9  -8   2    9.20   13.20
   9   8  -2    9.40   15.90
   9   8  -2   44.00   14.90
  -9  -7   2    8.90   12.70
   9   7  -2    9.10   11.10
   9   7  -2  -19.40   12.50
  -9  -6   2   12.60    4.70
  -9  -6   2   12.10   12.70
   9   6  -2   20.40   11.10
   9   6  -2   -7.40   12.40
  -9  -5   2    0.50    9.50
  -9  -5   2   10.10    5.70
   9   5  -2    2.00   12.20
   9   5  -2    6.90    9.80
  -9  -4   2   50.19    8.20
  -9  -4   2   39.30   11.40
   9   4  -2   39.50   12.40
   9   4  -2   66.99   12.10
  -9  -3   2    4.10    6.40
  -9  -3   2   30.80    9.60
   9   3  -2   16.60    9.90
   9   3  -2   -0.80    8.10
  -9  -2   2  236.78   18.80
  -9  -2   2  225.38   22.50
  -9  -2   2  211.98   20.20
   9   2  -2  230.58   21.00
   9   2  -2  247.78   21.20
  -9  -1   2  424.16   29.60
  -9  -1   2  439.96   29.90
  -9  -1   2  426.26   33.00
  -9  -1   2  423.16   30.00
   9   1  -2  435.96   30.20
   9   1  -2  442.76   31.70
   9   1  -2  469.05   30.30
  -9   0   2    3.90    5.70
  -9   0   2   -4.70    6.20
  -9   0   2    9.70    7.00
  -9   0   2    2.70    8.60
   9   0  -2   -0.40    5.40
   9   0  -2   13.30    7.60
  -9   1   2  424.16   28.00
  -9   1   2  452.15   31.50
  -9   1   2  451.45   28.50
  -9   1   2  424.06   28.30
   9  -1  -2  440.36   28.20
   9  -1  -2  448.66   31.20
  -9   2   2  236.38   21.10
  -9   2   2  217.98   16.10
  -9   2   2  249.08   16.60
   9  -2  -2  218.78   15.70
   9  -2  -2  208.88   15.90
  -9   3   2    1.80    4.50
  -9   3   2   18.50    9.50
  -9   3   2   14.40    4.70
   9  -3  -2   10.20    3.80
   9  -3  -2   13.50    3.90
  -9   4   2   53.19   13.10
  -9   4   2   67.69    9.50
  -9   4   2   62.89    6.40
  -9   4   2   46.80    6.30
  -9   5   2    5.60    3.70
  -9   5   2    5.90    7.10
  -9   5   2   16.80   10.50
  -9   5   2    4.40    3.60
  -9   6   2   11.00   12.70
  -9   6   2   16.70    4.20
  -9   6   2   -0.40    7.40
  -9   6   2    5.70    3.70
  -9   7   2  -17.90    7.70
  -9   7   2    0.10    3.50
  -9   7   2   -2.40   11.90
  -9   8   2   28.70   11.90
  -9   8   2   15.70   14.90
   8   9  -2   12.40   15.00
   8   9  -2  -13.10   18.00
  -8  -8   2    5.10   13.70
   8   8  -2  -10.00   11.30
   8   8  -2    2.50   17.20
  -8  -7   2   45.10   13.40
   8   7  -2   42.10   12.80
   8   7  -2   38.80   16.10
  -8  -6   2  178.88   22.10
  -8  -6   2  222.28   14.20
   8   6  -2  235.28   26.40
   8   6  -2  216.28   23.30
  -8  -5   2   -3.20    4.70
  -8  -5   2    9.90    9.10
   8   5  -2   -1.60   10.50
   8   5  -2   -2.20    8.40
  -8  -4   2   12.00    8.70
  -8  -4   2   24.20    6.10
   8   4  -2   -2.40    7.90
   8   4  -2   14.00   10.60
  -8  -3   2   12.30    8.00
  -8  -3   2   12.60    6.00
   8   3  -2    4.00    7.80
   8   3  -2   12.20    9.80
  -8  -2   2  972.00   59.29
  -8  -2   2  976.80   56.99
  -8  -2   2  934.01   56.09
  -8  -2   2  990.30   57.49
   8   2  -2  779.92   56.49
   8   2  -2  968.00   58.69
   8   2  -2  976.10   57.89
  -8  -1   2  122.59   13.10
  -8  -1   2  120.49   12.70
  -8  -1   2  127.99   15.40
  -8  -1   2  105.89   12.20
   8   1  -2   99.29   13.20
   8   1  -2  105.09   12.50
   8   1  -2  110.59   12.80
  -8   0   2   11.70    8.40
  -8   0   2    3.30    6.40
  -8   0   2    2.10    6.70
  -8   0   2    8.50    6.30
   8   0  -2    8.20    7.20
   8   0  -2    0.70    6.20
   8   0  -2    3.90    6.30
   8   0  -2    6.50    6.20
  -8   1   2  111.69   12.20
  -8   1   2   89.99    9.80
  -8   1   2   80.99    9.80
  -8   1   2  112.49   10.00
   8  -1  -2   99.99   12.30
   8  -1  -2   90.99    9.60
   8  -1  -2   94.39    9.70
  -8   2   2 1027.40   59.59
  -8   2   2  925.01   55.39
  -8   2   2 1015.70   55.69
   8  -2  -2  907.01   54.99
   8  -2  -2  955.80   59.09
  -8   3   2   11.00    4.20
  -8   3   2   12.00    4.10
  -8   3   2   11.70    8.00
   8  -3  -2   13.30    3.40
   8  -3  -2   13.40    3.30
  -8   4   2   17.60    4.10
  -8   4   2   10.70    9.60
  -8   4   2   26.90    7.30
  -8   4   2   23.70    4.10
  -8   5   2   -6.60    6.10
  -8   5   2   -2.20   10.40
  -8   5   2    0.70    3.20
  -8   5   2    1.70    3.40
  -8   6   2  251.37   22.30
  -8   6   2  205.68   26.10
  -8   6   2  236.18   15.30
  -8   6   2  228.58   15.50
  -8   7   2   50.09   12.10
  -8   7   2   61.99    6.80
  -8   7   2   27.60   14.30
  -8   8   2   13.20   15.40
  -8   8   2    6.00    4.60
  -8   8   2    7.40   10.90
  -8   9   2   29.30   17.00
  -8   9   2    2.90   13.00
   7   9  -2   16.90   18.00
   7   9  -2   32.20   15.30
  -7  -8   2   14.00   12.60
   7   8  -2   -1.10   14.50
   7   8  -2   10.90   12.40
  -7  -7   2   12.20   10.70
   7   7  -2   13.80   13.70
   7   7  -2   17.60   11.00
  -7  -6   2   19.40   10.50
  -7  -6   2    8.90    2.90
   7   6  -2    9.00   10.90
   7   6  -2    6.70   12.70
  -7  -5   2    0.30    4.30
  -7  -5   2   -1.80    8.40
   7   5  -2    0.30    8.00
   7   5  -2    4.10   10.10
  -7  -4   2   73.79   12.00
  -7  -4   2   70.49    8.00
   7   4  -2   81.39   12.80
   7   4  -2   49.30   12.30
  -7  -3   2   51.19    9.90
  -7  -3   2   36.20    6.60
   7   3  -2   21.90    9.70
   7   3  -2   35.50    9.30
  -7  -2   2    7.10    6.30
  -7  -2   2   17.20    7.40
  -7  -2   2    1.30    8.50
  -7  -2   2   -4.00    7.30
  -7  -2   2   -5.20    9.40
   7   2  -2    7.90    8.20
   7   2  -2   10.30    7.40
   7   2  -2   15.00   10.90
   7   2  -2   23.90    7.40
  -7  -1   2  349.77   25.30
  -7  -1   2  273.57   21.50
  -7  -1   2  315.47   22.70
   7   1  -2  308.27   22.50
   7   1  -2  317.47   23.10
   7   1  -2  329.37   22.00
   7   1  -2  290.37   23.80
  -7   0   2    1.40    5.30
  -7   0   2   15.80    7.20
  -7   0   2   -4.70    5.80
  -7   0   2   -6.30    4.70
   7   0  -2    0.50    5.10
   7   0  -2   -7.30    5.80
   7   0  -2   -0.90    5.00
   7   0  -2    8.20    6.50
  -7   1   2  292.17   20.10
  -7   1   2  324.77   22.50
  -7   1   2  279.57   19.90
  -7   1   2  303.27   19.90
   7  -1  -2  303.67   19.90
   7  -1  -2  318.07   22.80
   7  -1  -2  312.17   19.90
  -7   2   2   10.10    4.30
  -7   2   2    9.00    7.10
  -7   2   2   15.60    4.40
   7  -2  -2    8.20    6.80
   7  -2  -2   -0.70    1.60
   7  -2  -2    9.90    3.90
  -7   3   2   41.40    4.90
  -7   3   2   36.80    4.60
  -7   3   2   34.10    9.80
   7  -3  -2   32.80    3.50
   7  -3  -2   35.40    3.60
  -7   4   2   64.39   12.80
  -7   4   2   89.09   10.20
  -7   4   2   63.89    6.20
  -7   4   2   69.39    6.20
  -7   5   2    3.70    3.30
  -7   5   2    6.10    3.30
  -7   5   2   -6.90    9.50
  -7   5   2   -5.20    5.70
  -7   6   2   12.30    4.40
  -7   6   2    8.50    8.60
  -7   6   2   16.50    4.60
  -7   6   2    5.70   11.50
  -7   7   2   24.70   14.40
  -7   7   2   14.10    5.20
  -7   7   2   28.10   11.30
  -7   8   2   17.20    5.90
  -7   8   2    1.30   11.30
  -7   8   2   15.00   15.30
  -7   9   2   37.80   17.90
  -7   9   2   18.00   14.30
   6   9  -2  -13.40   14.80
   6   9  -2   -6.30   12.90
  -6  -8   2  135.39   19.70
   6   8  -2  118.79   19.00
   6   8  -2  106.79   21.40
  -6  -7   2    7.70   10.80
   6   7  -2    5.60   12.90
   6   7  -2   -3.60   10.20
  -6  -6   2  214.78   19.70
   6   6  -2  142.29   20.50
   6   6  -2  119.59   16.60
  -6  -5   2    7.90    9.70
  -6  -5   2   11.70    4.20
   6   5  -2    2.20    8.90
   6   5  -2   28.80   12.30
  -6  -4   2  457.85   28.30
  -6  -4   2  460.85   32.60
   6   4  -2  486.45   34.70
  -6  -3   2   58.69    7.50
  -6  -3   2   69.09   10.70
   6   3  -2   50.89   10.60
   6   3  -2   55.29   13.40
   6   3  -2   54.49   12.20
   6   3  -2   84.79   11.80
  -6  -2   2  485.65   28.90
  -6  -2   2  505.05   31.60
  -6  -2   2  478.35   30.30
  -6  -2   2  472.25   31.80
  -6  -2   2  400.16   29.60
   6   2  -2  470.15   30.20
   6   2  -2  441.76   32.70
   6   2  -2  426.76   31.30
   6   2  -2  447.56   30.00
  -6  -1   2  136.39   12.60
  -6  -1   2  123.89   12.80
  -6  -1   2  158.98   12.80
  -6  -1   2  159.48   13.40
   6   1  -2  124.79   12.00
   6   1  -2  116.29   12.20
   6   1  -2  106.59   11.40
   6   1  -2  115.59   12.10
  -6   0   2    4.50    5.00
  -6   0   2    3.00    5.50
  -6   0   2   -4.00    5.40
  -6   0   2    2.70    5.20
   6   0  -2   -1.00    5.10
   6   0  -2    3.30    4.60
   6   0  -2    2.70    5.30
   6   0  -2   -3.90    5.20
  -6   1   2  119.19   11.00
  -6   1   2  147.99   13.50
  -6   1   2  136.19   11.20
   6  -1  -2  144.59   13.20
   6  -1  -2  160.68   11.30
   6  -1  -2  147.79   11.20
  -6   2   2  466.75   31.00
  -6   2   2  472.15   27.10
  -6   2   2  464.15   27.20
   6  -2  -2  432.56   26.60
   6  -2  -2  473.35   26.80
  -6   3   2   44.90   10.60
  -6   3   2   58.79    7.90
  -6   3   2   54.19    5.20
  -6   3   2   61.89    5.30
  -6   4   2  448.26   25.50
  -6   4   2  454.45   33.20
  -6   4   2  438.26   28.90
  -6   4   2  412.16   25.50
  -6   5   2   15.30    4.00
  -6   5   2    7.80    3.90
  -6   5   2   30.50    8.20
  -6   6   2  158.88   12.20
  -6   6   2  151.38   12.20
  -6   6   2  158.48   17.30
  -6   7   2    4.40    5.00
  -6   7   2   -5.20    9.50
  -6   8   2   99.09   10.80
  -6   8   2  106.79   18.00
  -6   9   2    2.10    6.50
  -6   9   2    0.90   12.60
   5   9  -2    1.20   12.70
   5   9  -2   28.60   18.60
  -5  -8   2   -9.70   10.30
   5   8  -2   -2.90   13.80
   5   8  -2  -16.50    9.20
  -5  -7   2   17.70   10.70
   5   7  -2   39.70   15.20
   5   7  -2  -12.00    9.10
  -5  -6   2  107.69   14.90
   5   6  -2  107.39   14.50
   5   6  -2  105.19   17.20
  -5  -5   2   66.39   11.00
  -5  -5   2   55.19    5.80
   5   5  -2   35.10   10.30
   5   5  -2   47.80   12.50
  -5  -4   2  230.48   16.00
  -5  -4   2  237.68   20.00
   5   4  -2  246.78   20.00
   5   4  -2  263.07   22.90
   5   4  -2  263.57   20.20
  -5  -3   2   12.60    7.60
  -5  -3   2   11.20    4.80
  -5  -3   2    4.30    7.10
  -5  -3   2   -0.20    9.30
   5   3  -2    7.00    7.00
   5   3  -2    0.30    6.70
   5   3  -2  -13.40    8.80
   5   3  -2   11.20    8.80
  -5  -2   2 1160.28   68.99
  -5  -2   2 1133.59   68.79
  -5  -2   2 1203.88   69.59
  -5  -2   2 1161.68   67.49
   5   2  -2 1215.68   70.19
   5   2  -2 1181.98   68.89
   5   2  -2 1233.88   69.19
   5   2  -2 1178.38   69.69
  -5  -1   2 1531.25   88.49
  -5  -1   2 1533.75   87.89
  -5  -1   2 1568.84   87.79
  -5  -1   2 1559.74   88.09
   5   1  -2 1575.44   88.19
   5   1  -2 1485.55   87.79
   5   1  -2 1510.75   88.19
   5   1  -2 1568.34   87.99
  -5   0   2   -3.00    5.10
  -5   0   2    8.10    4.90
  -5   0   2   -1.00    4.60
  -5   0   2    1.90    4.40
   5   0  -2   -1.70    4.80
   5   0  -2    0.90    5.10
   5   0  -2   -0.50    4.70
   5   0  -2   -3.50    4.70
  -5   1   2 1518.65   89.19
  -5   1   2 1701.73   89.39
  -5   1   2 1570.74   90.89
   5  -1  -2 1564.24   90.99
   5  -1  -2 1609.64   89.19
  -5   2   2 1144.99   65.69
  -5   2   2 1099.99   62.19
  -5   2   2 1148.29   62.29
   5  -2  -2 1088.29   61.89
   5  -2  -2 1091.09   61.89
  -5   3   2    1.80    5.10
  -5   3   2   -1.50    7.00
  -5   3   2    2.60    2.40
  -5   3   2    4.10    2.60
  -5   4   2  253.17   20.00
  -5   4   2  276.17   16.50
  -5   4   2  256.67   16.30
  -5   5   2   50.29    6.30
  -5   5   2   49.70    6.10
  -5   5   2   67.59   10.80
   5  -5  -2   55.99    4.60
  -5   6   2  104.19   14.80
  -5   6   2   98.29    9.50
  -5   6   2  105.79    9.50
   5  -6  -2   91.89    7.60
   5  -6  -2   94.59    7.50
  -5   7   2    6.80    5.60
  -5   7   2   18.40   11.60
  -5   8   2    1.90    6.30
  -5   8   2   -4.20   11.50
  -5   9   2   12.10    7.80
  -5   9   2    4.50   12.40
   4   9  -2   -4.30   11.10
   4   9  -2   -1.40   16.20
  -4  -8   2   -8.50   10.90
   4   8  -2  -11.90   13.80
   4   8  -2   -3.30   10.60
  -4  -7   2  274.17   25.50
   4   7  -2  269.57   28.80
   4   7  -2  326.87   26.30
  -4  -6   2   49.70   11.60
   4   6  -2   31.10   12.50
   4   6  -2   44.30   11.00
   4   6  -2   43.60    4.70
  -4  -5   2   48.40   10.10
   4   5  -2   50.29    5.70
   4   5  -2   41.30   10.20
   4   5  -2   54.39   12.60
   4   5  -2   64.89   11.10
  -4  -4   2   23.90    8.10
  -4  -4   2   20.30    4.60
   4   4  -2   28.60    4.60
   4   4  -2   23.70    9.80
   4   4  -2   23.20    8.50
   4   4  -2   14.90    8.20
  -4  -3   2   34.10    8.70
  -4  -3   2   32.90    7.40
  -4  -3   2   25.80    8.80
  -4  -3   2   36.40    5.50
   4   3  -2   25.60    7.70
   4   3  -2   14.50    7.10
   4   3  -2   23.20    4.90
   4   3  -2   21.20    8.90
  -4  -2   2   72.09    9.10
  -4  -2   2   72.79   10.00
  -4  -2   2   82.59    7.60
  -4  -2   2   57.19    8.80
   4   2  -2   81.89   10.20
   4   2  -2   75.99   10.30
   4   2  -2   57.49    8.70
   4   2  -2   84.19    9.60
  -4  -1   2 1213.38   69.39
  -4  -1   2 1216.48   69.39
  -4  -1   2 1306.77   69.99
  -4  -1   2 1218.48   68.99
  -4  -1   2 1132.49   69.69
   4   1  -2 1236.68   69.79
   4   1  -2 1197.78   69.29
   4   1  -2 1147.59   69.29
   4   1  -2 1259.87   70.09
  -4   0   2 2716.43  152.78
  -4   0   2 2821.82  152.88
  -4   0   2 2797.42  152.58
  -4   0   2 2602.84  152.38
   4   0  -2 2877.51  152.48
   4   0  -2 2544.85  152.38
   4   0  -2 2764.52  152.78
   4   0  -2 2781.42  152.88
  -4   1   2 1272.57   67.69
  -4   1   2 1215.08   67.69
  -4   1   2 1178.88   69.29
   4  -1  -2 1170.48   67.59
   4  -1  -2 1209.88   69.39
  -4   2   2   74.19    5.00
  -4   2   2   68.29    5.10
  -4   2   2   53.99    8.60
  -4   3   2   21.70    6.40
  -4   3   2   21.30    3.40
  -4   3   2   28.50    3.50
  -4   4   2   27.40    4.50
  -4   4   2   27.10    7.60
   4  -4  -2   25.50    3.40
   4  -4  -2   25.80    3.40
  -4   5   2   33.50    9.40
  -4   5   2   49.10    6.20
  -4   5   2   50.59    6.40
   4  -5  -2   48.80    5.40
   4  -5  -2   41.90    5.10
  -4   6   2   24.00    6.20
  -4   6   2   60.49    7.40
  -4   6   2   38.70   10.60
   4  -6  -2   36.90    5.60
  -4   7   2  299.07   21.30
  -4   7   2  290.97   28.30
  -4   8   2   -5.30   10.70
  -4   9   2  -20.40   11.30
  -4   9   2   11.70    7.60
   3   9  -2  -32.60   13.80
   3   9  -2    9.80   11.10
  -3  -8   2  100.69   16.00
   3   8  -2  101.59   15.60
   3   8  -2   98.09   18.80
  -3  -7   2   51.19   11.90
   3   7  -2   58.09   15.00
   3   7  -2   53.69   12.80
  -3  -6   2   95.39   12.50
   3   6  -2   95.89   15.80
   3   6  -2   74.59   12.10
   3   6  -2   93.69    8.20
   3   6  -2  112.89   14.10
  -3  -5   2   45.40   10.10
   3   5  -2   28.40    8.40
   3   5  -2   40.30   11.00
   3   5  -2   55.79   10.10
   3   5  -2   45.40    5.60
  -3  -4   2   -0.20    6.10
  -3  -4   2   -4.00    3.60
   3   4  -2    2.70    3.80
   3   4  -2   -3.00    6.90
   3   4  -2   -1.30    8.40
   3   4  -2   -1.10    6.20
  -3  -3   2  719.93   45.30
  -3  -3   2  817.52   44.70
  -3  -3   2  714.03   42.10
  -3  -3   2  717.33   44.60
   3   3  -2  706.63   42.00
   3   3  -2  727.03   44.50
   3   3  -2  785.32   44.80
   3   3  -2  696.23   45.40
  -3  -2   2   99.29   11.20
  -3  -2   2  113.99   10.90
  -3  -2   2  119.79    9.60
  -3  -2   2  111.59   10.70
   3   2  -2  119.89    9.40
   3   2  -2  108.89   10.60
   3   2  -2  119.89   11.00
   3   2  -2  133.69   12.30
  -3  -1   2 2901.51  165.88
  -3  -1   2 2985.90  165.78
  -3  -1   2 3100.49  165.78
  -3  -1   2 2905.91  165.18
   3   1  -2 2794.52  165.88
   3   1  -2 3154.28  165.78
   3   1  -2 2903.11  165.18
   3   1  -2 2994.10  165.78
   3   1  -2 3022.90  165.88
  -3   0   2    2.70    3.10
  -3   0   2   -4.30    3.40
  -3   0   2    2.10    2.80
  -3   0   2    0.80    3.40
   3   0  -2   -0.20    2.60
   3   0  -2    0.10    3.00
   3   0  -2    0.40    2.90
  -3   1   2 2962.10  162.68
  -3   1   2 2927.31  160.98
  -3   1   2 2922.01  160.98
   3  -1  -2 2864.81  160.88
   3  -1  -2 2898.91  160.88
  -3   2   2  124.49    7.70
  -3   3   2  724.03   40.90
  -3   3   2  737.33   43.50
  -3   3   2  732.53   41.00
   3  -3  -2  706.33   40.50
   3  -3  -2  706.63   40.50
  -3   4   2    2.50    6.40
  -3   4   2    1.20    3.70
  -3   4   2   -3.80    3.90
   3  -4  -2    4.10    3.30
   3  -4  -2    1.50    3.40
  -3   5   2   61.59   11.10
  -3   5   2   49.60    6.90
  -3   5   2   47.40    6.80
   3  -5  -2   49.40    6.20
   3  -5  -2   35.00    5.40
  -3   6   2   97.29   10.50
  -3   6   2  126.39   16.30
  -3   6   2   88.69   10.10
  -3   7   2   68.69   11.10
  -3   7   2   80.69   10.30
  -3   7   2   63.59   14.70
   3  -7  -2   57.99    8.10
  -3   8   2  130.99   19.80
  -3   8   2  106.69   13.00
  -3   9   2  -17.40   11.90
  -3   9   2    0.40    8.10
   2   9  -2  -27.00   11.20
   2   9  -2    7.90   10.60
  -2  -8   2   46.50   13.80
   2   8  -2   50.19   12.50
   2   8  -2   28.70   14.40
  -2  -7   2  163.48   17.20
   2   7  -2  138.19   16.70
   2   7  -2  137.89   16.40
   2   7  -2  138.89   19.50
  -2  -6   2    6.70    7.80
   2   6  -2    4.50    7.90
   2   6  -2    5.50    4.70
   2   6  -2    6.60    8.10
   2   6  -2   13.90   10.20
  -2  -5   2   -1.70    6.70
   2   5  -2   -4.20    6.70
   2   5  -2   -6.80    4.00
   2   5  -2    4.60    6.90
   2   5  -2    0.80    8.90
  -2  -4   2  494.65   30.80
   2   4  -2  457.15   30.40
   2   4  -2  461.15   28.00
   2   4  -2  438.96   30.20
   2   4  -2  493.75   32.60
  -2  -3   2   40.20    7.50
  -2  -3   2   20.00    6.40
  -2  -3   2   37.90    8.40
  -2  -3   2   40.20    5.40
   2   3  -2   37.80    7.10
   2   3  -2   37.30    5.20
   2   3  -2   24.90    8.20
   2   3  -2   29.00    7.30
  -2  -2   2 1436.16   78.39
  -2  -2   2 1363.16   79.39
  -2  -2   2 1261.57   79.29
  -2  -2   2 1460.45   80.19
   2   2  -2 1430.56   79.69
   2   2  -2 1396.76   78.29
   2   2  -2 1357.86   80.09
   2   2  -2 1476.75   79.59
  -2  -1   2 1510.75   84.29
  -2  -1   2 1454.75   83.69
  -2  -1   2 1493.95   84.29
  -2  -1   2 1479.45   84.49
   2   1  -2 1449.26   83.69
   2   1  -2 1620.14   84.39
   2   1  -2 1577.04   84.29
   2   1  -2 1417.26   84.49
  -2   0   2   -2.70    1.20
  -2   0   2   -1.60    1.80
  -2   0   2    2.80    2.10
  -2   0   2   -0.50    2.40
   2   0  -2    0.20    2.30
   2   0  -2    0.30    1.30
   2   0  -2    1.50    1.90
   2   0  -2    1.80    1.80
  -2   2   2 1361.16   76.09
  -2   2   2 1334.97   76.09
  -2   2   2 1358.16   77.99
   2  -2  -2 1389.86   75.89
   2  -2  -2 1396.26   75.89
  -2   3   2   34.80    4.90
  -2   3   2   39.20    7.80
  -2   3   2   37.00    5.00
   2  -3  -2   36.60    4.60
  -2   4   2  460.15   29.40
  -2   4   2  476.85   32.90
  -2   4   2  506.55   29.50
   2  -4  -2  494.25   29.00
   2  -4  -2  483.25   32.60
  -2   5   2    3.20    8.10
  -2   5   2   -4.30    4.40
  -2   5   2   -1.10    5.00
   2  -5  -2   -6.60    3.90
  -2   6   2    3.00    5.20
  -2   6   2   12.30    6.30
  -2   6   2   17.60    6.50
  -2   6   2    9.80   10.30
   2  -6  -2   11.60    5.40
  -2   7   2  181.58   16.60
  -2   7   2  162.78   15.60
  -2   7   2  131.89   19.20
   2  -7  -2  162.98   14.40
  -2   8   2   44.30   10.00
  -2   8   2   42.70   14.70
  -2   9   2   19.80   13.20
  -2   9   2    1.70    9.10
   1   9  -2   42.00   12.20
   1   9  -2   38.70   16.40
   1   8  -2    2.40   12.80
   1   8  -2   15.50   10.00
  -1  -7   2  381.96   29.50
   1   7  -2  386.66   29.80
   1   7  -2  412.36   27.90
   1   7  -2  448.96   35.00
   1   7  -2  401.36   30.10
  -1  -6   2   19.90    8.10
   1   6  -2   18.50    7.90
   1   6  -2    7.60    5.40
   1   6  -2   17.70    7.80
   1   6  -2   12.40   10.50
  -1  -5   2  334.77   24.60
   1   5  -2  333.37   24.50
   1   5  -2  339.87   24.90
   1   5  -2  370.06   27.50
   1   5  -2  370.46   22.60
  -1  -4   2 1300.17   73.99
  -1  -4   2 1329.17   75.69
   1   4  -2 1310.27   73.99
   1   4  -2 1297.67   72.49
   1   4  -2 1108.69   73.59
   1   4  -2 1311.27   75.69
  -1  -3   2  965.70   56.09
  -1  -3   2  934.41   57.09
  -1  -3   2 1001.00   58.49
  -1  -3   2  912.41   57.09
   1   3  -2  982.60   56.09
   1   3  -2 1014.90   57.39
   1   3  -2 1098.49   57.49
   1   3  -2  964.70   58.29
  -1  -2   2 8397.76  467.35
  -1  -2   2 8711.03  468.05
  -1  -2   2 8064.89  468.45
  -1  -2   2 8295.97  468.05
   1   2  -2 8500.95  468.55
   1   2  -2 8681.93  468.15
   1   2  -2 8836.92  468.15
   1   2  -2 8205.08  467.35
  -1  -1   2    8.00    3.50
  -1  -1   2    3.70    2.80
  -1  -1   2    9.90    2.80
  -1  -1   2    1.70    3.20
   1   1  -2   25.20    4.10
   1   1  -2   16.40    4.10
   1   1  -2    1.40    2.90
   1   1  -2    6.00    2.80
  -1   0   2    0.00    1.20
  -1   0   2   -1.50    1.10
  -1   0   2   -0.50    1.40
   1   0  -2    2.50    1.30
   1   0  -2   -0.30    1.40
  -1   1   2   23.10    3.10
  -1   1   2   29.50    2.40
  -1   1   2   14.60    2.20
  -1   2   2 8138.29  455.25
  -1   2   2 8623.74  455.35
  -1   2   2 8185.38  456.75
   1  -2  -2 8087.09  456.65
   1  -2  -2 8188.68  455.15
  -1   3   2  937.11   53.79
  -1   3   2  985.10   56.29
  -1   3   2  898.41   53.59
   1  -3  -2  958.90   55.99
   1  -3  -2  976.90   53.49
   1  -3  -2  889.71   53.39
  -1   4   2 1452.45   76.49
  -1   4   2 1276.97   76.09
  -1   4   2 1312.67   78.89
   1  -4  -2 1330.57   78.89
   1  -4  -2 1279.17   75.89
   1  -4  -2 1353.96   75.99
  -1   5   2  370.66   22.70
  -1   5   2  354.46   27.70
  -1   5   2  392.06   24.30
  -1   5   2  336.67   23.90
   1  -5  -2  356.06   23.80
  -1   6   2   20.20   10.20
  -1   6   2   10.40    6.70
  -1   6   2   23.40    5.10
  -1   6   2   20.70    7.40
   1  -6  -2    9.40    6.20
  -1   7   2  360.76   26.40
  -1   7   2  351.06   28.90
  -1   7   2  396.16   32.60
  -1   7   2  344.77   24.40
   1  -7  -2  350.76   25.40
  -1   8   2    0.30   13.00
  -1   8   2   14.60    8.80
  -1   9   2    2.60   14.20
  -1   9   2   50.59   11.60
   0   9  -2    3.60   13.10
   0   9  -2   -2.90   10.10
   0   8  -2    1.50    8.50
   0   8  -2    2.10   12.90
   0  -7   2   18.50    8.60
   0   7  -2   19.20    8.70
   0   7  -2   14.70   11.50
   0   7  -2   20.50    7.20
   0   7  -2   13.00    9.80
   0  -6   2    5.20    7.10
   0   6  -2    3.00    5.70
   0   6  -2    7.80    9.20
   0   6  -2   11.70    7.30
   0   6  -2   15.50    7.60
   0  -5   2  394.56   27.70
   0   5  -2  416.86   26.60
   0   5  -2  436.56   28.10
   0   5  -2  428.86   28.30
   0   5  -2  420.16   30.20
   0  -4   2  708.33   41.00
   0  -4   2  753.32   41.10
   0   4  -2  648.94   41.10
   0   4  -2  627.04   40.70
   0   4  -2  675.73   43.00
   0   4  -2  650.53   40.10
   0  -3   2  132.89   12.80
   0  -3   2  106.39   10.80
   0  -3   2  139.79   11.70
   0   3  -2  164.78   12.40
   0   3  -2  116.29   10.70
   0   3  -2  142.49   13.30
   0   3  -2  146.39   11.70
   0  -2   2 5304.37  294.27
   0  -2   2 5410.46  294.17
   0  -2   2 5371.36  294.77
   0  -2   2 4851.31  294.17
   0   2  -2 5534.45  294.47
   0   2  -2 5271.97  294.07
   0   2  -2 5212.78  294.67
   0   2  -2 5519.65  294.37
   0  -1   2   19.00    3.30
   0  -1   2    2.80    2.80
   0  -1   2    7.60    2.80
   0   1  -2    7.50    2.80
   0   1  -2    2.20    2.90
   0   1  -2   37.30    3.80
   0   0   2   -0.40    1.10
   0   0   2    2.10    1.30
   0   0   2   -0.70    1.30
   0   0   2   -0.60    1.50
   0   0  -2    1.60    1.40
   0   0  -2   -0.80    1.20
   0   0  -2   -0.70    1.30
   0   0  -2    0.20    1.20
   0   1   2   48.90    5.00
   0   1   2   18.60    2.90
   0  -1  -2    7.70    2.60
   0  -1  -2    4.70    3.00
   0   2   2 5205.78  294.97
   0   2   2 5284.67  294.17
   0   2   2 5402.76  294.97
   0   2   2 5309.37  296.27
   0  -2  -2 5409.76  294.97
   0  -2  -2 5338.57  295.07
   0  -2  -2 5339.07  296.17
   0   3   2  154.08   11.90
   0   3   2  135.99   13.50
   0   3   2  114.09   10.90
   0  -3  -2  160.58   14.10
   0  -3  -2  134.89   11.30
   0  -3  -2  128.49   10.90
   0   4   2  672.43   38.60
   0   4   2  723.43   40.90
   0   4   2  662.33   43.20
   0   4   2  639.54   40.50
   0  -4  -2  667.63   40.30
   0  -4  -2  690.13   40.60
   0   5   2  404.86   30.10
   0   5   2  391.56   23.80
   0   5   2  403.36   26.60
   0   5   2  416.06   27.00
   0  -5  -2  388.26   26.40
   0   6   2    9.60    7.00
   0   6   2   12.00    7.10
   0   6   2    3.30    9.20
   0   6   2    1.50    3.70
   0  -6  -2    8.10    6.50
   0   7   2   20.40   11.90
   0   7   2   14.60    9.90
   0   7   2   16.80    4.00
   0   7   2   15.30    8.30
   0   7   2   17.90    4.60
   0  -7  -2    7.90    7.80
   0   8   2    0.50    8.80
   0   8   2  -12.30   11.40
   0   9   2    4.00   14.00
   0   9   2   12.00    9.90
  -1   9  -2   34.90   11.40
  -1   9  -2   26.80   15.30
  -1   8  -2    7.30   11.60
  -1   8  -2    1.50    8.60
   1  -7   2   18.30    8.30
  -1   7  -2   37.60   13.00
  -1   7  -2   25.50    8.10
  -1   7  -2   27.40    9.10
   1  -6   2  260.17   19.10
  -1   6  -2  250.37   23.40
  -1   6  -2  249.88   19.80
  -1   6  -2  210.58   18.90
  -1   6  -2  227.28   18.20
   1  -5   2    6.90    6.20
  -1   5  -2    3.10    7.90
  -1   5  -2   -2.80    5.10
  -1   5  -2   -3.30    5.80
  -1   5  -2    2.80    6.00
   1  -4   2  525.85   34.40
   1  -4   2  569.94   36.50
   1  -4   2  572.34   34.60
  -1   4  -2  592.64   35.10
  -1   4  -2  593.24   37.00
  -1   4  -2  575.74   34.70
  -1   4  -2  546.35   34.60
   1  -3   2   11.80    4.90
   1  -3   2    4.80    5.50
   1  -3   2    5.00    5.20
  -1   3  -2   12.70    5.40
  -1   3  -2    5.90    4.90
  -1   3  -2   11.70    6.00
  -1   3  -2   14.70    5.10
   1  -2   2 3289.47  188.48
   1  -2   2 3329.57  188.88
   1  -2   2 3203.28  188.48
  -1   2  -2 3394.16  188.88
  -1   2  -2 3715.83  188.68
  -1   2  -2 3502.75  188.58
  -1   2  -2 3322.07  188.88
   1  -1   2   -2.00    2.90
   1  -1   2    1.50    3.00
   1  -1   2    1.10    2.10
  -1   1  -2    1.20    3.80
  -1   1  -2   -5.60    2.90
  -1   1  -2    1.30    3.20
  -1   1  -2    1.10    2.20
  -1   1  -2   -1.50    4.10
   1   0   2   -2.80    2.30
   1   0   2   -2.30    1.30
   1   0   2   -5.80    2.20
   1   0   2   -4.10    2.00
   1   0   2   -2.00    2.00
  -1   0  -2   -4.70    2.60
  -1   0  -2   -2.40    2.20
  -1   0  -2   -2.20    2.30
  -1   0  -2    0.10    2.10
   1   1   2    3.20    2.10
   1   1   2   -3.80    3.10
   1   1   2   -0.70    3.60
   1   1   2   -5.10    3.30
   1   1   2   -3.50    5.40
  -1  -1  -2    2.00    3.40
  -1  -1  -2    0.60    3.00
  -1  -1  -2  -21.00    4.30
  -1  -1  -2    0.00    1.90
  -1  -1  -2    3.60    3.40
   1   2   2 3796.82  192.98
   1   2   2 3215.88  192.68
   1   2   2 3313.77  193.68
  -1  -2  -2 3445.16  193.78
  -1  -2  -2 3112.99  192.58
  -1  -2  -2 3908.11  192.88
   1   3   2   17.20    5.80
   1   3   2   13.30    7.40
   1   3   2    5.20    5.30
  -1  -3  -2    9.10    7.10
  -1  -3  -2    8.10    5.30
  -1  -3  -2   16.40    6.00
   1   4   2  551.84   35.90
   1   4   2  692.23   36.50
   1   4   2  599.74   38.70
  -1  -4  -2  565.44   37.00
  -1  -4  -2  510.85   35.50
   1   5   2    5.00    8.60
   1   5   2    2.20    6.10
   1   5   2   -9.20    5.70
  -1  -5  -2  -13.60    5.90
   1   6   2  221.28   19.30
   1   6   2  223.58   23.50
   1   6   2  205.88   18.60
  -1  -6  -2  211.88   18.20
   1   7   2   23.30   12.20
   1   7   2   36.70   11.90
   1   7   2   28.20    9.10
  -1  -7  -2   21.30    8.70
   1   8   2   -0.60   11.90
   1   8   2   -8.00    8.30
   1   9   2   24.80   12.20
   1   9   2   32.70   16.30
  -2   9  -2    9.70   14.40
  -2   8  -2    8.40    8.40
  -2   8  -2   -4.60   12.10
   2  -7   2    8.50    7.20
  -2   7  -2    0.90    9.90
  -2   7  -2    3.80    7.40
   2  -6   2   60.89    9.00
  -2   6  -2   50.39    9.30
  -2   6  -2   77.39   12.80
  -2   6  -2   61.59    9.70
  -2   6  -2   59.19    9.50
   2  -5   2  360.16   24.40
  -2   5  -2  368.06   25.00
  -2   5  -2  345.37   24.70
  -2   5  -2  392.36   27.60
  -2   5  -2  394.56   25.20
   2  -4   2   22.20    7.20
   2  -4   2   28.30    6.10
   2  -4   2   27.10    5.90
  -2   4  -2   18.00    6.40
  -2   4  -2   21.90    6.20
  -2   4  -2   34.10    6.30
  -2   4  -2   29.30    8.00
   2  -3   2  995.30   57.59
   2  -3   2  993.00   58.39
   2  -3   2 1113.09   57.79
  -2   3  -2 1019.30   58.49
  -2   3  -2  941.11   57.59
  -2   3  -2  961.90   58.39
   2  -2   2  833.12   50.19
   2  -2   2  852.21   50.29
   2  -2   2  941.21   50.19
  -2   2  -2  866.71   50.29
  -2   2  -2  885.91   50.29
  -2   2  -2  908.81   52.99
  -2   2  -2  868.01   50.29
   2  -1   2 3051.29  170.48
   2  -1   2 3147.49  171.78
   2  -1   2 3282.17  170.48
   2  -1   2 3156.38  169.58
  -2   1  -2 2970.80  170.48
  -2   1  -2 3045.00  169.58
  -2   1  -2 2687.63  170.38
  -2   1  -2 3230.08  171.88
   2   0   2 2255.27  120.79
   2   0   2 1907.81  121.09
   2   0   2 2236.68  119.99
  -2   0  -2 2165.78  119.99
  -2   0  -2 2475.65  120.89
  -2   0  -2 2138.29  121.39
  -2   0  -2 1983.60  120.59
   2   1   2 2926.31  175.38
   2   1   2 2777.02  175.38
   2   1   2 3297.57  175.78
   2   1   2 3212.48  176.48
  -2  -1  -2 3257.17  175.68
  -2  -1  -2 3078.09  176.38
  -2  -1  -2 3643.74  175.78
  -2  -1  -2 3047.20  175.48
   2   2   2  873.71   53.29
   2   2   2  904.31   51.69
   2   2   2  898.31   51.69
   2   2   2  912.11   52.49
  -2  -2  -2  870.71   51.49
  -2  -2  -2  875.61   52.19
  -2  -2  -2  869.31   49.20
  -2  -2  -2  887.91   51.69
   2   3   2  966.80   60.79
   2   3   2 1016.70   59.59
   2   3   2 1012.30   59.39
  -2  -3  -2 1123.39   59.59
  -2  -3  -2  987.40   59.49
  -2  -3  -2  987.80   60.79
   2   4   2   31.30    7.40
   2   4   2   32.20    9.80
   2   4   2   27.00    7.20
  -2  -4  -2   18.10    7.40
   2   5   2  389.96   26.40
   2   5   2  365.76   29.20
   2   5   2  369.86   26.50
  -2  -5  -2  370.16   26.40
   2   6   2   46.80   10.10
   2   6   2   34.20   12.10
   2   6   2   46.00    9.60
  -2  -6  -2   49.60    9.80
   2   7   2    0.80    8.20
   2   7   2   18.30   14.80
   2   7   2    2.80   11.00
  -2  -7  -2   -1.50    8.40
   2   8   2  -12.90   12.60
   2   8   2    3.00    9.50
   2   9   2   34.90   12.40
   2   9   2   -0.50   14.60
  -3   9  -2    9.20    8.80
  -3   9  -2   -3.80   12.50
  -3   8  -2   10.30    8.00
  -3   8  -2    8.50   11.90
   3  -7   2   36.00    8.50
  -3   7  -2   46.20    9.00
  -3   7  -2   48.00   12.60
   3  -6   2   13.30    6.30
  -3   6  -2    1.50    6.30
  -3   6  -2   21.60    9.40
  -3   6  -2   10.40    6.10
   3  -5   2  263.57   19.80
  -3   5  -2  298.17   20.70
  -3   5  -2  325.67   23.40
  -3   5  -2  291.67   20.60
  -3   5  -2  315.27   23.20
   3  -4   2  425.36   28.70
   3  -4   2  455.85   27.20
   3  -4   2  446.26   27.20
  -3   4  -2  431.16   27.60
  -3   4  -2  401.06   28.60
  -3   4  -2  439.56   27.50
  -3   4  -2  465.65   29.30
   3  -3   2  732.83   42.60
   3  -3   2  765.02   42.70
   3  -3   2  720.33   43.20
  -3   3  -2  665.33   46.50
  -3   3  -2  729.23   43.30
  -3   3  -2  729.03   42.90
  -3   3  -2  756.32   42.80
   3  -2   2  129.29   10.00
   3  -2   2  119.09   10.00
  -3   2  -2  117.39   10.00
  -3   2  -2  112.19   12.60
  -3   2  -2  119.99    9.30
  -3   2  -2  118.59    9.80
   3  -1   2 1041.80   56.79
   3  -1   2  975.00   56.69
   3  -1   2 1043.10   58.49
  -3   1  -2  957.90   56.69
  -3   1  -2  987.50   58.59
  -3   1  -2  994.40   56.79
  -3   1  -2  982.60   55.29
   3   0   2    6.80    5.20
   3   0   2    4.40    5.20
   3   0   2   -1.00    3.00
   3   0   2    7.70    4.60
  -3   0  -2    5.10    4.60
  -3   0  -2   -0.80    2.80
  -3   0  -2    3.30    4.40
  -3   0  -2    6.00    6.20
   3   1   2 1056.79   58.29
   3   1   2 1010.40   59.49
  -3  -1  -2 1010.90   58.19
  -3  -1  -2 1025.80   60.09
  -3  -1  -2  951.80   58.29
  -3  -1  -2  999.80   58.09
   3   2   2   98.39   10.40
   3   2   2  105.89   12.30
   3   2   2  125.09   11.90
   3   2   2  116.69   10.80
  -3  -2  -2  105.19   10.30
  -3  -2  -2   82.89   10.10
   3   3   2  702.73   44.00
   3   3   2  727.63   46.80
   3   3   2  732.43   45.70
   3   3   2  707.23   43.80
  -3  -3  -2  736.83   45.00
  -3  -3  -2  744.13   43.90
  -3  -3  -2  701.93   43.80
   3   4   2  482.95   31.10
   3   4   2  478.55   30.80
   3   4   2  450.05   32.80
  -3  -4  -2  430.86   30.50
   3   5   2  295.97   22.70
   3   5   2  272.07   21.60
   3   5   2  296.87   25.40
  -3  -5  -2  278.77   21.60
   3   6   2    5.90    8.40
   3   6   2    6.40    8.20
   3   6   2    1.60   10.20
  -3  -6  -2    2.60    8.00
   3   7   2   63.79   15.30
   3   7   2   37.70   11.50
  -3  -7  -2   34.80   10.50
   3   8   2    3.20   10.20
   3   8   2   23.70   14.20
   3   9   2  -14.10   14.10
   3   9   2  -10.50   10.20
  -4   9  -2   17.70   14.00
  -4   9  -2   49.30   11.00
  -4   8  -2   11.40   11.60
  -4   8  -2   11.10    8.10
  -4   7  -2   19.50   10.60
  -4   7  -2   -3.90    6.80
   4  -6   2    0.70    4.70
  -4   6  -2    3.10    6.20
  -4   6  -2    3.30    6.10
  -4   6  -2   -1.30    8.00
   4  -5   2   -4.10    4.20
  -4   5  -2   24.50    7.50
  -4   5  -2   11.10    5.90
  -4   5  -2   -1.30    5.00
   4  -4   2  261.57   16.50
   4  -4   2  223.18   16.40
  -4   4  -2  229.58   17.90
  -4   4  -2  215.18   16.80
  -4   4  -2  246.18   17.30
  -4   4  -2  270.77   23.20
   4  -3   2  805.82   43.70
   4  -3   2  779.02   43.60
  -4   3  -2  757.62   48.80
  -4   3  -2  735.53   44.00
  -4   3  -2  740.13   43.70
  -4   3  -2  675.13   43.70
   4  -2   2   20.40    4.80
   4  -2   2   21.60    5.10
   4  -2   2   12.40    7.20
  -4   2  -2   18.30    3.80
  -4   2  -2   22.50    8.30
  -4   2  -2    7.00    4.70
  -4   2  -2   13.70    4.90
   4  -1   2 1031.50   60.49
   4  -1   2 1069.59   58.39
   4  -1   2 1029.00   58.39
  -4   1  -2  983.10   58.29
  -4   1  -2  981.40   56.69
  -4   1  -2 1041.70   58.49
  -4   1  -2 1015.60   60.49
   4   0   2 3352.26  208.48
   4   0   2 3649.73  208.68
   4   0   2 3818.72  209.78
   4   0   2 3842.52  207.78
  -4   0  -2 3872.21  208.68
  -4   0  -2 3844.82  208.78
  -4   0  -2 3756.12  207.78
  -4   0  -2 3845.92  209.98
   4   1   2 1000.80   55.19
   4   1   2  919.51   54.49
   4   1   2  855.61   54.49
   4   1   2  977.00   56.69
  -4  -1  -2  962.80   54.89
  -4  -1  -2  960.80   54.69
  -4  -1  -2  904.31   54.29
  -4  -1  -2  934.71   56.29
   4   2   2   14.90    6.80
   4   2   2   15.50    7.20
   4   2   2   14.80    9.30
   4   2   2   16.30    6.70
  -4  -2  -2   11.20    6.60
  -4  -2  -2   11.50    6.50
  -4  -2  -2    2.80    8.40
  -4  -2  -2   18.40    6.90
   4   3   2  771.52   48.50
   4   3   2  692.13   49.70
   4   3   2  799.32   47.30
   4   3   2  724.93   46.60
  -4  -3  -2  759.32   43.30
  -4  -3  -2  819.02   48.30
  -4  -3  -2  820.92   47.40
   4   4   2  238.28   22.40
   4   4   2  228.68   18.90
   4   4   2  227.38   19.10
  -4  -4  -2  235.08   19.00
   4   5   2   10.30    9.70
   4   5   2    4.20    7.90
   4   5   2    1.00    7.90
  -4  -5  -2   -7.90    7.40
   4   6   2   -3.30    7.40
   4   6   2   -5.10    9.60
  -4  -6  -2   -3.40    8.80
   4   7   2    5.20    9.40
   4   7   2   14.10   12.60
  -4  -7  -2   14.30   10.20
   4   8   2    4.00    9.70
   4   8   2   22.10   14.60
  -4  -8  -2  -16.90    9.90
   4   9   2    4.70   14.80
   4   9   2   34.50   13.20
  -5   9  -2    4.20    8.50
  -5   9  -2   11.80   15.80
  -5   9  -2  -10.00   12.00
  -5   8  -2   -2.70    7.30
  -5   8  -2   14.10   14.80
  -5   8  -2  -18.10    9.60
  -5   7  -2    6.40    9.40
  -5   7  -2   12.50   12.80
  -5   7  -2   -0.90    6.50
   5  -6   2   -1.90    2.80
  -5   6  -2    0.10    5.80
  -5   6  -2   11.50    8.10
  -5   6  -2    2.30   10.70
  -5   6  -2    1.80    5.60
  -5   5  -2   55.69    9.10
  -5   5  -2   45.70    7.30
  -5   5  -2   48.40    7.60
  -5   5  -2   39.00   12.10
   5  -4   2  133.49   11.00
  -5   4  -2  146.39   11.70
  -5   4  -2  115.29   11.80
  -5   4  -2  115.79   16.70
  -5   4  -2  123.29   11.10
   5  -3   2   11.60    4.70
  -5   3  -2    8.60    4.80
  -5   3  -2    5.60    4.90
  -5   3  -2    4.60    4.40
  -5   3  -2   21.10    9.00
   5  -2   2  626.44   38.80
   5  -2   2  661.43   38.80
   5  -2   2  692.83   42.40
  -5   2  -2  697.73   39.00
  -5   2  -2  634.64   37.60
  -5   2  -2  636.34   38.90
  -5   2  -2  687.33   43.10
   5  -1   2  462.45   29.80
   5  -1   2  454.05   27.20
   5  -1   2  452.55   27.10
  -5   1  -2  399.56   26.90
  -5   1  -2  453.15   29.80
  -5   1  -2  431.86   26.90
  -5   1  -2  408.06   24.80
   5   0   2    0.80    6.70
   5   0   2   -2.00    5.60
   5   0   2    9.10    5.60
   5   0   2    1.50    4.10
  -5   0  -2   -4.40    5.70
  -5   0  -2   13.30    7.80
  -5   0  -2    6.50    4.00
  -5   0  -2    2.90    5.60
   5   1   2  516.05   30.20
   5   1   2  433.76   29.50
   5   1   2  495.05   32.40
   5   1   2  471.85   29.50
  -5  -1  -2  508.15   30.10
  -5  -1  -2  447.06   31.80
  -5  -1  -2  464.25   29.20
  -5  -1  -2  410.36   29.60
   5   2   2  654.23   41.00
   5   2   2  629.94   40.50
   5   2   2  572.84   40.10
   5   2   2  701.03   43.20
  -5  -2  -2  621.04   40.10
  -5  -2  -2  648.24   43.10
  -5  -2  -2  643.84   40.40
  -5  -2  -2  771.02   41.10
   5   3   2   16.80    8.60
   5   3   2    2.50    6.90
   5   3   2    9.80    7.40
  -5  -3  -2   22.70    8.10
   5   4   2  126.89   14.40
   5   4   2  153.48   15.40
   5   4   2  114.89   15.60
  -5  -4  -2  135.29   14.80
   5   5   2   65.89   11.90
   5   5   2   58.19   12.80
  -5  -5  -2   49.80   11.20
   5   6   2    9.40    9.70
   5   6   2   -5.20   11.30
  -5  -6  -2  -12.60    8.50
   5   7   2  -13.30   11.90
   5   7   2    1.50    9.90
  -5  -7  -2  -13.70   10.00
   5   8   2   -8.90   12.70
   5   8   2  -10.70    9.90
  -5  -8  -2    2.30   11.40
   5   9   2    4.50   16.20
   5   9   2   16.60   13.20
  -6   9  -2   17.80    8.60
  -6   9  -2  -14.50   11.20
  -6   9  -2    5.00   15.20
  -6   8  -2   -5.50   14.90
  -6   8  -2    5.40    7.30
  -6   8  -2  -14.70   10.00
  -6   7  -2    8.90    9.40
  -6   7  -2    7.00    6.40
  -6   7  -2   13.60   12.80
   6  -6   2  161.28   13.30
  -6   6  -2  163.98   22.70
  -6   6  -2  170.58   17.20
  -6   6  -2  179.78   15.10
  -6   6  -2  170.48   14.90
  -6   5  -2  130.89   18.00
  -6   5  -2  146.09   12.40
  -6   5  -2  132.79   12.20
  -6   5  -2  120.99   13.10
  -6   4  -2   54.59    7.30
  -6   4  -2   57.09   13.10
  -6   4  -2   51.99    7.50
  -6   4  -2   56.09    7.90
   6  -3   2   -1.60    4.30
   6  -3   2    7.40    4.70
  -6   3  -2   -2.70    4.50
  -6   3  -2    0.60    3.90
  -6   3  -2   -1.50    8.10
  -6   3  -2   -6.30    4.60
   6  -2   2    5.20    4.90
   6  -2   2    8.60    7.60
   6  -2   2    7.00    5.30
  -6   2  -2    0.30    5.10
  -6   2  -2   -2.50    4.80
  -6   2  -2    8.90    3.10
  -6   2  -2   10.00    8.00
   6  -1   2  369.16   27.30
   6  -1   2  358.66   24.10
   6  -1   2  406.76   24.40
  -6   1  -2  335.87   23.90
  -6   1  -2  368.96   24.40
  -6   1  -2  398.16   28.00
  -6   1  -2  373.76   22.00
   6   0   2  800.92   45.90
   6   0   2  755.72   47.80
   6   0   2  742.63   45.80
   6   0   2  793.42   44.70
  -6   0  -2  796.02   48.50
  -6   0  -2  719.73   45.50
  -6   0  -2  739.53   45.80
  -6   0  -2  778.52   44.50
   6   1   2  356.96   25.00
   6   1   2  406.26   28.70
   6   1   2  372.46   25.20
   6   1   2  402.56   25.70
  -6  -1  -2  359.36   25.00
  -6  -1  -2  385.16   24.70
  -6  -1  -2  387.66   29.50
  -6  -1  -2  326.87   25.20
   6   2   2    9.00   11.00
   6   2   2    1.20    6.70
   6   2   2    9.40    7.60
   6   2   2   -3.40    6.90
  -6  -2  -2    4.10    6.90
  -6  -2  -2    0.70    7.00
  -6  -2  -2  -20.90   10.50
  -6  -2  -2    6.20    7.10
   6   3   2    6.40    8.40
   6   3   2   -1.60    7.00
  -6  -3  -2    7.90    8.00
   6   4   2   60.19   12.10
   6   4   2   55.89   11.50
  -6  -4  -2   60.39   12.30
  -6  -4  -2   57.19    5.80
   6   5   2  144.49   18.70
   6   5   2  122.69   15.70
  -6  -5  -2  163.08   17.60
   6   6   2  126.89   16.90
   6   6   2  152.48   21.00
  -6  -6  -2  151.58   17.50
   6   7   2   12.70   11.10
   6   7   2   -1.40   11.90
  -6  -7  -2   -0.20    9.80
   6   8   2   -1.10   13.60
   6   8   2    0.20   11.20
  -6  -8  -2    2.90   11.60
   6   9   2  -12.90   14.80
   6   9   2   -7.10   11.20
  -7   9  -2    7.50    8.30
  -7   9  -2    6.30   15.80
  -7   8  -2    0.60    7.10
  -7   8  -2    5.90   10.70
  -7   8  -2   14.50   14.40
  -7   7  -2   -0.60    6.20
  -7   7  -2   -2.70   14.10
  -7   7  -2   25.20    9.60
   7  -6   2   58.29    7.50
  -7   6  -2   27.10   13.80
  -7   6  -2   46.30    8.40
  -7   6  -2   69.89    8.90
  -7   6  -2   51.89   10.30
   7  -5   2   37.00    6.10
  -7   5  -2   34.90    8.10
  -7   5  -2   39.00    7.00
  -7   5  -2   51.99   13.90
  -7   5  -2   44.10    7.40
  -7   4  -2   81.99    9.10
  -7   4  -2   88.39    9.30
  -7   4  -2   63.59    8.50
  -7   4  -2   58.39   13.50
   7  -3   2   91.69    9.10
  -7   3  -2   95.59    9.40
  -7   3  -2   73.69   13.00
  -7   3  -2  101.99    9.60
  -7   3  -2   69.69    7.50
   7  -2   2    3.50    5.40
   7  -2   2    6.70    5.00
  -7   2  -2    2.40    5.10
  -7   2  -2    3.00    5.50
  -7   2  -2    2.60    3.00
  -7   2  -2    5.30    9.00
   7  -1   2  499.75   33.30
   7  -1   2  540.55   36.00
   7  -1   2  514.65   33.30
  -7   1  -2  521.65   33.40
  -7   1  -2  530.05   36.30
  -7   1  -2  588.24   33.60
  -7   1  -2  542.35   31.30
   7   0   2    2.40    7.40
   7   0   2    6.70    6.00
   7   0   2   -1.30    5.00
   7   0   2    1.90    6.00
  -7   0  -2    3.80    5.90
  -7   0  -2   -6.60    4.40
  -7   0  -2   14.40    9.40
  -7   0  -2   -9.90    6.30
   7   1   2  522.85   34.70
   7   1   2  633.54   36.50
  -7  -1  -2  561.14   39.00
  -7  -1  -2  560.04   36.10
  -7  -1  -2  531.65   35.20
  -7  -1  -2  538.05   34.50
   7   2   2    7.70    8.30
   7   2   2   -0.20    7.10
  -7  -2  -2   11.20    7.60
  -7  -2  -2   -5.20   12.30
  -7  -2  -2    3.80    7.30
   7   3   2   87.99   12.70
   7   3   2   75.49   11.90
  -7  -3  -2   67.29   13.50
  -7  -3  -2   62.39   11.10
   7   4   2   66.89   13.40
   7   4   2   71.39   12.20
  -7  -4  -2   61.19   11.90
  -7  -4  -2   71.99    7.30
   7   5   2   34.30   11.10
   7   5   2   43.90   12.90
  -7  -5  -2   35.10   11.70
   7   6   2   63.39   15.60
   7   6   2   56.49   13.50
  -7  -6  -2   53.99   13.50
   7   7   2    5.70   11.00
   7   7   2   17.90   14.00
  -7  -7  -2    0.00   11.30
   7   8   2   12.20   15.70
   7   8   2    1.40   10.70
  -7  -8  -2   -4.20   12.50
   7   9   2  -10.30   16.50
   7   9   2    7.00   12.00
  -8   8  -2   13.20    7.20
  -8   8  -2    4.40   14.20
  -8   8  -2   18.00   11.00
  -8   7  -2    1.00    8.30
  -8   7  -2    9.00   14.50
  -8   7  -2    3.80    6.20
  -8   6  -2   -5.30    5.50
  -8   6  -2  -11.30    6.50
  -8   6  -2  -20.80   10.20
   8  -5   2   92.19    9.30
  -8   5  -2   86.59   10.10
  -8   5  -2   74.69   16.10
  -8   5  -2  104.09   11.40
  -8   5  -2  100.79   10.40
   8  -4   2   -1.10    2.90
  -8   4  -2   -5.10    4.40
  -8   4  -2    2.60   10.10
  -8   4  -2   -1.10    4.90
  -8   4  -2    3.70    4.90
   8  -3   2   11.50    5.40
  -8   3  -2    5.20    3.80
  -8   3  -2    5.60    5.40
  -8   3  -2    9.80    9.10
  -8   3  -2    2.90    5.20
   8  -2   2  808.12   47.40
  -8   2  -2  819.02   45.30
  -8   2  -2  720.33   47.30
  -8   2  -2  803.52   47.50
  -8   2  -2  803.72   51.79
   8  -1   2   40.90    8.10
  -8   1  -2   44.40    8.20
  -8   1  -2   40.40    5.70
  -8   1  -2   48.50    8.30
  -8   1  -2   47.00   11.00
   8   0   2    7.80    7.20
   8   0   2   -3.40    5.20
  -8   0  -2   12.20    5.20
  -8   0  -2    4.20    7.00
  -8   0  -2   15.70   10.00
  -8   0  -2   -3.50    6.50
   8   1   2   45.70    8.90
   8   1   2   62.79   11.00
  -8  -1  -2   56.69   14.30
  -8  -1  -2   46.10    8.10
  -8  -1  -2   50.29    9.30
  -8  -1  -2   46.30    9.90
   8   2   2  796.92   50.99
   8   2   2  795.32   51.09
  -8  -2  -2  851.21   51.69
  -8  -2  -2  899.51   53.19
  -8  -2  -2  783.42   54.19
   8   3   2   10.60    8.70
   8   3   2   10.10    8.60
  -8  -3  -2    7.60    8.30
  -8  -3  -2   11.90   11.90
   8   4   2    0.10    8.20
   8   4   2    5.60   10.10
  -8  -4  -2   -0.30    9.00
  -8  -4  -2    1.10    4.80
   8   5   2   80.89   16.20
   8   5   2  104.29   16.60
  -8  -5  -2  105.79    8.60
  -8  -5  -2   98.49   15.10
  -8  -5  -2   98.79    8.30
   8   6   2   -9.10   10.40
   8   6   2   17.40   14.40
  -8  -6  -2   -4.40   10.30
   8   7   2   -0.50   13.90
   8   7   2   16.60   12.40
  -8  -7  -2    4.10   11.40
   8   8   2   -3.20   12.50
   8   8   2  -11.30   14.90
  -8  -8  -2   -7.10   12.90
  -9   8  -2    7.30   17.20
  -9   8  -2    1.00    6.30
  -9   7  -2    4.00   13.70
  -9   7  -2    6.20    5.90
  -9   7  -2   -6.60    7.90
  -9   6  -2   21.70    6.70
  -9   6  -2    1.40    7.10
  -9   6  -2   15.70   14.00
   9  -5   2   29.00    6.20
  -9   5  -2   20.20    6.90
  -9   5  -2   20.80    6.70
  -9   5  -2   27.50    7.20
  -9   5  -2   53.39   15.60
   9  -4   2    2.30    3.80
  -9   4  -2   19.00    5.40
  -9   4  -2   16.20    6.10
  -9   4  -2   14.10   11.00
  -9   4  -2   14.90    6.20
   9  -3   2   43.60    7.80
  -9   3  -2   54.59    8.50
  -9   3  -2   57.99    6.00
  -9   3  -2   56.99    8.30
  -9   3  -2   60.39   13.10
  -9   3  -2   50.69    5.90
   9  -2   2   68.79    9.60
  -9   2  -2   71.99    6.70
  -9   2  -2   72.69    9.60
  -9   2  -2   51.09   12.30
  -9   2  -2   76.19    9.70
   9  -1   2  124.29   12.70
  -9   1  -2  129.89   16.80
  -9   1  -2  118.59   12.90
  -9   1  -2  131.59   12.70
  -9   1  -2  116.79   10.50
   9   0   2    3.60    5.50
   9   0   2    2.90    7.10
  -9   0  -2   -2.60    4.90
  -9   0  -2    4.00    6.50
  -9   0  -2    2.20   10.70
  -9   0  -2   -3.80    6.80
   9   1   2  113.49   12.60
   9   1   2  122.29   13.90
  -9  -1  -2  131.69   18.10
  -9  -1  -2  114.89   13.50
  -9  -1  -2  121.09   12.30
  -9  -1  -2  103.89   14.40
   9   2   2   49.10   10.90
   9   2   2   71.19   11.30
  -9  -2  -2   67.99   15.00
  -9  -2  -2   71.49   12.20
   9   3   2   40.20   10.70
   9   3   2   24.50   10.00
  -9  -3  -2   33.30   10.40
  -9  -3  -2   40.80   13.00
   9   4   2   21.30   11.50
   9   4   2   17.80   10.80
  -9  -4  -2   26.60    6.40
  -9  -4  -2   16.60   11.80
   9   5   2   39.30   14.70
   9   5   2   20.20   12.30
  -9  -5  -2   22.90   11.20
  -9  -5  -2   22.30    5.50
   9   6   2   15.70   11.10
   9   6   2   31.50   16.30
  -9  -6  -2   17.20   11.60
   9   7   2   -9.80   12.10
   9   7   2  -15.10   15.70
  -9  -7  -2  -16.20   10.40
   9   8   2   -0.60   13.50
   9   8   2   -1.20   16.30
  -9  -8  -2   12.60   13.80
 -10   8  -2   29.70    8.00
 -10   8  -2   38.90   19.00
 -10   7  -2   -7.80    6.00
 -10   7  -2  -21.40   14.30
 -10   6  -2   15.30    7.00
 -10   6  -2   11.20    7.50
 -10   6  -2   33.40   15.30
  10  -5   2   -8.90    8.80
 -10   5  -2   16.50    6.30
 -10   5  -2   -4.80   11.90
 -10   5  -2    3.00    5.90
  10  -4   2    9.50    5.30
 -10   4  -2   12.30    4.80
 -10   4  -2   14.70    6.50
 -10   4  -2   10.70   12.30
 -10   4  -2    6.80    6.10
  10  -3   2  184.48   15.00
 -10   3  -2  159.98   11.70
 -10   3  -2  156.48   14.60
 -10   3  -2  159.18   14.90
 -10   3  -2  168.48   11.90
 -10   3  -2  153.78   19.80
  10  -2   2   23.40    7.20
 -10   2  -2   13.80    4.20
 -10   2  -2   17.50    7.20
 -10   2  -2   14.60    7.30
 -10   2  -2   10.50   10.40
  10  -1   2   12.40    7.00
 -10   1  -2   -3.70    6.30
 -10   1  -2   -5.40   10.20
 -10   1  -2   -6.80    5.50
 -10   1  -2    0.10    4.40
  10   0   2  372.56   25.60
  10   0   2  373.16   27.90
 -10   0  -2  387.46   25.60
 -10   0  -2  375.36   27.50
 -10   0  -2  419.46   27.90
 -10   0  -2  400.66   31.60
  10   1   2   10.70    8.10
  10   1   2    0.00    6.70
 -10  -1  -2    5.70   11.10
 -10  -1  -2    3.80    7.50
 -10  -1  -2    2.30    6.60
  10   2   2    6.90    8.60
  10   2   2   15.20    8.90
 -10  -2  -2   25.10    9.40
 -10  -2  -2   -1.00   11.60
  10   3   2  141.59   17.20
  10   3   2  131.49   17.00
 -10  -3  -2  164.58   18.30
 -10  -3  -2  149.29   20.90
  10   4   2   14.60   10.50
  10   4   2   11.50   12.10
 -10  -4  -2   13.50    6.50
 -10  -4  -2    7.50   11.40
  10   5   2    4.60   10.90
  10   5   2   16.90   12.80
 -10  -5  -2   -9.40   10.70
 -10  -5  -2    0.60    5.20
  10   6   2   18.80   11.90
  10   6   2   15.50   15.60
 -10  -6  -2   16.30   12.20
  10   7   2  -17.20   14.30
  10   7   2    9.70   13.30
 -10  -7  -2   -8.90   10.90
  10   8   2   -2.40   17.80
  10   8   2   51.89   17.20
 -10  -8  -2   10.90   16.40
 -11   8  -2   -3.20   16.70
 -11   7  -2  -10.40   13.80
 -11   7  -2    0.10    6.20
 -11   6  -2   54.49   17.50
 -11   6  -2   41.50    8.60
 -11   5  -2    3.50   13.10
 -11   5  -2   -1.50    6.10
 -11   5  -2   -3.40    5.60
  11  -4   2   95.19   10.00
 -11   4  -2   65.59    7.70
 -11   4  -2   50.49   15.60
 -11   4  -2   80.99   10.60
 -11   4  -2   71.59   10.40
 -11   4  -2   85.49    8.00
  11  -3   2   47.30    8.80
 -11   3  -2   60.29   15.40
 -11   3  -2   59.49    6.00
 -11   3  -2   49.80    9.40
 -11   3  -2   56.59    9.20
 -11   3  -2   46.70    6.10
  11  -2   2    1.00    6.70
 -11   2  -2   -9.20    6.50
 -11   2  -2   12.10    4.40
 -11   2  -2    9.10    7.00
 -11   2  -2   19.90   11.50
  11  -1   2   47.10    9.60
 -11   1  -2   30.50    6.20
 -11   1  -2   36.20   12.70
 -11   1  -2   26.50    8.80
 -11   1  -2   30.50    8.90
  11   0   2   -2.20    5.70
  11   0   2    5.90    7.20
 -11   0  -2   -2.10    6.80
 -11   0  -2    4.30   11.30
 -11   0  -2    2.30    7.70
 -11   0  -2   -3.20    5.40
  11   1   2   25.00    9.30
  11   1   2   32.60    8.80
 -11  -1  -2   14.00   13.70
 -11  -1  -2   21.50    9.80
 -11  -1  -2   28.70    9.10
  11   2   2    0.30    9.00
  11   2   2   -1.70    8.80
 -11  -2  -2   24.30   10.60
 -11  -2  -2   18.10   14.20
  11   3   2   66.09   14.20
  11   3   2   50.79   13.10
 -11  -3  -2   62.39   13.20
 -11  -3  -2   61.59   15.90
  11   4   2   72.19   16.20
  11   4   2  100.39   15.80
 -11  -4  -2   86.29   15.80
 -11  -4  -2   60.39   10.20
  11   5   2   -5.30   10.50
  11   5   2    4.20   13.20
 -11  -5  -2  -13.70   10.20
 -11  -5  -2    8.90    6.30
  11   6   2   48.50   14.50
  11   6   2   36.90   17.30
 -11  -6  -2   15.60   14.50
  11   7   2   -2.20   12.50
  11   7   2   -6.30   14.70
 -11  -7  -2   12.80   13.30
  11   8   2  -28.50   15.90
 -11  -8  -2   15.60   17.20
 -12   7  -2   -0.50   15.90
 -12   7  -2    4.60    6.90
 -12   6  -2   35.20   16.80
 -12   6  -2   17.40    7.60
 -12   5  -2   32.40    8.40
 -12   5  -2   35.60   15.20
  12  -4   2    0.80    6.60
 -12   4  -2    4.90    6.80
 -12   4  -2    6.80   12.40
 -12   4  -2   -7.20    3.70
  12  -3   2   37.70    8.60
 -12   3  -2   53.69    9.60
 -12   3  -2   50.09    9.40
 -12   3  -2   29.20   12.80
 -12   3  -2   31.10    5.30
 -12   3  -2   38.70    5.00
  12  -2   2   49.90    9.60
 -12   2  -2   30.00    5.70
 -12   2  -2   31.00    9.10
 -12   2  -2   29.10   13.90
 -12   2  -2   50.49    9.90
  12  -1   2   -2.90    7.20
 -12   1  -2    3.80    7.30
 -12   1  -2    9.80   11.50
 -12   1  -2    4.20    5.30
 -12   1  -2    1.00    7.60
  12   0   2  126.39   12.80
  12   0   2  103.29   14.60
 -12   0  -2  114.59   19.50
 -12   0  -2  127.99   12.60
 -12   0  -2  124.79   14.90
  12   1   2    4.10    8.00
  12   1   2    5.70    9.10
 -12  -1  -2   30.50   14.90
 -12  -1  -2    5.10    8.40
  12   2   2   45.60   11.60
  12   2   2   37.00   11.30
 -12  -2  -2   46.70   17.00
 -12  -2  -2   35.20   11.20
  12   3   2   45.30   13.10
  12   3   2   54.29   13.60
 -12  -3  -2   26.60   12.10
 -12  -3  -2   46.20   15.60
  12   4   2    5.10   12.30
  12   4   2   25.30   12.70
 -12  -4  -2    9.00    7.50
 -12  -4  -2   14.20   12.10
  12   5   2   22.40   13.30
  12   5   2   40.40   15.50
 -12  -5  -2   22.20   13.20
 -12  -5  -2   29.70    8.60
  12   6   2   30.40   16.20
  12   6   2   15.50   14.50
 -12  -6  -2   19.30   13.90
  12   7   2    3.00   13.00
  12   7   2  -14.60   16.60
 -12  -7  -2   -4.20   14.90
 -13   7  -2    4.30    7.40
 -13   7  -2    6.20   17.40
 -13   6  -2    9.10   16.10
 -13   6  -2   31.40    8.50
 -13   5  -2   32.80    8.60
 -13   5  -2   18.20   15.90
 -13   4  -2   -5.80    7.50
 -13   4  -2    2.80   12.90
  13  -3   2   27.80    8.90
 -13   3  -2   33.60    4.60
 -13   3  -2   27.20    8.90
 -13   3  -2   36.00   13.90
  13  -2   2  185.98   17.30
 -13   2  -2  144.39   16.90
 -13   2  -2  149.59   12.70
 -13   2  -2  188.98   18.00
 -13   2  -2  159.48   21.90
  13  -1   2   -1.40    7.70
 -13   1  -2    2.10    5.50
 -13   1  -2  -12.30   11.80
 -13   1  -2    4.30    8.20
 -13   1  -2   -1.40    9.10
  13   0   2    4.70    8.80
 -13   0  -2    2.10    6.80
 -13   0  -2   -6.30   12.50
 -13   0  -2    1.10    8.00
  13   1   2    3.40    9.60
  13   1   2    0.60    8.10
 -13  -1  -2    5.90   13.40
 -13  -1  -2   -1.30    9.60
  13   2   2  215.28   20.90
  13   2   2  179.98   21.40
 -13  -2  -2  178.98   25.60
 -13  -2  -2  152.48   19.60
  13   3   2   15.10   11.60
  13   3   2   34.30   13.10
 -13  -3  -2   16.90   11.90
 -13  -3  -2   38.50   17.50
  13   4   2   15.90   12.20
  13   4   2   22.20   14.40
 -13  -4  -2  -12.10   11.20
 -13  -4  -2    6.50    7.90
 -13  -4  -2   49.99   17.10
  13   5   2   23.20   14.00
  13   5   2   26.70   15.10
 -13  -5  -2   39.90   16.00
 -13  -5  -2   28.20    9.20
  13   6   2    8.90   13.10
  13   6   2   24.90   16.10
 -13  -6  -2   -5.80   12.70
  13   7   2   -5.00   16.20
  13   7   2  -23.30   17.00
 -13  -7  -2  -10.40   13.90
 -14   6  -2   -8.40    7.20
 -14   6  -2   -7.70   14.60
 -14   5  -2  -13.60   14.10
 -14   5  -2   -5.00    7.10
 -14   4  -2   54.49   10.50
 -14   4  -2   31.90   16.50
 -14   3  -2   12.00   12.80
 -14   3  -2   -6.00    7.90
  14  -2   2   51.29   11.10
 -14   2  -2   34.50   15.50
 -14   2  -2   32.40   10.70
  14  -1   2    7.90    9.10
 -14   1  -2   18.20   14.40
 -14   1  -2   -5.00    7.50
  14   0   2  -12.40    8.70
 -14   0  -2   -4.20    9.60
 -14   0  -2    4.60   15.60
 -14   0  -2    5.60    8.40
  14   1   2   -3.90    9.40
  14   1   2   -6.90    8.20
 -14  -1  -2    3.70   15.70
 -14  -1  -2    0.10    9.40
  14   2   2   25.60   10.70
  14   2   2   42.30   13.80
 -14  -2  -2   37.10   13.10
 -14  -2  -2   31.60   16.20
  14   3   2   21.60   11.90
  14   3   2  -12.40   11.60
 -14  -3  -2   25.30   17.10
 -14  -3  -2   30.40   12.60
  14   4   2   69.49   17.30
  14   4   2   52.09   15.70
 -14  -4  -2   63.79   18.80
 -14  -4  -2   44.60   15.60
 -14  -4  -2   54.09   11.90
  14   5   2    7.40   13.00
  14   5   2   -3.90   14.40
 -14  -5  -2   -7.60   12.10
  14   6   2  -17.30   15.40
  14   6   2   11.70   14.60
 -14  -6  -2    4.20   15.30
 -15   6  -2   16.90   17.90
 -15   6  -2   37.60    9.90
 -15   5  -2  117.89   14.70
 -15   5  -2  111.79   22.70
 -15   4  -2   14.20    9.10
 -15   4  -2   47.30   17.00
 -15   3  -2    4.70   15.50
 -15   3  -2  -16.40    7.90
  15  -2   2    2.40    9.30
 -15   2  -2    7.50    9.40
 -15   2  -2   -8.30   12.70
  15  -1   2   17.00   10.20
 -15   1  -2   -3.70    9.10
 -15   1  -2   25.70   16.50
  15   0   2    4.30   10.60
 -15   0  -2   -9.50    9.60
 -15   0  -2   15.80   15.30
  15   1   2   14.20    9.30
  15   1   2   11.50   10.70
 -15  -1  -2   27.10   12.50
 -15  -1  -2   -4.80   15.30
  15   2   2   16.70   12.10
  15   2   2   14.30   11.00
 -15  -2  -2   19.20   16.90
 -15  -2  -2   14.90   12.60
  15   3   2    7.20   11.80
  15   3   2  -16.30   10.80
 -15  -3  -2   -2.70   12.10
 -15  -3  -2   17.40   17.20
  15   4   2   29.40   15.40
  15   4   2    9.90   13.20
 -15  -4  -2   27.70   14.60
 -15  -4  -2   23.10   10.40
 -15  -4  -2   50.59   17.00
  15   5   2  113.59   21.20
  15   5   2  138.69   21.80
 -15  -5  -2   89.49   19.70
  15   6   2   61.09   19.10
  15   6   2   37.60   20.30
 -15  -6  -2   47.70   17.10
 -16   5  -2   11.30    9.40
 -16   5  -2  -21.80   14.40
 -16   4  -2  -11.40    8.40
 -16   4  -2   -5.80   13.70
 -16   3  -2   16.50   16.50
 -16   3  -2  -11.50    8.80
 -16   2  -2    8.90    9.80
 -16   2  -2    5.50   15.10
  16  -1   2   30.30   12.20
 -16   1  -2   13.70   16.40
 -16   1  -2    7.00   10.80
  16   0   2   38.80   13.60
 -16   0  -2   36.20   13.30
 -16   0  -2   53.89   20.10
  16   1   2   23.70   10.40
  16   1   2   27.60   13.00
 -16  -1  -2   -5.20   17.70
 -16  -1  -2   43.90   13.20
  16   2   2   -1.30   10.20
  16   2   2    9.90   13.80
 -16  -2  -2   -2.20   17.40
 -16  -2  -2    2.40   12.90
  16   3   2   -4.50   11.70
  16   3   2    8.40   12.30
 -16  -3  -2  -20.70   15.20
 -16  -3  -2   -4.00   12.00
  16   4   2   -2.10   14.10
  16   4   2   -0.60   14.30
 -16  -4  -2    2.50   13.20
 -16  -4  -2   16.30   11.20
 -16  -4  -2   -1.30   13.10
  16   5   2   11.20   16.70
  16   5   2  -28.30   13.90
 -16  -5  -2    1.40   13.70
 -17   4  -2    1.80   18.00
 -17   4  -2  -10.70    8.90
 -17   3  -2    8.20   15.20
 -17   3  -2   33.80   12.20
 -17   2  -2    0.90    9.80
 -17   2  -2  -24.50   13.70
 -17   1  -2  -16.40   15.70
 -17   1  -2   -1.30   10.10
  17   0   2    3.40   11.40
 -17   0  -2   15.70   17.40
 -17   0  -2  -21.70   10.90
  17   1   2   -5.10   12.60
 -17  -1  -2   -9.60   11.30
 -17  -1  -2  -15.40   18.30
  17   2   2    5.80   11.20
  17   2   2    9.50   12.90
 -17  -2  -2   12.20   16.10
 -17  -2  -2    2.40   12.20
  17   3   2   29.70   15.40
  17   3   2   27.30   14.60
 -17  -3  -2   24.40   16.60
 -17  -3  -2    6.70   16.60
  17   4   2   26.20   17.60
  17   4   2    2.90   14.40
 -17  -4  -2   16.10   11.90
 -17  -4  -2   28.80   15.80
 -17  -4  -2   10.90   16.70
 -18   3  -2  -13.40   15.90
 -18   3  -2   -9.30    9.70
 -18   2  -2    8.00   11.00
 -18   2  -2  -34.80   16.70
 -18   1  -2   -0.50   11.40
 -18   1  -2    0.20   18.40
 -18   0  -2   18.00   13.10
 -18   0  -2   14.40   19.80
  18   1   2   28.60   15.40
 -18  -1  -2    9.90   12.30
 -18  -1  -2   14.80   20.30
  18   2   2   13.30   12.30
  18   2   2   10.00   14.90
 -18  -2  -2   -6.30   11.80
 -18  -2  -2   21.50   18.10
  18   3   2   -6.60   12.50
  18   3   2   15.70   15.20
 -18  -3  -2    8.10   16.00
 -18  -3  -2   12.20   13.00
 -18  -3  -2   14.90   15.50
 -19   2  -2  -27.50   19.00
 -19   2  -2  -11.20   10.70
 -19   1  -2  -25.30   19.90
 -19   1  -2    7.40   12.10
 -19   0  -2   -0.50   12.40
 -19   0  -2  -44.70   16.60
 -19  -1  -2  -33.80   18.30
 -19  -1  -2    3.90   13.90
  19   2   2  -13.60   15.00
 -19  -2  -2   -0.80   15.40
 -19  -2  -2   -8.20   17.90
 -20  -2   3   46.40   18.00
 -20  -2   3   38.60   15.90
 -20  -2   3   29.20   14.90
 -20  -1   3   18.80   15.20
 -20  -1   3  -26.50   15.70
 -20  -1   3  -15.50   11.90
 -20   0   3    7.00   19.00
 -20   0   3   -5.90   11.60
 -20   1   3  -57.79   16.40
 -20   1   3   -4.10   11.10
 -20   2   3   -5.20   18.50
 -20   2   3   43.30   13.20
 -19  -3   3   41.60   15.60
 -19  -3   3   20.50   14.70
 -19  -3   3    7.80   15.30
  19   3  -3   23.50   14.60
  19   3  -3   12.30   17.10
 -19  -2   3   45.40   15.20
 -19  -2   3   25.40   14.50
 -19  -2   3   21.80   17.30
  19   2  -3    0.50   14.90
 -19  -1   3  -14.80   16.00
 -19  -1   3   -0.80   12.50
 -19  -1   3   17.90   13.30
  19   1  -3   -6.90   14.00
 -19   0   3   -9.30   11.10
 -19   0   3   16.90   17.80
 -19   1   3   12.60   11.20
 -19   1   3  -30.00   15.20
 -19   2   3   15.10   17.90
 -19   2   3   45.90   13.00
 -19   3   3    6.00   15.50
 -19   3   3   13.70   10.80
 -18  -4   3    2.20   12.40
 -18  -4   3   35.50   15.20
  18   4  -3    6.70   14.20
  18   4  -3   15.10   14.90
 -18  -3   3   24.90   15.20
 -18  -3   3   30.80   14.20
 -18  -3   3   41.30   16.60
  18   3  -3   37.10   15.70
  18   3  -3   11.30   13.80
 -18  -2   3   31.50   16.30
 -18  -2   3    8.90   12.70
 -18  -2   3    5.40   11.50
  18   2  -3   11.30   14.00
  18   2  -3   -0.30   11.40
 -18  -1   3   -1.40   15.70
 -18  -1   3    9.10   12.10
 -18  -1   3   20.70   13.30
  18   1  -3   -4.00   12.40
 -18   0   3   -0.40   11.20
 -18   0   3  -21.30   14.00
  18   0  -3    2.10   12.20
 -18   1   3   -6.20   10.20
 -18   1   3  -29.60   14.70
 -18   2   3   -0.90    9.60
 -18   2   3  -10.90   14.30
 -18   3   3   37.70   17.00
 -18   3   3   37.50   11.20
 -18   4   3    6.70    9.00
 -18   4   3  -11.20   13.80
 -17  -5   3    3.70   14.40
  17   5  -3   19.10   16.60
  17   5  -3  -11.90   15.20
 -17  -4   3   10.60   14.60
 -17  -4   3   -1.80   11.60
  17   4  -3   22.20   15.10
  17   4  -3   -5.10   13.30
 -17  -3   3   62.69   15.20
 -17  -3   3   69.69   17.60
 -17  -3   3   49.40   16.00
  17   3  -3   67.29   16.80
  17   3  -3   68.79   17.60
 -17  -2   3   19.70   12.50
 -17  -2   3   11.10   12.60
 -17  -2   3   16.80   15.30
  17   2  -3   -1.70   11.60
  17   2  -3   -4.20   12.20
 -17  -1   3    3.20   11.40
 -17  -1   3   10.20   15.00
  17   1  -3   34.00   12.60
 -17   0   3    6.60   16.00
 -17   0   3   28.00   12.30
  17   0  -3   34.50   12.10
 -17   1   3    8.80   15.80
 -17   1   3   24.40   11.40
 -17   2   3    0.80   13.40
 -17   2   3   13.10    9.80
 -17   3   3   15.40   15.50
 -17   3   3   46.30   11.00
 -17   4   3  -13.80   12.90
 -17   4   3   23.60    8.80
 -17   5   3    9.20   14.50
 -17   5   3    4.00    7.80
 -16  -6   3    2.00   16.90
  16   6  -3  -12.50   17.20
  16   6  -3   -6.00   15.90
 -16  -5   3   29.30   16.80
 -16  -5   3   51.79   13.10
  16   5  -3   16.20   14.70
  16   5  -3   28.40   15.70
 -16  -4   3   31.80   13.90
 -16  -4   3    4.10   10.90
  16   4  -3   -8.80   12.10
  16   4  -3   21.80   13.90
 -16  -3   3   -7.00   12.60
 -16  -3   3    1.80   10.30
 -16  -3   3    7.80   13.40
  16   3  -3    3.60   12.90
  16   3  -3    2.30   13.30
 -16  -2   3   10.20   13.40
 -16  -2   3  -18.60   10.60
 -16  -2   3   -2.20   10.20
  16   2  -3   -1.70   10.50
  16   2  -3   14.90   12.10
 -16  -1   3   27.80   16.60
 -16  -1   3   -1.00   10.30
  16   1  -3   14.70   11.10
 -16   0   3  -13.20    9.30
 -16   0   3   -7.80   14.30
  16   0  -3    7.90    9.70
 -16   1   3   10.10    9.80
 -16   1   3   10.60   13.90
  16  -1  -3   11.30    9.30
 -16   2   3    0.10    8.20
 -16   2   3  -15.00   11.20
 -16   3   3   26.50   14.30
 -16   3   3    2.50    8.10
 -16   4   3   18.10   14.80
 -16   4   3    2.90    7.50
 -16   5   3    9.00   15.60
 -16   5   3   52.19    8.60
 -16   6   3   -4.50   13.50
 -15  -6   3   17.20   17.40
  15   6  -3    5.60   16.60
  15   6  -3   20.00   14.80
 -15  -5   3   -2.20    9.50
 -15  -5   3   24.20   15.70
  15   5  -3   26.10   14.10
  15   5  -3   25.80   15.50
 -15  -4   3   78.29   18.50
 -15  -4   3  123.99   16.30
  15   4  -3   87.79   18.60
  15   4  -3  105.49   18.50
 -15  -3   3    1.20   13.10
 -15  -3   3    2.60   10.00
 -15  -3   3   19.60   11.60
  15   3  -3   -2.30   10.60
  15   3  -3   28.40   13.80
 -15  -2   3  181.68   23.90
 -15  -2   3  192.18   22.10
 -15  -2   3  193.48   21.60
  15   2  -3  177.68   20.80
  15   2  -3  157.18   20.00
 -15  -1   3   76.19   14.90
 -15  -1   3   50.99   16.70
  15   1  -3   93.99   15.20
 -15   0   3  363.46   28.80
 -15   0   3  358.56   33.50
  15   0  -3  331.47   27.60
 -15   1   3   81.79   16.50
 -15   1   3   71.99   12.50
  15  -1  -3   71.09   12.20
 -15   2   3  190.48   22.90
 -15   2   3  148.09   16.60
  15  -2  -3  167.98   16.30
 -15   3   3    1.90   12.30
 -15   3   3   11.10    7.50
 -15   4   3  111.89   12.30
 -15   4   3   76.19   17.30
 -15   5   3   25.90    7.00
 -15   5   3   21.40   14.80
 -15   6   3   21.80   16.10
 -14  -7   3   56.49   19.80
  14   7  -3   28.80   20.60
  14   7  -3   28.10   16.40
 -14  -6   3   15.10   14.80
  14   6  -3   53.09   18.60
  14   6  -3   32.10   15.00
 -14  -5   3  -17.20    7.90
 -14  -5   3   -1.30   12.90
  14   5  -3   -5.80   11.80
  14   5  -3   -0.10   13.90
 -14  -4   3  250.37   27.30
 -14  -4   3  261.97   23.50
  14   4  -3  266.37   28.00
  14   4  -3  257.07   27.70
 -14  -3   3  120.09   18.50
 -14  -3   3  138.89   17.30
 -14  -3   3  119.89   20.20
  14   3  -3  131.79   19.10
  14   3  -3  125.69   19.20
 -14  -2   3   23.90   14.50
 -14  -2   3   21.20   10.30
 -14  -2   3   28.10   12.00
  14   2  -3   28.90   10.90
  14   2  -3   -1.40   10.50
 -14  -1   3   15.20   10.40
 -14  -1   3   -9.10   12.10
  14   1  -3   11.00    9.30
  14   1  -3   21.50   10.50
 -14   0   3    4.70    8.50
 -14   0   3   -7.90   11.70
  14   0  -3   -4.00    8.10
 -14   1   3   17.10    8.10
 -14   1   3    8.40    8.50
 -14   1   3    4.70   11.60
  14  -1  -3   17.20    8.30
 -14   2   3   23.80   13.00
 -14   2   3   12.20    8.00
 -14   2   3   28.50    8.30
  14  -2  -3   26.50    7.90
 -14   3   3   88.79   15.90
 -14   3   3   87.29   11.70
 -14   4   3  203.48   24.70
 -14   4   3  235.48   18.10
 -14   5   3    4.50   12.70
 -14   5   3    0.80    7.70
 -14   5   3   -5.20    5.10
 -14   6   3   32.40   16.00
 -14   7   3   -6.90   15.20
 -13  -7   3   13.20   14.50
  13   7  -3    3.50   13.90
  13   7  -3  -12.70   17.60
 -13  -6   3    5.00   14.00
  13   6  -3    4.20   12.60
  13   6  -3   -6.20   14.10
 -13  -5   3   37.90   10.00
 -13  -5   3   24.00   13.00
  13   5  -3   45.80   13.80
  13   5  -3   60.29   18.30
 -13  -4   3   68.59   12.10
 -13  -4   3   85.59   16.50
  13   4  -3   74.39   16.30
  13   4  -3   64.59   15.20
 -13  -3   3   24.50   13.40
 -13  -3   3    0.90    9.80
 -13  -3   3   -0.70    8.70
  13   3  -3   37.20   13.20
  13   3  -3    4.30   10.00
 -13  -2   3    2.00    9.00
 -13  -2   3   21.30   13.10
 -13  -2   3    7.80    9.30
  13   2  -3    6.80   10.20
  13   2  -3  -12.40    7.80
 -13  -1   3   28.60   10.90
 -13  -1   3   13.70   12.40
  13   1  -3    4.70    8.90
  13   1  -3   15.80    9.40
 -13   0   3   44.90   10.10
 -13   0   3   21.70   12.50
 -13   0   3   12.70    9.00
  13   0  -3   16.80    8.90
 -13   1   3    8.70   10.40
 -13   1   3   16.50    8.10
 -13   1   3   23.70    8.50
  13  -1  -3    7.10    7.50
 -13   2   3   22.60   10.90
 -13   2   3   -5.70    6.90
 -13   2   3    5.80    6.90
 -13   2   3   14.30    6.80
  13  -2  -3   17.10    6.90
 -13   3   3   18.30    7.50
 -13   3   3   24.60    7.20
 -13   3   3   16.50    6.50
 -13   3   3    8.20   10.50
  13  -3  -3    0.60    3.40
 -13   4   3   77.39    9.40
 -13   4   3   77.49   15.50
 -13   5   3   60.59   16.10
 -13   5   3   45.50   10.40
 -13   5   3   41.40    6.70
 -13   6   3    1.50   13.50
 -13   6   3    0.00    8.60
 -13   7   3   22.90   16.00
 -12  -8   3   54.19   19.20
  12   8  -3   25.00   16.50
  12   8  -3   -0.80   17.10
 -12  -7   3   68.79   18.60
  12   7  -3   60.89   17.80
  12   7  -3   50.89   19.30
 -12  -6   3   62.59   17.20
  12   6  -3   49.20   14.90
  12   6  -3   30.40   16.70
 -12  -5   3   67.09   15.50
 -12  -5   3  108.99   12.60
  12   5  -3   63.89   15.30
  12   5  -3   91.99   18.60
 -12  -4   3    0.60   10.20
 -12  -4   3    4.60    8.00
  12   4  -3    9.70   10.60
  12   4  -3    8.40   12.00
 -12  -3   3   -7.60    7.50
 -12  -3   3    3.50   10.20
 -12  -3   3    4.20   11.10
  12   3  -3    3.20   10.80
  12   3  -3   10.80   10.50
 -12  -2   3   46.30   11.30
 -12  -2   3   62.19   11.00
 -12  -2   3   58.99   14.40
  12   2  -3   59.29   12.00
  12   2  -3   37.40   11.70
 -12  -1   3   27.00    9.50
 -12  -1   3   24.00   12.00
  12   1  -3   16.00    8.80
  12   1  -3   29.10    9.70
 -12   0   3   -6.90    6.60
 -12   0   3    1.90   10.00
 -12   0   3   -5.50    7.30
  12   0  -3   11.00    7.80
 -12   1   3   29.50    7.80
 -12   1   3   23.90   10.20
 -12   1   3    9.20    7.00
 -12   1   3    9.00    7.70
  12  -1  -3   17.00    7.30
 -12   2   3   44.80    8.30
 -12   2   3   58.49   11.70
 -12   2   3   34.20    8.60
 -12   2   3   44.80    8.60
  12  -2  -3   47.10    8.00
 -12   3   3    2.10    9.00
 -12   3   3    3.80    5.20
 -12   3   3    6.20    5.80
 -12   3   3    9.50    5.80
  12  -3  -3   -2.20    4.00
 -12   4   3    8.00    4.90
 -12   4   3    3.00   10.50
 -12   4   3   15.40    5.50
 -12   5   3   90.49   12.60
 -12   5   3   83.59   17.50
 -12   5   3   95.89    8.60
 -12   6   3   23.40    9.50
 -12   6   3    7.80   14.80
 -12   7   3   48.10   16.70
 -12   8   3   38.00   18.20
 -11  -8   3   40.40   16.90
  11   8  -3   58.39   17.60
  11   8  -3   38.80   19.70
 -11  -7   3    7.60   12.60
  11   7  -3   -4.50   14.50
  11   7  -3  -11.00   12.90
 -11  -6   3   67.79   15.90
 -11  -6   3   66.39    9.50
  11   6  -3   47.00   14.30
  11   6  -3   92.89   19.10
 -11  -5   3    9.60    7.40
 -11  -5   3   17.50   11.30
  11   5  -3   -1.90    9.70
  11   5  -3    7.20   12.60
 -11  -4   3   -6.40    6.60
 -11  -4   3    2.80    9.40
  11   4  -3   20.40   10.50
  11   4  -3  -17.80   11.60
 -11  -3   3   15.20   11.70
 -11  -3   3   24.50    8.90
 -11  -3   3   33.90   10.70
  11   3  -3   22.40   10.70
  11   3  -3   25.90   11.60
 -11  -2   3   94.79   12.90
 -11  -2   3  134.19   15.10
 -11  -2   3   80.39   14.90
  11   2  -3   93.19   13.80
  11   2  -3  114.89   15.00
 -11  -1   3   10.60   11.00
 -11  -1   3    6.70    8.10
 -11  -1   3    0.20    8.30
  11   1  -3    0.40    8.40
  11   1  -3    2.50    7.20
 -11   0   3  489.15   33.30
 -11   0   3  515.85   36.60
 -11   0   3  529.95   33.80
 -11   0   3  533.45   33.60
  11   0  -3  454.65   33.20
 -11   1   3   10.10    8.80
 -11   1   3   -6.90    5.90
 -11   1   3    8.90    6.10
 -11   1   3    1.00    6.70
  11  -1  -3   -4.00    5.50
 -11   2   3  110.19   14.70
 -11   2   3   92.39   11.00
 -11   2   3  118.59   10.70
 -11   2   3   89.19   11.10
  11  -2  -3   92.39   10.10
 -11   3   3   33.30    6.40
 -11   3   3   24.20    9.90
 -11   3   3   30.90    6.10
  11  -3  -3   23.60    5.10
 -11   4   3    2.10    4.30
 -11   4   3   16.40    6.60
 -11   4   3    5.90    4.30
 -11   4   3   -3.40    9.40
 -11   5   3    6.90    7.70
 -11   5   3   14.90    4.10
 -11   5   3   16.40    4.30
 -11   5   3   16.80   12.90
 -11   6   3   40.20   10.90
 -11   6   3   66.09   16.30
 -11   7   3   -4.80   12.40
 -11   7   3   -2.30    9.30
 -11   8   3   36.90   17.50
 -10  -8   3  -20.40   11.70
  10   8  -3  -23.40   15.70
  10   8  -3    3.90   13.70
 -10  -7   3   36.50   15.10
  10   7  -3   42.50   15.00
  10   7  -3    0.00   14.60
 -10  -6   3    5.10   12.50
 -10  -6   3    2.80    5.70
  10   6  -3   10.30   11.20
  10   6  -3  -11.70   13.60
 -10  -5   3    1.20    9.80
 -10  -5   3    2.70    6.20
  10   5  -3   -3.70   12.60
  10   5  -3    3.60    9.70
 -10  -4   3    5.10    6.70
 -10  -4   3   11.40    9.70
  10   4  -3    3.20    9.50
  10   4  -3   -2.90   11.60
 -10  -3   3    4.40    6.90
 -10  -3   3    3.30    8.80
  10   3  -3    9.80   10.00
  10   3  -3   -3.60    8.10
 -10  -2   3  205.48   21.60
 -10  -2   3  269.47   21.60
 -10  -2   3  315.77   26.10
  10   2  -3  295.47   23.40
  10   2  -3  293.17   23.50
 -10  -1   3   93.19   11.90
 -10  -1   3   85.29   12.30
 -10  -1   3  112.69   15.60
  10   1  -3  124.79   13.60
  10   1  -3  112.19   14.10
  10   1  -3   99.29   13.00
 -10   0   3    3.10    8.80
 -10   0   3   -3.00    6.80
 -10   0   3    8.90    6.50
 -10   0   3    1.50    7.20
  10   0  -3   -0.70    7.10
  10   0  -3    2.70    6.30
 -10   1   3  112.09   13.60
 -10   1   3  100.89   11.10
 -10   1   3   99.09   10.90
 -10   1   3   94.49   10.40
  10  -1  -3   81.79   13.60
  10  -1  -3   97.19   10.50
 -10   2   3  258.67   19.20
 -10   2   3  291.27   20.10
 -10   2   3  303.57   24.10
 -10   2   3  294.97   19.60
  10  -2  -3  266.77   18.90
 -10   3   3    8.30    8.40
 -10   3   3    9.90    4.50
 -10   3   3    9.00    4.90
  10  -3  -3    4.20    3.70
  10  -3  -3    8.70    3.80
 -10   4   3    0.10    3.80
 -10   4   3   -7.40    8.60
 -10   4   3   14.20    6.50
 -10   4   3    4.10    3.70
 -10   5   3    9.60    3.50
 -10   5   3   13.00    7.70
 -10   5   3   13.10    3.50
 -10   5   3   12.80   11.60
 -10   6   3   -5.10    7.60
 -10   6   3   17.10   12.70
 -10   7   3   20.50   14.70
 -10   7   3   -0.60    9.60
 -10   8   3  -11.70   10.60
 -10   8   3    0.60   13.90
  -9  -8   3   32.10   15.80
   9   8  -3   -1.40   12.30
   9   8  -3   -6.70   14.00
  -9  -7   3    4.10   11.10
   9   7  -3    3.40   11.10
   9   7  -3    6.80   14.20
  -9  -6   3   -5.00   11.20
  -9  -6   3    0.80    5.10
   9   6  -3   -5.50   12.00
   9   6  -3   -1.90    9.80
  -9  -5   3   22.10    6.90
  -9  -5   3   21.20   11.70
   9   5  -3   34.10   13.10
   9   5  -3   20.80   10.20
  -9  -4   3    0.80    9.10
  -9  -4   3    1.50    5.90
   9   4  -3   21.70    9.60
   9   4  -3   -3.10    9.80
  -9  -3   3   24.20    9.40
  -9  -3   3   30.40    8.10
   9   3  -3   38.20   10.10
   9   3  -3   31.50   10.90
  -9  -2   3   -1.00    7.30
  -9  -2   3  -11.50    9.70
  -9  -2   3    8.30    6.90
   9   2  -3    2.80    7.10
   9   2  -3   17.10    8.70
   9   2  -3   -0.10    9.30
  -9  -1   3  283.77   21.10
  -9  -1   3  244.58   21.40
  -9  -1   3  270.27   21.80
  -9  -1   3  273.17   24.70
   9   1  -3  255.47   22.50
   9   1  -3  270.67   20.30
   9   1  -3  252.47   21.00
  -9   0   3   15.70    6.90
  -9   0   3    5.10    7.20
  -9   0   3   30.10    9.10
  -9   0   3   30.70    8.00
   9   0  -3   16.00    7.00
   9   0  -3   19.40    7.40
  -9   1   3  272.37   21.50
  -9   1   3  232.48   19.10
  -9   1   3  241.58   18.50
  -9   1   3  280.57   19.10
   9  -1  -3  276.37   18.80
   9  -1  -3  271.97   21.60
   9  -1  -3  259.07   18.60
  -9   2   3    7.50    4.90
  -9   2   3   11.60    7.50
  -9   2   3    1.30    4.30
   9  -2  -3   -0.20    2.90
   9  -2  -3   -2.90    4.10
  -9   3   3   38.80   10.30
  -9   3   3   27.30    5.00
  -9   3   3   43.90    5.60
   9  -3  -3   36.90    4.30
   9  -3  -3   32.50    4.20
  -9   4   3    5.30    5.90
  -9   4   3    7.00    3.20
  -9   4   3    1.30    3.20
  -9   4   3    3.30    8.70
  -9   5   3   12.20    7.40
  -9   5   3   23.90   10.60
  -9   5   3   19.00    3.60
  -9   5   3   25.00    3.70
  -9   6   3    2.40    8.10
  -9   6   3    4.10   11.40
  -9   7   3   15.70   14.40
  -9   7   3   -5.70    9.00
  -9   8   3   -2.60   13.60
  -9   8   3    6.40   11.60
   8   9  -3  -14.40   13.20
   8   9  -3   21.80   17.60
  -8  -8   3   11.60   13.70
   8   8  -3   14.50   15.80
   8   8  -3    4.00   11.00
  -8  -7   3   11.30   12.90
   8   7  -3   20.40   11.20
   8   7  -3    2.00   13.60
  -8  -6   3  -11.10   10.90
  -8  -6   3   11.30    4.80
   8   6  -3   10.70   10.00
   8   6  -3   -5.10   11.90
  -8  -5   3  132.49   11.80
  -8  -5   3  132.39   16.90
   8   5  -3  132.69   19.40
   8   5  -3  130.19   16.60
  -8  -4   3  128.19   12.00
  -8  -4   3  108.19   15.40
   8   4  -3  149.59   16.70
   8   4  -3  129.89   17.00
  -8  -3   3    8.90    7.80
  -8  -3   3    5.40    5.90
   8   3  -3    0.40    8.70
   8   3  -3   -0.60    7.20
  -8  -2   3  357.06   25.50
  -8  -2   3  347.77   24.60
  -8  -2   3  345.17   25.10
  -8  -2   3  308.67   27.50
   8   2  -3  353.86   26.50
   8   2  -3  384.66   28.60
   8   2  -3  364.96   25.50
  -8  -1   3   49.80    8.60
  -8  -1   3   49.10   10.10
  -8  -1   3   25.80    8.00
  -8  -1   3   45.70   11.30
   8   1  -3   44.90    9.30
   8   1  -3   48.60    8.60
   8   1  -3   36.40    9.50
  -8   0   3   -1.50    5.70
  -8   0   3   18.60    8.00
  -8   0   3    2.70    6.50
  -8   0   3   -5.90    6.50
   8   0  -3   -4.70    5.80
   8   0  -3   -3.90    5.40
   8   0  -3    0.40    6.20
  -8   1   3   29.70    6.50
  -8   1   3   42.80    7.10
  -8   1   3   44.70    8.50
  -8   1   3   34.50    7.00
   8  -1  -3   49.99    7.00
   8  -1  -3   54.89    9.10
   8  -1  -3   30.40    6.30
  -8   2   3  378.76   26.70
  -8   2   3  400.36   22.90
  -8   2   3  348.77   22.90
   8  -2  -3  348.27   22.30
   8  -2  -3  359.56   26.80
  -8   3   3    3.00    3.10
  -8   3   3    4.30    7.20
  -8   3   3    2.80    3.40
  -8   4   3  114.59    8.40
  -8   4   3  116.69   12.60
  -8   4   3  130.19   16.80
  -8   4   3  112.49    8.30
  -8   5   3  125.59   18.10
  -8   5   3  118.99    8.80
  -8   5   3  131.49   14.70
  -8   5   3  131.59    8.60
  -8   6   3    4.30    2.90
  -8   6   3    7.20    3.20
  -8   6   3    3.30    9.90
  -8   6   3   -1.70    7.60
  -8   7   3    8.90    3.50
  -8   7   3   16.80   13.40
  -8   7   3    5.10    9.40
  -8   8   3    0.10   12.90
  -8   8   3   -4.30   11.50
  -8   9   3   22.90   16.10
  -8   9   3  -10.80   12.70
   7   9  -3   25.40   14.20
   7   9  -3    4.30   17.70
  -7  -8   3    6.00   12.90
   7   8  -3  -14.90   15.30
   7   8  -3  -12.70   11.40
  -7  -7   3   13.70   10.80
   7   7  -3   18.50   12.20
   7   7  -3   22.50   14.10
  -7  -6   3   18.20    4.60
  -7  -6   3   17.70   11.60
   7   6  -3    9.40    9.50
   7   6  -3   13.00   12.60
  -7  -5   3   78.69   13.40
  -7  -5   3   74.69    8.10
   7   5  -3   40.30   13.00
   7   5  -3   60.89   11.90
  -7  -4   3    2.00    5.30
  -7  -4   3   -3.50    8.00
   7   4  -3    6.90    9.70
   7   4  -3    4.70    8.40
  -7  -3   3    1.20    7.50
  -7  -3   3    9.30    5.90
   7   3  -3   -4.50    7.00
   7   3  -3   -7.00   11.60
   7   3  -3    5.90    9.20
  -7  -2   3   10.00    6.60
  -7  -2   3   10.50    7.70
  -7  -2   3   25.20    9.40
  -7  -2   3   -0.70    9.60
  -7  -2   3   22.30    8.10
   7   2  -3    9.30    7.10
   7   2  -3   18.90   10.30
   7   2  -3   16.50    9.00
   7   2  -3   19.80    7.90
  -7  -1   3   90.19   11.70
  -7  -1   3  144.79   13.20
  -7  -1   3  129.99   12.80
  -7  -1   3   93.29   11.20
  -7  -1   3  130.19   13.60
   7   1  -3  104.59   12.00
   7   1  -3   97.19   11.40
   7   1  -3  145.49   13.90
   7   1  -3  123.29   12.30
  -7   0   3  222.88   16.80
  -7   0   3  208.18   17.30
  -7   0   3  223.38   16.50
  -7   0   3  230.58   18.00
   7   0  -3  194.08   16.20
   7   0  -3  252.37   16.80
   7   0  -3  206.28   17.70
  -7   1   3  110.39   11.60
  -7   1   3   89.09   10.20
  -7   1   3  125.89   10.50
  -7   1   3  125.09   10.40
   7  -1  -3  146.69   10.60
   7  -1  -3  109.69   11.60
   7  -1  -3  118.09    9.90
  -7   2   3   21.50    4.20
  -7   2   3   24.70    7.20
  -7   2   3   19.70    4.40
   7  -2  -3   14.70    3.70
   7  -2  -3   14.60    3.50
  -7   3   3    7.70    7.20
  -7   3   3    0.50    2.70
  -7   3   3   -0.70    2.50
  -7   4   3   11.00    6.10
  -7   4   3   14.40    8.90
  -7   4   3    3.50    2.50
  -7   4   3    0.60    2.10
  -7   5   3   62.09   13.30
  -7   5   3   61.99    5.50
  -7   5   3   73.79   11.00
  -7   5   3   61.99    5.50
  -7   6   3   19.60    4.10
  -7   6   3   18.30    8.80
  -7   6   3   19.80    4.30
  -7   7   3    9.80   10.20
  -7   7   3   15.80    4.60
  -7   8   3    7.40    5.00
  -7   8   3   27.00   13.20
  -7   9   3   20.00   13.60
  -7   9   3   15.20   16.40
   6   9  -3  -18.80   10.20
   6   9  -3   16.10   17.80
  -6  -8   3    2.30   11.90
   6   8  -3   24.90   15.70
   6   8  -3   23.20   13.50
  -6  -7   3    7.50   10.00
   6   7  -3   28.60   15.40
   6   7  -3   13.90   10.30
  -6  -6   3  -19.10    8.40
   6   6  -3  -10.20    7.80
   6   6  -3  -23.00   10.50
  -6  -5   3   14.60    9.10
  -6  -5   3   26.00    5.30
   6   5  -3   24.70   12.00
   6   5  -3   40.40   10.10
  -6  -4   3    2.90    5.00
  -6  -4   3   10.10    8.30
   6   4  -3    7.40    9.30
   6   4  -3   18.30    9.20
  -6  -3   3   -0.50    5.30
  -6  -3   3    4.10    7.20
   6   3  -3   12.60    9.60
   6   3  -3    4.60    7.00
   6   3  -3    6.40    9.00
   6   3  -3    8.50    7.50
  -6  -2   3   14.20    8.20
  -6  -2   3   14.90    6.10
  -6  -2   3   23.40    7.60
  -6  -2   3   17.70    7.20
   6   2  -3   23.00    8.70
   6   2  -3   17.10    8.00
   6   2  -3   10.40    8.80
   6   2  -3   17.80    7.30
  -6  -1   3  140.59   12.10
  -6  -1   3  117.99   11.70
  -6  -1   3   97.49   11.70
  -6  -1   3  127.79   12.70
  -6  -1   3  131.09   12.20
   6   1  -3  118.19   11.60
   6   1  -3  107.89   11.60
   6   1  -3  121.19   12.20
   6   1  -3  136.49   13.20
  -6   0   3   -5.40    5.50
  -6   0   3    1.00    5.00
  -6   0   3    3.80    5.70
  -6   0   3    2.60    5.10
   6   0  -3   -4.50    5.00
   6   0  -3    0.50    5.00
   6   0  -3    2.60    4.80
  -6   1   3  120.29    9.80
  -6   1   3  105.39   10.60
  -6   1   3  107.59    9.20
   6  -1  -3  119.39    9.40
   6  -1  -3  112.49    9.40
   6  -1  -3  127.99   11.50
  -6   2   3   25.50    3.80
  -6   2   3   24.50    6.60
  -6   2   3   15.50    3.30
   6  -2  -3   20.40    3.10
   6  -2  -3   20.40    3.00
  -6   3   3    1.20    2.00
  -6   3   3   -6.30    6.90
  -6   3   3   -0.10    2.00
  -6   4   3   11.90    2.40
  -6   4   3   14.30    2.80
  -6   4   3    8.40    6.00
  -6   5   3   22.70    7.80
  -6   5   3   17.50    3.80
  -6   5   3   30.90    4.00
  -6   6   3    2.60    3.90
  -6   6   3    6.40    8.40
  -6   6   3   -0.60    4.00
  -6   7   3    5.90    4.90
  -6   7   3    3.10   10.20
  -6   8   3   39.90    7.30
  -6   8   3   25.90   13.70
  -6   9   3   12.20    6.50
  -6   9   3   10.30   13.20
   5   9  -3  -11.40   15.90
   5   9  -3  -12.70   11.50
  -5  -8   3   -5.80   10.50
   5   8  -3   14.40   11.20
   5   8  -3   -4.80   13.80
  -5  -7   3   25.00   11.30
   5   7  -3   12.20   13.10
   5   7  -3    5.40   10.90
  -5  -6   3    9.20    9.50
   5   6  -3   -1.60    8.80
   5   6  -3    2.30   11.20
  -5  -5   3   21.20    4.90
  -5  -5   3    0.50    7.80
   5   5  -3   18.50    4.60
   5   5  -3   22.10   10.70
   5   5  -3   27.50    9.20
  -5  -4   3   25.20    5.40
  -5  -4   3   19.00    8.20
   5   4  -3   17.50    8.00
   5   4  -3   19.70    5.00
   5   4  -3    9.00    7.40
   5   4  -3   20.60   10.30
  -5  -3   3    4.70    6.60
  -5  -3   3    5.00    5.20
  -5  -3   3    3.40    7.80
   5   3  -3    2.30    6.60
   5   3  -3   15.90    7.90
   5   3  -3   -9.50    9.40
   5   3  -3    9.20    4.70
   5   3  -3    5.80    8.70
  -5  -2   3    4.70    6.70
  -5  -2   3   22.10    6.80
  -5  -2   3   20.90    8.40
  -5  -2   3   18.60    5.70
   5   2  -3   19.90    8.40
   5   2  -3   18.40    7.00
   5   2  -3   22.30    8.20
   5   2  -3   23.70    7.10
  -5  -1   3   58.59    8.60
  -5  -1   3   57.59    8.30
  -5  -1   3   58.79    8.50
  -5  -1   3   49.80    7.60
  -5  -1   3   58.69    8.10
   5   1  -3   57.09    8.90
   5   1  -3   46.10    7.70
   5   1  -3   53.99    8.40
   5   1  -3   62.59    7.90
  -5   0   3   -2.80    4.70
  -5   0   3   -3.20    5.50
  -5   0   3   10.10    4.60
  -5   0   3   -3.50    4.50
   5   0  -3    3.80    4.50
   5   0  -3    3.00    4.80
   5   0  -3    4.80    4.40
  -5   1   3   65.09    6.00
  -5   1   3   54.89    7.30
  -5   1   3   55.69    5.90
   5  -1  -3   65.89    5.80
   5  -1  -3   61.29    7.70
  -5   2   3   15.60    2.40
  -5   2   3   14.00    2.50
  -5   2   3   14.60    6.10
  -5   3   3    6.30    1.70
  -5   3   3   -8.40    5.30
  -5   3   3    9.50    1.90
  -5   4   3   21.50    3.40
  -5   4   3   23.80    7.20
  -5   4   3   19.80    3.30
  -5   5   3   18.20    4.10
  -5   5   3   35.80    9.40
  -5   5   3   20.50    4.20
  -5   6   3    3.60    8.60
  -5   6   3   -0.80    4.30
  -5   7   3   23.00    6.00
  -5   7   3   14.40   11.70
  -5   8   3    5.60    5.80
  -5   8   3   -5.40   11.50
  -5   9   3   -8.10    6.70
  -5   9   3   -4.10   13.30
   4   9  -3   29.70   13.20
   4   9  -3   -7.50   16.10
  -4  -8   3   -6.80   10.70
   4   8  -3  -11.90   13.50
   4   8  -3   11.90   10.40
  -4  -7   3   -2.60    8.00
   4   7  -3  -22.50   12.60
   4   7  -3    4.40    9.70
  -4  -6   3   18.50    8.90
   4   6  -3   12.60    4.60
   4   6  -3   -4.20    8.70
   4   6  -3   26.00   11.90
  -4  -5   3   85.69   12.40
  -4  -5   3  118.89    9.50
   4   5  -3   86.79   12.50
   4   5  -3  107.19   13.50
   4   5  -3   78.39   14.60
   4   5  -3  103.69    9.00
  -4  -4   3   89.99    8.10
  -4  -4   3   65.49   10.50
   4   4  -3   83.19    7.70
   4   4  -3   55.79   10.20
   4   4  -3   54.39    9.90
   4   4  -3   71.49   12.60
  -4  -3   3   10.50    7.20
  -4  -3   3    8.00    5.10
  -4  -3   3   18.10    8.20
  -4  -3   3   10.30    6.80
   4   3  -3    0.90    7.40
   4   3  -3   12.50    6.80
   4   3  -3   13.70    8.40
   4   3  -3   15.00    4.80
  -4  -2   3   73.79   10.20
  -4  -2   3   81.09    7.90
  -4  -2   3   88.69    9.70
  -4  -2   3   61.99    9.10
   4   2  -3   50.19    8.50
   4   2  -3   83.99   10.50
   4   2  -3   79.19    9.50
   4   2  -3   79.49    7.80
   4   2  -3   70.79    9.90
  -4  -1   3   10.20    6.90
  -4  -1   3   -1.70    4.80
  -4  -1   3   -0.80    5.20
  -4  -1   3  -12.40    5.30
  -4  -1   3    0.70    5.20
   4   1  -3    0.80    5.10
   4   1  -3    4.70    4.70
   4   1  -3    1.20    5.00
   4   1  -3    2.00    6.30
   4   1  -3    6.80    5.90
  -4   0   3    3.00    3.90
  -4   0   3   -9.40    4.70
  -4   0   3   -3.70    5.20
  -4   0   3    1.60    3.50
  -4   0   3    4.10    4.30
   4   0  -3   -1.80    3.40
   4   0  -3   -0.30    4.10
   4   0  -3   -1.60    4.00
  -4   1   3    2.00    4.30
  -4   1   3    3.70    2.80
  -4   1   3    0.70    2.90
   4  -1  -3    1.50    2.60
   4  -1  -3   -0.70    1.30
  -4   3   3   12.80    2.50
  -4   3   3   10.40    6.50
  -4   4   3   78.09    6.70
  -4   4   3   73.09    6.60
  -4   4   3   86.49   11.50
  -4   5   3   94.69    9.00
  -4   5   3  124.19   14.50
  -4   5   3  123.29    9.60
   4  -5  -3  108.29    8.20
   4  -5  -3  101.49    8.00
  -4   6   3   19.70    5.80
  -4   6   3   22.60   10.90
  -4   6   3   11.20    5.30
   4  -6  -3   15.10    4.30
  -4   7   3    7.90    5.90
  -4   7   3    3.30   11.20
  -4   8   3   -6.80   11.60
  -4   8   3   -4.50    5.90
  -4   9   3   18.50   14.20
   3   9  -3   19.50   11.20
   3   9  -3  -11.00   13.90
  -3  -8   3   49.20   13.20
   3   8  -3   53.19   13.40
   3   8  -3   31.40   16.80
  -3  -7   3    8.10    9.60
   3   7  -3    0.20   11.20
   3   7  -3    0.20    9.30
  -3  -6   3   -2.00    8.10
   3   6  -3    1.90    4.60
   3   6  -3  -10.60    6.80
   3   6  -3    8.10    8.80
   3   6  -3   -8.00    9.90
  -3  -5   3   -1.70    6.70
   3   5  -3    7.20    4.60
   3   5  -3    2.90    7.50
   3   5  -3    0.60    7.20
   3   5  -3   -6.20    8.60
  -3  -4   3   -3.70    6.20
  -3  -4   3   14.60    4.90
   3   4  -3    4.80    8.80
   3   4  -3   10.50    6.80
   3   4  -3   10.60    4.90
   3   4  -3    5.80    7.00
  -3  -3   3  190.68   16.30
  -3  -3   3  164.28   13.20
  -3  -3   3  200.48   15.60
  -3  -3   3  134.69   14.10
   3   3  -3  178.78   15.30
   3   3  -3  183.28   14.80
   3   3  -3  171.58   12.70
   3   3  -3  180.18   16.80
  -3  -2   3    1.40    6.50
  -3  -2   3   12.00    5.80
  -3  -2   3    4.00    5.70
  -3  -2   3    9.50    4.80
   3   2  -3   13.70    4.70
   3   2  -3    5.80    5.50
   3   2  -3    5.40    5.70
   3   2  -3    2.20    6.60
  -3  -1   3  275.57   17.50
  -3  -1   3  259.37   17.30
  -3  -1   3  270.67   18.80
  -3  -1   3  265.47   17.20
   3   1  -3  254.17   18.20
   3   1  -3  260.17   17.30
   3   1  -3  272.87   17.00
   3   1  -3  228.88   17.00
   3   1  -3  254.37   17.50
  -3   0   3  822.52   46.40
  -3   0   3  767.42   45.70
  -3   0   3  787.62   45.30
  -3   0   3  793.12   46.40
   3   0  -3  837.22   45.80
   3   0  -3  824.42   45.80
   3   0  -3  816.52   46.50
   3   0  -3  779.92   45.30
  -3   1   3  239.38   14.40
  -3   1   3  248.28   14.40
   3  -1  -3  250.37   14.20
   3  -1  -3  250.87   14.30
  -3   2   3   10.50    1.50
  -3   3   3  163.48   11.00
  -3   3   3  177.58   11.00
  -3   3   3  169.88   14.90
   3  -3  -3  167.38   10.20
   3  -3  -3  164.18   10.20
  -3   4   3   11.30    4.00
  -3   4   3   21.40    8.50
  -3   4   3   10.00    4.30
   3  -4  -3    9.30    3.40
   3  -4  -3   13.40    3.60
  -3   5   3  -10.20    6.80
  -3   5   3    1.30    4.40
  -3   5   3   -4.00    4.00
   3  -5  -3   -0.30    3.70
   3  -5  -3    1.90    3.90
  -3   6   3    5.80    5.30
  -3   6   3   -8.90    9.30
  -3   6   3   -1.70    5.20
   3  -6  -3    0.50    4.40
  -3   7   3   -2.50    5.80
  -3   7   3  -14.30   10.60
   3  -7  -3    2.00    5.70
  -3   8   3   27.00   13.40
  -3   8   3   35.90    9.00
  -3   9   3   18.40    8.60
  -3   9   3    2.10   13.40
   2   9  -3   -6.00   10.40
   2   9  -3  -24.90   12.50
  -2  -8   3   21.70   11.00
   2   8  -3    0.40   12.70
   2   8  -3    1.50    9.50
  -2  -7   3   13.90    9.20
   2   7  -3   21.40    9.80
   2   7  -3   13.30    9.60
   2   7  -3    3.40   11.80
  -2  -6   3  179.48   16.80
   2   6  -3  134.39   15.90
   2   6  -3  127.89   15.70
   2   6  -3  154.88   13.10
   2   6  -3  170.58   20.00
  -2  -5   3   15.60    8.00
   2   5  -3   19.00    8.20
   2   5  -3    6.80    6.90
   2   5  -3   15.00    9.90
   2   5  -3   11.60    5.30
  -2  -4   3   53.69    9.50
  -2  -4   3   45.00    6.80
   2   4  -3   68.09   11.80
   2   4  -3   62.79    9.70
   2   4  -3   65.89    7.40
   2   4  -3   42.30    8.00
  -2  -3   3   -2.40    4.60
  -2  -3   3    5.70    6.10
  -2  -3   3    3.70    7.30
  -2  -3   3   10.90    6.10
   2   3  -3   11.20    7.10
   2   3  -3   -1.50    6.30
   2   3  -3   -0.10    4.30
   2   3  -3   -5.90    5.10
  -2  -2   3    6.70    6.40
  -2  -2   3   10.40    5.90
  -2  -2   3    2.60    5.10
  -2  -2   3    8.20    4.80
   2   2  -3    5.20    5.40
   2   2  -3    4.90    6.30
   2   2  -3   -3.40    4.90
   2   2  -3    9.10    4.40
  -2  -1   3  504.15   31.10
  -2  -1   3  482.35   31.00
  -2  -1   3  509.95   30.90
  -2  -1   3  518.45   31.60
   2   1  -3  632.54   31.40
   2   1  -3  535.85   31.70
   2   1  -3  514.85   31.20
   2   1  -3  529.35   30.90
  -2   0   3   -6.50    3.00
  -2   0   3   -4.60    2.40
  -2   0   3   -5.70    2.50
   2   0  -3   -0.90    2.20
   2   0  -3   -4.10    2.00
   2   0  -3   -2.70    2.80
  -2   1   3  512.05   28.80
  -2   1   3  504.25   28.80
  -2   1   3  507.45   30.00
   2  -1  -3  520.55   28.70
  -2   2   3    6.70    2.60
  -2   2   3   -0.50    5.30
  -2   2   3    4.80    2.60
   2  -2  -3    3.60    2.30
   2  -2  -3    1.90    2.10
  -2   3   3    1.30    3.40
  -2   3   3   -0.10    3.50
  -2   3   3   -7.40    6.40
   2  -3  -3   -2.00    2.00
   2  -3  -3    6.10    3.20
  -2   4   3   45.50    6.30
  -2   4   3   44.50    9.50
  -2   4   3   46.10    6.50
   2  -4  -3   52.29    6.20
  -2   5   3   13.50    5.40
  -2   5   3   11.40    5.40
  -2   5   3    1.40    8.10
   2  -5  -3    1.50    3.10
  -2   6   3  186.88   20.00
  -2   6   3  144.99   13.50
  -2   6   3  177.48   13.10
  -2   6   3  151.18   13.80
   2  -6  -3  122.79   12.10
  -2   7   3    7.20   10.50
  -2   7   3    4.50    6.80
   2  -7  -3   -0.80    5.00
  -2   8   3   -0.40   11.40
  -2   8   3   11.60    7.80
  -2   9   3   -2.60    8.50
  -2   9   3    5.10   12.20
   1   9  -3   30.20   11.90
   1   9  -3  -11.40   14.90
   1   8  -3   26.80   13.50
   1   8  -3   23.40   10.50
  -1  -7   3   -8.60    8.30
   1   7  -3    7.30   10.90
   1   7  -3   13.10    8.00
   1   7  -3    2.80    8.50
   1   7  -3   19.40   10.30
  -1  -6   3   86.99   12.50
   1   6  -3   99.29   10.60
   1   6  -3   98.09   15.00
   1   6  -3  111.99   13.70
   1   6  -3   96.99   12.70
  -1  -5   3   -2.80    6.60
   1   5  -3    4.30    6.20
   1   5  -3    2.40    7.00
   1   5  -3   -0.40    5.10
   1   5  -3    3.20    8.50
  -1  -4   3   44.80    8.10
  -1  -4   3   56.99   10.50
   1   4  -3   34.50    8.30
   1   4  -3   44.60    8.30
   1   4  -3   47.10    7.40
   1   4  -3   33.10    9.50
  -1  -3   3   44.00    6.50
  -1  -3   3   38.70    7.30
  -1  -3   3   47.80    8.20
  -1  -3   3   30.40    7.30
   1   3  -3   60.49    8.40
   1   3  -3   31.60    6.90
   1   3  -3   38.90    6.40
   1   3  -3   38.60    8.10
  -1  -2   3  358.76   22.20
  -1  -2   3  336.27   23.00
  -1  -2   3  380.26   23.10
  -1  -2   3  391.96   23.00
   1   2  -3  350.16   22.20
   1   2  -3  349.87   22.70
   1   2  -3  355.26   23.20
   1   2  -3  334.97   22.40
  -1  -1   3  199.18   13.60
  -1  -1   3  159.28   12.90
  -1  -1   3  208.78   13.40
  -1  -1   3  214.98   13.70
   1   1  -3  189.38   13.40
   1   1  -3  226.58   13.40
   1   1  -3  208.38   14.00
   1   1  -3  190.78   13.20
  -1   0   3    0.40    2.50
  -1   0   3   -0.60    1.10
  -1   0   3    1.60    1.90
  -1   0   3    0.50    2.10
   1   0  -3   -0.90    2.00
   1   0  -3   -0.40    1.90
   1   0  -3   -1.10    1.10
   1   0  -3   -1.80    2.20
  -1   1   3  183.48   11.60
  -1   1   3  203.28   11.10
  -1   1   3  183.88   11.10
   1  -1  -3  172.78   11.40
   1  -1  -3  151.78   10.80
  -1   2   3  358.96   21.00
  -1   2   3  338.17   20.90
  -1   2   3  343.17   23.50
  -1   2   3  359.66   20.80
   1  -2  -3  333.77   20.70
  -1   3   3   53.19    8.90
  -1   3   3   40.30    5.70
  -1   3   3   36.90    5.80
   1  -3  -3   37.80    8.20
   1  -3  -3   43.70    5.60
   1  -3  -3   46.20    5.70
  -1   4   3   37.70    6.70
  -1   4   3   42.60    6.70
  -1   4   3   62.99   11.10
   1  -4  -3   49.50    6.70
   1  -4  -3   35.10    6.20
  -1   5   3    0.00    9.10
  -1   5   3    0.10    5.20
  -1   5   3    8.60    5.60
   1  -5  -3   -5.20    5.00
  -1   6   3   93.09   11.20
  -1   6   3   84.39   14.70
  -1   6   3   95.29    8.70
  -1   6   3  107.69    8.90
  -1   6   3   76.69   10.50
   1  -6  -3   87.69   10.40
  -1   7   3    4.80    7.50
  -1   7   3   19.30   11.10
  -1   7   3    9.60    4.70
   1  -7  -3    6.50    7.00
  -1   8   3   30.00    9.60
  -1   8   3   17.10   13.40
  -1   9   3  -11.80   13.30
  -1   9   3    6.10    9.40
   0   9  -3   -8.30   14.40
   0   9  -3  -10.60    8.90
   0   8  -3    7.60    9.40
   0   8  -3  -41.50    9.80
   0  -7   3    0.40    8.00
   0   7  -3   -1.10   10.10
   0   7  -3    1.10    7.10
   0   7  -3    7.40   10.30
   0   7  -3    8.00    8.00
   0  -6   3   79.89   11.30
   0   6  -3   79.99   11.30
   0   6  -3   64.19   10.90
   0   6  -3   82.49   10.30
   0   6  -3   86.69   13.80
   0  -5   3    9.30    7.00
   0   5  -3   18.30    6.20
   0   5  -3   23.30    8.70
   0   5  -3    6.80    6.80
   0   5  -3   18.00    7.10
   0  -4   3   -1.20    5.60
   0  -4   3   10.80    7.40
   0   4  -3    7.90    5.90
   0   4  -3    9.60    6.60
   0   4  -3    7.90    8.00
   0   4  -3   19.80    6.70
   0  -3   3  551.64   34.90
   0  -3   3  545.75   35.80
   0  -3   3  606.64   34.90
   0   3  -3  532.55   34.50
   0   3  -3  624.84   35.30
   0   3  -3  593.74   35.00
   0   3  -3  573.94   36.00
   0  -2   3  221.48   16.60
   0  -2   3  256.67   17.50
   0  -2   3  267.07   17.10
   0  -2   3  249.88   17.10
   0   2  -3  241.58   16.90
   0   2  -3  264.87   17.30
   0   2  -3  258.87   17.60
   0   2  -3  247.48   17.10
   0  -1   3   56.79    5.40
   0  -1   3   61.49    5.90
   0  -1   3   84.29    6.60
   0  -1   3   67.59    6.70
   0   1  -3   70.49    6.40
   0   1  -3   47.70    6.30
   0   1  -3   63.29    6.20
   0   1  -3   50.29    6.10
   0   1  -3   46.70    5.60
   0   0   3   -0.40    2.10
   0   0   3   -0.40    2.40
   0   0   3   -2.70    1.90
   0   0   3   -2.70    2.30
   0   0  -3   -2.70    2.00
   0   0  -3    1.60    2.60
   0   0  -3   -0.80    2.30
   0   0  -3    0.40    2.30
   0   1   3   43.60    6.70
   0   1   3   65.09    5.70
   0   1   3   67.29    5.80
   0   1   3   50.99    4.80
   0   1   3   59.89    6.80
   0  -1  -3   75.59    5.90
   0  -1  -3   60.09    5.30
   0  -1  -3   62.19    5.60
   0   2   3  263.17   16.30
   0   2   3  266.67   18.40
   0   2   3  221.78   16.30
   0   2   3  246.88   14.90
   0  -2  -3  261.97   16.40
   0  -2  -3  238.68   17.80
   0  -2  -3  238.08   16.30
   0   3   3  543.25   32.70
   0   3   3  543.15   34.90
   0   3   3  537.65   31.00
   0   3   3  515.65   32.60
   0  -3  -3  607.44   32.90
   0  -3  -3  517.35   32.50
   0   4   3   -2.10    5.70
   0   4   3   13.90    3.30
   0   4   3    6.70    5.40
   0   4   3   10.80    8.40
   0  -4  -3    1.70    5.20
   0  -4  -3    4.60    5.30
   0   5   3    9.00    3.30
   0   5   3   12.60    9.10
   0   5   3   11.10    6.70
   0   5   3   25.50    6.70
   0   5   3   20.10    3.50
   0  -5  -3   10.70    6.40
   0   6   3   75.19   10.50
   0   6   3   80.09    6.40
   0   6   3   73.69   15.10
   0   6   3   68.09    6.30
   0   6   3   75.39   10.60
   0  -6  -3   85.79   10.60
   0   7   3   27.10   12.70
   0   7   3    4.60    7.60
   0  -7  -3   11.50    7.70
   0   8   3    2.30   12.90
   0   8   3   -1.60    8.40
   0   9   3   -2.00   13.90
   0   9   3    8.10   10.10
  -1   9  -3   14.10   10.00
  -1   9  -3  -14.80   12.30
  -1   8  -3   62.99   12.20
  -1   8  -3   61.39   16.00
   1  -7   3   32.60    8.80
  -1   7  -3    7.90   11.20
  -1   7  -3    8.60    8.40
   1  -6   3   53.19    9.40
  -1   6  -3   38.70    9.00
  -1   6  -3   56.99    9.40
  -1   6  -3   71.29   10.40
  -1   6  -3   54.39   12.30
   1  -5   3    2.40    6.30
  -1   5  -3   -0.10    6.20
  -1   5  -3    6.20    8.20
  -1   5  -3   16.40    6.70
  -1   5  -3   13.20    6.60
   1  -4   3  189.98   16.90
   1  -4   3  205.18   15.20
   1  -4   3  210.58   15.70
  -1   4  -3  176.38   15.50
  -1   4  -3  205.08   15.50
  -1   4  -3  210.18   17.60
  -1   4  -3  154.58   14.90
   1  -3   3  234.08   15.80
   1  -3   3  195.78   15.70
  -1   3  -3  222.88   15.80
  -1   3  -3  187.78   15.90
  -1   3  -3  216.48   15.70
  -1   3  -3  234.08   16.90
   1  -2   3  256.07   16.60
   1  -2   3  262.17   16.70
   1  -2   3  254.77   16.80
  -1   2  -3  260.17   16.80
  -1   2  -3  220.78   17.10
  -1   2  -3  256.87   16.80
  -1   2  -3  218.88   16.60
   1  -1   3  884.81   50.09
   1  -1   3  898.41   51.49
   1  -1   3  766.82   50.69
   1  -1   3  940.81   51.99
   1  -1   3  895.01   50.99
  -1   1  -3  902.71   51.39
  -1   1  -3  892.91   50.89
  -1   1  -3  904.71   50.29
  -1   1  -3  906.11   51.99
  -1   1  -3  946.81   51.09
   1   0   3  104.99    8.60
   1   1   3  784.72   49.80
   1   1   3  895.01   51.49
   1   1   3  933.81   50.09
   1   1   3  894.21   50.39
   1   1   3  896.51   49.20
  -1  -1  -3  716.93   49.60
  -1  -1  -3  968.70   49.99
  -1  -1  -3  926.51   51.59
  -1  -1  -3  858.31   49.20
  -1  -1  -3  874.31   50.19
   1   2   3  218.08   17.80
   1   2   3  265.77   16.90
   1   2   3  228.08   19.40
   1   2   3  240.68   14.10
   1   2   3  250.37   16.70
  -1  -2  -3  205.38   17.50
  -1  -2  -3  266.07   16.60
  -1  -2  -3  245.38   14.10
  -1  -2  -3  232.78   16.70
   1   3   3  205.18   16.00
   1   3   3  238.08   19.10
   1   3   3  200.08   16.30
  -1  -3  -3  224.78   18.20
  -1  -3  -3  235.38   16.70
  -1  -3  -3  243.28   16.50
   1   4   3  241.08   19.50
   1   4   3  179.88   15.70
   1   4   3  163.38   14.90
  -1  -4  -3  192.68   15.40
   1   5   3    1.60    6.20
   1   5   3    6.00    8.90
   1   5   3    7.00    6.50
  -1  -5  -3    9.10    6.80
   1   6   3   49.70    9.60
   1   6   3   27.70   11.40
   1   6   3   43.20    9.40
  -1  -6  -3   43.00    9.10
   1   7   3   62.29   15.40
   1   7   3   37.20    9.90
  -1  -7  -3   36.80    9.80
   1   8   3   91.79   17.90
   1   8   3   86.79   14.00
   1   9   3  -20.10   13.40
   1   9   3   -1.70   10.30
  -2   9  -3   18.30    9.80
  -2   9  -3    9.50   14.20
  -2   8  -3   12.90   11.90
   2  -7   3   30.10    8.60
  -2   7  -3   42.40   12.50
   2  -6   3   86.09   11.10
  -2   6  -3  101.19   13.80
  -2   6  -3  101.69   12.00
  -2   6  -3   89.79   11.60
   2  -5   3  484.05   30.40
  -2   5  -3  441.36   30.40
  -2   5  -3  484.05   30.80
  -2   5  -3  515.85   33.00
  -2   5  -3  458.15   31.00
   2  -4   3  215.88   17.10
   2  -4   3  204.68   15.50
   2  -4   3  176.38   15.20
  -2   4  -3  197.88   15.30
  -2   4  -3  218.48   17.20
  -2   4  -3  191.08   16.30
   2  -3   3   14.40    5.70
   2  -3   3   11.10    5.60
   2  -3   3    8.50    5.00
  -2   3  -3   13.50    6.10
  -2   3  -3   25.30    5.90
  -2   3  -3   11.90    5.40
  -2   3  -3   17.70    5.50
   2  -2   3   98.09    8.80
   2  -2   3   87.59    7.80
  -2   2  -3   84.69    9.50
  -2   2  -3   93.99    8.90
  -2   2  -3   76.29   10.60
  -2   2  -3   94.89    8.30
  -2   2  -3  103.09    8.80
   2  -1   3 1413.06   79.29
   2  -1   3 1418.66   81.99
   2  -1   3 1476.65   80.69
   2  -1   3 1451.05   80.69
  -2   1  -3 1243.58   80.49
  -2   1  -3 1467.55   82.19
  -2   1  -3 1422.56   81.29
  -2   1  -3 1581.94   80.89
  -2   1  -3 1424.16   79.29
   2   0   3    1.90    4.00
   2   0   3    2.50    4.90
   2   0   3   -0.40    2.50
   2   0   3    2.80    5.10
  -2   0  -3    5.80    5.30
  -2   0  -3   -3.30    4.40
  -2   0  -3    1.90    4.60
  -2   0  -3   -2.30    4.20
   2   1   3 1377.76   81.59
   2   1   3 1422.56   82.69
   2   1   3 1428.26   81.59
   2   1   3 1443.46   81.69
  -2  -1  -3 1413.76   81.49
  -2  -1  -3 1508.85   81.89
  -2  -1  -3 1433.36   80.79
  -2  -1  -3 1451.55   82.99
  -2  -1  -3 1506.25   81.69
   2   2   3   85.69    9.40
   2   2   3   84.29   11.50
   2   2   3   92.29   10.70
   2   2   3   89.19    9.80
  -2  -2  -3  104.09    9.80
  -2  -2  -3  121.79   11.40
  -2  -2  -3   94.29    7.00
  -2  -2  -3   85.49    9.70
   2   3   3   16.10    6.80
   2   3   3   17.60    8.80
   2   3   3   15.90    7.00
   2   3   3    5.00    9.20
  -2  -3  -3   19.10    6.70
  -2  -3  -3   12.00    6.60
  -2  -3  -3   25.20    8.00
   2   4   3  209.08   17.30
   2   4   3  208.88   20.00
   2   4   3  211.78   17.50
  -2  -4  -3  201.28   17.00
   2   5   3  455.25   29.90
   2   5   3  427.06   32.70
   2   5   3  416.56   29.60
  -2  -5  -3  441.66   29.50
   2   6   3  101.39   16.50
   2   6   3   91.49   12.90
   2   6   3  120.49   14.10
  -2  -6  -3  105.69   13.50
   2   7   3   15.80   12.30
   2   7   3   37.70   10.50
  -2  -7  -3   44.00   10.60
   2   8   3    3.60    9.10
   2   8   3   -4.30   11.50
   2   9   3   -3.80   13.10
   2   9   3   17.80   11.40
  -3   9  -3  -14.00    7.90
  -3   9  -3   -0.10   12.30
  -3   8  -3   23.10   12.70
  -3   8  -3   29.80    9.50
   3  -7   3   96.39   11.70
  -3   7  -3   92.09   11.90
  -3   7  -3   91.69   15.50
   3  -6   3    3.40    6.30
  -3   6  -3    4.10    6.40
  -3   6  -3   -3.70    6.20
  -3   6  -3    4.30    8.60
   3  -5   3  162.98   17.20
   3  -5   3  164.78   13.80
  -3   5  -3  169.18   16.20
  -3   5  -3  152.58   14.20
  -3   5  -3  160.18   14.30
   3  -4   3   40.50    7.20
   3  -4   3   65.49    8.80
   3  -4   3   65.89    8.00
  -3   4  -3   73.69    8.40
  -3   4  -3   82.69    9.40
  -3   4  -3   65.49    9.70
  -3   4  -3   49.40    7.90
   3  -3   3  129.09   11.40
   3  -3   3  154.48   12.10
   3  -3   3  165.98   12.10
  -3   3  -3  139.99   11.90
  -3   3  -3  138.09   11.80
  -3   3  -3  136.69   12.00
  -3   3  -3  132.49   15.30
   3  -2   3  114.19    8.40
   3  -2   3  105.19    9.30
   3  -2   3  104.89    9.50
  -3   2  -3  106.89   12.50
  -3   2  -3  111.59    9.40
  -3   2  -3   88.79    8.10
  -3   2  -3  115.99    9.90
   3  -1   3  227.58   15.10
   3  -1   3  218.58   14.80
   3  -1   3  222.88   17.80
  -3   1  -3  208.58   14.70
  -3   1  -3  208.18   15.30
  -3   1  -3  185.78   18.00
   3   0   3 1842.12  100.99
   3   0   3 1835.62  102.09
   3   0   3 1804.32  103.09
  -3   0  -3 1743.63  102.09
  -3   0  -3 1831.62  103.39
  -3   0  -3 1816.02  100.99
  -3   0  -3 1815.72  102.09
   3   1   3  213.88   15.70
   3   1   3  194.68   15.40
   3   1   3  242.98   19.10
   3   1   3  182.58   15.40
  -3  -1  -3  185.78   15.20
  -3  -1  -3  249.38   16.00
  -3  -1  -3  210.68   14.80
  -3  -1  -3  219.98   19.70
   3   2   3  116.59   12.20
   3   2   3  100.29   10.70
   3   2   3  126.99   14.50
   3   2   3   93.39   10.60
  -3  -2  -3  123.69   12.20
  -3  -2  -3  107.39   10.80
  -3  -2  -3  122.29   11.30
  -3  -2  -3  118.69   13.80
  -3  -2  -3   97.49    8.60
   3   3   3  137.79   13.10
   3   3   3  115.29   14.10
   3   3   3  152.08   13.70
   3   3   3  130.89   16.60
  -3  -3  -3  142.79   13.60
  -3  -3  -3  144.99   13.50
  -3  -3  -3  135.69   14.20
   3   4   3   45.90    8.90
   3   4   3   64.89    9.80
   3   4   3   52.19   12.20
  -3  -4  -3   65.69    9.70
   3   5   3  201.48   17.70
   3   5   3  159.28   19.40
   3   5   3  132.29   15.20
  -3  -5  -3  173.38   16.50
   3   6   3    9.80    8.40
   3   6   3  -11.80    7.30
   3   6   3   -4.00   10.60
  -3  -6  -3   -8.00    7.40
   3   7   3   50.69   15.20
   3   7   3   84.49   13.60
  -3  -7  -3   94.39   13.70
   3   8   3   39.30   16.50
   3   8   3    1.80    9.70
   3   9   3    5.50   10.70
   3   9   3   10.50   15.00
  -4   9  -3   35.30   10.50
  -4   9  -3   58.89   18.90
  -4   9  -3    8.80   13.80
  -4   8  -3   -5.30    7.30
  -4   8  -3    1.50   11.10
  -4   7  -3   -2.00    6.90
  -4   7  -3   -1.70    8.90
   4  -6   3   60.99    8.80
  -4   6  -3   66.09   11.70
  -4   6  -3   82.89   10.20
  -4   6  -3   59.19    9.40
   4  -5   3   56.79    9.30
   4  -5   3   48.20    7.40
  -4   5  -3   54.99    9.20
  -4   5  -3   42.10    7.50
  -4   5  -3   32.80   11.80
  -4   5  -3   37.50    7.90
   4  -4   3  149.19   13.50
   4  -4   3  149.59   12.60
  -4   4  -3  149.19   12.90
  -4   4  -3  164.28   18.70
  -4   4  -3  156.48   13.70
  -4   4  -3  156.18   13.20
   4  -3   3   61.59    7.70
   4  -3   3   86.69    8.50
  -4   3  -3   61.39    7.50
  -4   3  -3   96.79    9.00
  -4   3  -3   80.39   12.50
  -4   3  -3   82.59    8.80
   4  -2   3    0.90    4.60
   4  -2   3    1.70    4.90
   4  -2   3    0.80    6.60
  -4   2  -3    0.80    4.80
  -4   2  -3    0.10    5.00
  -4   2  -3    7.70    7.60
  -4   2  -3   -3.80    2.60
   4  -1   3  489.15   32.70
   4  -1   3  467.05   30.20
   4  -1   3  496.05   30.50
  -4   1  -3  465.05   30.30
  -4   1  -3  583.94   30.80
  -4   1  -3  491.95   32.70
   4   0   3   -9.40    5.20
   4   0   3    1.00    5.20
   4   0   3    6.20    6.80
   4   0   3   -2.90    3.30
  -4   0  -3   -1.30    3.20
  -4   0  -3   -0.40    5.20
  -4   0  -3   -0.10    5.20
  -4   0  -3    4.60    6.80
   4   1   3  493.85   32.40
   4   1   3  445.76   29.60
   4   1   3  468.65   29.40
   4   1   3  419.56   29.60
  -4  -1  -3  482.05   30.20
  -4  -1  -3  459.95   31.90
  -4  -1  -3  523.95   29.90
  -4  -1  -3  481.95   29.10
   4   2   3   -9.50    8.70
   4   2   3   -6.30    6.50
   4   2   3    6.20    6.40
   4   2   3  -14.00    5.90
  -4  -2  -3    4.90    6.30
  -4  -2  -3   -4.60    5.60
  -4  -2  -3    7.40    9.20
  -4  -2  -3    9.30    6.10
   4   3   3   60.09    9.90
   4   3   3   62.19   11.30
   4   3   3   98.49   11.40
  -4  -3  -3   79.89    6.80
  -4  -3  -3   78.19   12.20
  -4  -3  -3   68.69   10.20
   4   4   3  142.79   15.50
   4   4   3  165.58   16.30
   4   4   3  161.28   17.70
  -4  -4  -3  159.58   16.20
   4   5   3   35.60   11.50
   4   5   3   57.39   11.30
   4   5   3   53.19   10.80
  -4  -5  -3   61.39   11.40
   4   6   3   69.59   15.50
   4   6   3   53.29   11.40
  -4  -6  -3   50.29   11.30
   4   7   3   -8.70   11.10
   4   7   3    6.10    9.50
  -4  -7  -3   -1.90    9.20
   4   8   3    4.40   14.20
   4   8   3   -6.50    9.40
  -4  -8  -3    4.60   12.20
   4   9   3   36.10   13.60
   4   9   3   12.40   15.30
  -5   9  -3   -8.60   13.70
  -5   9  -3   -2.90    8.20
  -5   9  -3   10.50   13.30
  -5   8  -3   -0.70   10.80
  -5   8  -3    4.00   14.00
  -5   8  -3   -5.60    7.50
  -5   7  -3    4.50    7.00
  -5   7  -3   20.10   12.90
  -5   7  -3    0.70    9.00
   5  -6   3   24.20    6.20
  -5   6  -3   22.70    7.60
  -5   6  -3   52.29   10.30
  -5   6  -3   34.00    7.80
  -5   6  -3   45.70   14.30
   5  -5   3    0.30    4.80
  -5   5  -3   20.10   11.40
  -5   5  -3    2.50    5.60
  -5   5  -3    2.00    5.30
  -5   5  -3    4.80    6.10
   5  -4   3    2.90    4.70
  -5   4  -3   -4.50    4.40
  -5   4  -3   -5.20    4.80
  -5   4  -3   -3.20    5.00
  -5   4  -3   -8.30    8.00
   5  -3   3  148.99   13.80
   5  -3   3  177.78   13.70
  -5   3  -3  187.98   18.60
  -5   3  -3  184.98   13.00
  -5   3  -3  181.78   13.80
  -5   3  -3  186.98   14.50
   5  -2   3    4.60    4.80
   5  -2   3    6.20    7.50
   5  -2   3    0.00    5.30
  -5   2  -3    0.50    7.60
  -5   2  -3    0.70    5.00
  -5   2  -3   -1.60    2.30
  -5   2  -3   -0.10    5.10
   5  -1   3   13.50    6.00
   5  -1   3   10.20    5.70
   5  -1   3    6.90    7.30
  -5   1  -3    6.70    7.30
  -5   1  -3   11.20    5.50
  -5   1  -3    3.70    1.70
  -5   1  -3   -0.30    4.90
   5   0   3  559.94   33.00
   5   0   3  560.84   34.70
   5   0   3  547.35   34.50
   5   0   3  572.94   36.30
  -5   0  -3  627.14   35.10
  -5   0  -3  572.44   36.70
  -5   0  -3  573.64   32.90
  -5   0  -3  489.45   34.20
   5   1   3    7.80    6.60
   5   1   3   -2.00    5.40
   5   1   3    4.80    8.60
   5   1   3    1.60    6.20
  -5  -1  -3    8.10    8.70
  -5  -1  -3    2.10    5.90
  -5  -1  -3    4.00    6.40
  -5  -1  -3    5.10    5.10
   5   2   3   -4.10    6.50
   5   2   3    2.50    6.80
   5   2   3   12.10   11.90
   5   2   3   -0.60    7.20
  -5  -2  -3   -7.30    6.20
  -5  -2  -3    3.90    6.00
  -5  -2  -3   -5.10    6.00
  -5  -2  -3   -9.70   10.70
   5   3   3  189.38   18.00
   5   3   3  147.79   15.80
   5   3   3  201.48   17.10
  -5  -3  -3  172.18   16.90
   5   4   3    5.30    7.30
   5   4   3    1.80    7.70
   5   4   3   -2.70    8.30
  -5  -4  -3   -7.60    7.00
   5   5   3  -14.00    8.60
   5   5   3   -6.60    7.30
  -5  -5  -3   10.20    7.90
   5   6   3   42.40   14.10
   5   6   3   34.70   10.60
  -5  -6  -3   49.10   12.20
   5   7   3    8.30   10.10
   5   7   3   -2.80   11.60
  -5  -7  -3   13.10   10.90
   5   8   3  -15.20   14.00
   5   8   3   -5.00   10.60
  -5  -8  -3   19.40   11.80
   5   9   3    0.90   15.80
   5   9   3   14.00   12.40
  -6   9  -3   -8.80   16.60
  -6   9  -3    9.70   13.40
  -6   9  -3    4.90    8.70
  -6   8  -3   -0.70   10.40
  -6   8  -3  -16.40   12.70
  -6   8  -3   -2.00    7.10
  -6   7  -3   16.80   13.70
  -6   7  -3    9.40    7.10
  -6   7  -3   13.40    9.30
   6  -6   3    2.30    2.70
  -6   6  -3   21.40   12.40
  -6   6  -3   10.20    6.70
  -6   6  -3   21.30    7.10
  -6   6  -3   31.40    8.60
   6  -5   3   11.90    4.80
  -6   5  -3   17.10   10.60
  -6   5  -3    6.40    6.20
  -6   5  -3   17.90    6.30
  -6   5  -3   20.30    6.50
   6  -4   3    0.00    4.80
  -6   4  -3   -7.50    4.20
  -6   4  -3   -6.60    9.40
  -6   4  -3    7.40    5.20
  -6   4  -3    6.00    5.40
   6  -3   3    6.70    5.80
   6  -3   3   16.60    5.60
  -6   3  -3   10.80    4.00
  -6   3  -3    7.10    9.00
  -6   3  -3    7.20    5.30
  -6   3  -3    1.40    5.20
   6  -2   3  187.88   15.10
   6  -2   3  187.78   14.90
  -6   2  -3  180.88   11.30
  -6   2  -3  185.28   14.70
  -6   2  -3  180.98   18.50
  -6   2  -3  201.48   15.20
  -6   2  -3  187.98   11.30
   6  -1   3 1175.38   68.69
   6  -1   3 1088.99   65.99
   6  -1   3 1183.78   66.19
  -6   1  -3 1171.28   66.19
  -6   1  -3 1081.69   68.29
  -6   1  -3 1113.99   63.39
  -6   1  -3 1151.18   65.99
   6   0   3   -1.10    4.40
   6   0   3   -9.10    6.80
   6   0   3   -2.90    5.80
   6   0   3   -6.20    6.60
  -6   0  -3   -1.60    5.70
  -6   0  -3    2.40    6.30
  -6   0  -3   -2.60    8.50
  -6   0  -3   -4.00    3.90
   6   1   3 1154.08   68.59
   6   1   3 1126.99   65.59
   6   1   3 1049.49   65.99
   6   1   3 1233.48   66.69
  -6  -1  -3 1081.19   65.19
  -6  -1  -3 1129.39   68.59
  -6  -1  -3 1124.89   66.39
  -6  -1  -3 1126.49   66.09
   6   2   3  177.88   16.40
   6   2   3  212.08   17.10
   6   2   3  190.18   16.30
  -6  -2  -3  126.29   15.00
  -6  -2  -3  171.68   15.70
  -6  -2  -3  151.58   15.10
  -6  -2  -3  175.28   20.40
   6   3   3    6.10    7.50
   6   3   3   11.20    8.50
  -6  -3  -3    6.10    7.80
  -6  -3  -3   -7.40   10.90
   6   4   3   14.30    8.30
   6   4   3    2.10    9.60
  -6  -4  -3    5.30    8.70
  -6  -4  -3    2.00    3.30
  -6  -4  -3    3.20    3.20
   6   5   3   22.60   12.00
   6   5   3   12.30    8.70
  -6  -5  -3   21.10    9.40
   6   6   3  -10.70    9.00
   6   6   3   34.00   14.50
  -6  -6  -3   18.30   10.50
   6   7   3   -9.90   11.90
   6   7   3  -14.10   10.00
  -6  -7  -3   11.80   10.10
   6   8   3  -15.70    9.10
   6   8   3   -6.90   14.50
  -6  -8  -3   20.90   12.40
   6   9   3   14.40   13.10
   6   9   3  -14.10   14.70
  -7   9  -3    6.10    8.40
  -7   9  -3   12.80   18.50
  -7   8  -3   -3.70   15.50
  -7   8  -3    3.10    7.40
  -7   8  -3   -4.30   10.20
  -7   7  -3  -11.10   12.90
  -7   7  -3    5.70    8.80
  -7   7  -3    3.20    6.70
   7  -6   3   -9.80    4.70
  -7   6  -3   -3.70    6.60
  -7   6  -3   -2.70    5.80
  -7   6  -3  -19.40    9.90
  -7   5  -3   34.80    7.40
  -7   5  -3   22.70    7.10
  -7   5  -3   45.90   14.60
  -7   5  -3   33.50    7.30
   7  -4   3   16.70    5.80
  -7   4  -3   13.60    6.20
  -7   4  -3   21.40    6.40
  -7   4  -3   22.50    5.40
  -7   4  -3   22.20   11.50
   7  -3   3    6.30    5.50
  -7   3  -3    3.50    5.40
  -7   3  -3    0.10    9.40
  -7   3  -3    8.70    3.50
  -7   3  -3    4.10    5.50
   7  -2   3  273.57   18.50
  -7   2  -3  233.68   14.80
  -7   2  -3  246.18   23.00
  -7   2  -3  258.57   14.80
  -7   2  -3  269.27   18.70
  -7   2  -3  252.87   18.60
   7  -1   3    7.00    5.90
  -7   1  -3    7.20    6.40
  -7   1  -3    1.50    8.60
  -7   1  -3    1.50    5.50
  -7   1  -3    5.40    3.10
   7   0   3    1.20    7.50
   7   0   3   -5.30    4.80
   7   0   3   -2.70    7.10
  -7   0  -3   -8.00    5.70
  -7   0  -3    4.50    4.50
  -7   0  -3   11.50   10.40
  -7   0  -3    1.20    6.90
   7   1   3   -7.00    6.70
   7   1   3   -3.50    6.20
  -7  -1  -3    7.10    5.90
  -7  -1  -3    2.30    6.70
  -7  -1  -3   32.10   12.20
  -7  -1  -3   -2.30    7.40
   7   2   3  299.37   21.40
   7   2   3  268.57   20.70
  -7  -2  -3  199.08   20.00
  -7  -2  -3  266.57   20.70
  -7  -2  -3  246.08   24.50
   7   3   3    2.30    7.80
   7   3   3    2.50    7.70
  -7  -3  -3   -4.70    7.30
  -7  -3  -3   -7.70   10.80
   7   4   3    3.40    8.30
   7   4   3    1.80    9.00
  -7  -4  -3   15.60    4.60
  -7  -4  -3    2.30    8.50
   7   5   3   43.90   13.00
   7   5   3   38.40   12.00
  -7  -5  -3   41.30   11.20
   7   6   3   -5.30    9.70
   7   6   3    4.90   12.70
  -7  -6  -3    2.60   10.60
   7   7   3    6.80   10.20
   7   7   3   31.10   15.20
  -7  -7  -3   10.80   12.20
   7   8   3   -6.80   12.10
   7   8   3  -19.80   13.30
  -7  -8  -3   13.60   13.60
   7   9   3  -12.20   14.80
  -8   8  -3    8.80    7.50
  -8   8  -3   35.20   18.00
  -8   7  -3   19.60    9.20
  -8   7  -3   18.90    7.50
  -8   7  -3   -1.10   12.90
  -8   6  -3   19.70    7.80
  -8   6  -3   14.70   13.20
  -8   6  -3   21.00    7.30
   8  -5   3   -1.40    2.20
  -8   5  -3    4.50    5.80
  -8   5  -3    1.60   10.70
  -8   5  -3    0.30    5.70
  -8   5  -3   -5.90    5.30
   8  -4   3   -1.40    5.30
  -8   4  -3   -0.30    4.50
  -8   4  -3    2.00    5.60
  -8   4  -3    3.80    5.70
  -8   4  -3   -4.60   10.70
   8  -3   3   12.30    6.00
  -8   3  -3    5.20    5.60
  -8   3  -3   13.00    9.60
  -8   3  -3   10.00    3.20
  -8   3  -3   -0.70    5.50
   8  -2   3   73.39    9.10
  -8   2  -3   51.19    8.40
  -8   2  -3   56.59   11.70
  -8   2  -3   56.49    4.60
  -8   2  -3   60.49    8.60
  -8   2  -3   47.70    4.40
   8  -1   3   -0.30    6.40
  -8   1  -3    8.20    9.70
  -8   1  -3    3.30    5.60
  -8   1  -3    6.10    6.40
  -8   1  -3    7.20    3.50
   8   0   3   10.10    7.70
   8   0   3    1.30    5.00
  -8   0  -3    0.70    7.10
  -8   0  -3   -2.10    6.00
  -8   0  -3   13.40   11.30
  -8   0  -3    3.20    4.70
   8   1   3    8.50    7.50
   8   1   3    9.00    6.50
  -8  -1  -3   22.30   12.50
  -8  -1  -3    4.10    7.10
  -8  -1  -3   -2.60    5.70
  -8  -1  -3    6.30    7.00
   8   2   3   67.09   11.20
   8   2   3   71.39   11.30
  -8  -2  -3   54.69   14.20
  -8  -2  -3   59.99   11.60
  -8  -2  -3   75.09   12.10
   8   3   3    8.50   10.00
   8   3   3    9.00    8.80
  -8  -3  -3   11.70    9.00
  -8  -3  -3    7.60   10.70
   8   4   3    6.70    9.00
   8   4   3   -1.80   10.40
  -8  -4  -3   15.60    9.20
  -8  -4  -3   -1.80    4.70
   8   5   3    1.20   10.80
   8   5   3    3.30   10.20
  -8  -5  -3   14.10    4.00
  -8  -5  -3    3.60    9.90
  -8  -5  -3    1.30    3.70
   8   6   3   24.30   14.20
   8   6   3   31.60   12.30
  -8  -6  -3   15.20   10.90
   8   7   3  -19.50   14.10
   8   7   3   -1.70   10.60
  -8  -7  -3  -10.80   12.20
   8   8   3   -3.10   15.40
   8   8   3    3.10   11.20
  -8  -8  -3    7.80   13.30
  -9   8  -3   61.59   19.60
  -9   8  -3   69.89   10.50
  -9   7  -3  -10.40   13.50
  -9   7  -3   12.60    7.10
  -9   6  -3  -18.70   10.90
  -9   6  -3  -24.40    5.60
  -9   6  -3   -5.80    5.90
   9  -5   3   -2.60    2.60
  -9   5  -3    0.40    5.90
  -9   5  -3   -3.00   11.10
  -9   5  -3   -9.40    5.10
  -9   5  -3   -2.00    5.80
   9  -4   3   17.80    6.30
  -9   4  -3   12.40    4.60
  -9   4  -3    7.60   10.50
  -9   4  -3    6.20    5.80
  -9   4  -3   15.70    6.70
   9  -3   3   41.60    7.90
  -9   3  -3   40.90    8.00
  -9   3  -3   36.90    7.80
  -9   3  -3   28.60   12.40
  -9   3  -3   54.89    4.60
  -9   3  -3   34.70    4.30
   9  -2   3   91.69   11.00
  -9   2  -3   99.39   11.30
  -9   2  -3   87.39   15.20
  -9   2  -3   85.49    6.70
  -9   2  -3   84.49   10.70
   9  -1   3   -2.30    5.90
  -9   1  -3   -0.60    3.60
  -9   1  -3    8.10    5.90
  -9   1  -3   -7.20    6.10
  -9   1  -3   -5.80    9.10
   9   0   3  754.22   48.00
   9   0   3  767.12   46.20
  -9   0  -3  806.72   48.40
  -9   0  -3  778.82   51.69
  -9   0  -3  782.82   46.10
  -9   0  -3  778.72   48.50
   9   1   3   11.00    7.20
   9   1   3   -1.50    7.10
  -9  -1  -3    2.60    7.10
  -9  -1  -3  -11.50   10.40
  -9  -1  -3   -2.40    5.70
   9   2   3  102.49   13.80
   9   2   3   82.49   12.40
  -9  -2  -3   84.59   12.90
  -9  -2  -3   92.79   17.00
   9   3   3   35.30   11.50
   9   3   3   44.40   11.90
  -9  -3  -3   32.90   11.20
  -9  -3  -3   44.20   14.30
   9   4   3    1.10    9.90
   9   4   3   24.00   11.30
  -9  -4  -3   19.50    6.40
  -9  -4  -3   10.90   10.60
   9   5   3    9.50   11.10
   9   5   3    2.50   12.00
  -9  -5  -3   -4.20    9.70
  -9  -5  -3    0.50    4.60
  -9  -5  -3   -4.20    4.30
   9   6   3    4.30   13.40
   9   6   3    0.00   11.70
  -9  -6  -3    3.70   11.90
   9   7   3    1.50   14.40
   9   7   3  -12.00   12.20
  -9  -7  -3    8.60   11.90
   9   8   3   77.79   21.40
   9   8   3   89.79   18.80
  -9  -8  -3   73.29   17.50
 -10   8  -3   34.90    8.80
 -10   8  -3   17.00   16.90
 -10   7  -3   -2.00    6.60
 -10   7  -3   17.90   15.90
 -10   6  -3  -11.10   13.60
 -10   6  -3   -9.30    6.10
 -10   5  -3   -0.60    5.00
 -10   5  -3   11.00    6.80
 -10   5  -3   -5.70   11.00
  10  -4   3   14.70    6.60
 -10   4  -3    6.80    6.40
 -10   4  -3    7.40    6.70
 -10   4  -3   22.20   11.90
 -10   4  -3    3.60    4.00
  10  -3   3  102.89   11.40
 -10   3  -3   88.59   16.50
 -10   3  -3   94.99    6.60
 -10   3  -3  104.49   11.90
 -10   3  -3  117.79   12.00
 -10   3  -3   75.59    6.60
  10  -2   3    2.00    6.80
 -10   2  -3    1.50    6.40
 -10   2  -3    4.40    6.60
 -10   2  -3    3.90    2.70
 -10   2  -3   12.00   10.60
  10  -1   3   59.79   10.60
 -10   1  -3   47.50   13.40
 -10   1  -3   70.89    7.10
 -10   1  -3   66.49   10.40
 -10   1  -3   70.49   11.00
  10   0   3   -0.70    5.60
  10   0   3   -8.40    6.60
 -10   0  -3  -11.20    7.20
 -10   0  -3   -3.20    5.00
 -10   0  -3    8.40    7.50
 -10   0  -3    9.50   10.50
  10   1   3   48.20   10.50
  10   1   3   44.40    9.20
 -10  -1  -3   72.39   15.70
 -10  -1  -3   62.69    9.40
 -10  -1  -3   48.60   10.70
  10   2   3   -3.10    7.80
  10   2   3   16.60    9.90
 -10  -2  -3  -10.20   11.40
 -10  -2  -3    1.50    8.10
  10   3   3   88.49   14.80
  10   3   3  112.89   15.60
 -10  -3  -3   93.29   14.80
 -10  -3  -3   86.99   17.60
  10   4   3    4.40   11.30
  10   4   3    5.00   12.00
 -10  -4  -3    5.70   10.40
  10   5   3   21.60   14.30
  10   5   3   -5.90   10.30
 -10  -5  -3    5.00    5.50
 -10  -5  -3   -0.40   10.90
  10   6   3   -7.40   11.20
  10   6   3  -15.30   12.50
 -10  -6  -3   10.20   11.60
  10   7   3   -7.20   11.50
  10   7   3  -19.20   14.20
 -10  -7  -3    8.40   12.40
  10   8   3   36.00   15.90
  10   8   3   15.50   19.00
 -10  -8  -3    1.50   15.70
 -11   7  -3  -14.40   15.70
 -11   7  -3  -10.20    6.50
 -11   6  -3    0.40   14.00
 -11   6  -3  -14.60    6.00
 -11   5  -3   10.90   13.10
 -11   5  -3   17.60    7.70
  11  -4   3   16.40    7.60
 -11   4  -3   26.80   14.20
 -11   4  -3   45.80   10.60
 -11   4  -3   38.70    4.40
 -11   4  -3   23.70    4.20
 -11   4  -3   31.50    8.50
  11  -3   3   -2.90    6.70
 -11   3  -3    5.20    6.90
 -11   3  -3   -7.20    6.30
 -11   3  -3    7.50   11.50
  11  -2   3   49.50    9.30
 -11   2  -3   28.70   13.20
 -11   2  -3   30.30    9.20
 -11   2  -3   32.10    9.10
 -11   2  -3   30.00    4.20
  11  -1   3  162.08   15.70
 -11   1  -3  109.49   14.20
 -11   1  -3  120.19   10.40
 -11   1  -3   83.69   16.50
 -11   1  -3  136.09   14.80
  11   0   3    0.00    5.70
  11   0   3    6.80    7.30
 -11   0  -3   -2.60    5.30
 -11   0  -3    0.30   12.40
 -11   0  -3    2.30    8.20
  11   1   3  128.49   16.00
  11   1   3  106.59   13.10
 -11  -1  -3   81.59   16.80
 -11  -1  -3  118.49   13.10
 -11  -1  -3  140.19   16.30
  11   2   3   35.10   10.30
  11   2   3    9.40    9.50
 -11  -2  -3    4.80   14.70
 -11  -2  -3   45.50   12.00
  11   3   3    6.40   10.00
  11   3   3   -3.00    9.50
 -11  -3  -3   -6.60   14.10
 -11  -3  -3   18.40   11.00
  11   4   3   34.10   13.60
  11   4   3   46.30   13.80
 -11  -4  -3   30.90   12.80
 -11  -4  -3   28.20   14.60
  11   5   3   26.10   12.60
  11   5   3    5.20   13.80
 -11  -5  -3   19.50   12.70
 -11  -5  -3   15.00    6.90
  11   6   3   -0.50   15.00
  11   6   3    7.20   12.60
 -11  -6  -3    4.40   13.40
  11   7   3   20.80   14.20
  11   7   3    9.60   16.50
 -11  -7  -3  -20.70   12.00
 -12   7  -3  101.19   23.90
 -12   7  -3  115.69   13.20
 -12   6  -3   27.10    8.70
 -12   6  -3   18.60   16.70
 -12   5  -3    6.00   14.50
 -12   5  -3   -6.80    6.80
 -12   4  -3    8.80    7.40
 -12   4  -3  -14.00   11.30
  12  -3   3   58.39   10.80
 -12   3  -3   57.09   15.20
 -12   3  -3   64.99   11.00
 -12   3  -3   74.89   11.50
  12  -2   3   10.90    8.10
 -12   2  -3   19.60    8.50
 -12   2  -3    8.50   12.20
 -12   2  -3   25.20    9.00
 -12   2  -3   19.40    3.90
  12  -1   3    2.80    7.90
 -12   1  -3   -1.80   10.90
 -12   1  -3    4.50    7.40
 -12   1  -3    3.40    7.30
 -12   1  -3   -2.90    4.60
  12   0   3   -3.60    5.70
  12   0   3    5.20    8.30
 -12   0  -3   -3.50    5.50
 -12   0  -3   -1.50   12.30
 -12   0  -3   -1.10    8.00
  12   1   3   -6.70    9.20
  12   1   3    0.20    7.30
 -12  -1  -3    7.30    8.60
 -12  -1  -3    7.70   14.10
  12   2   3   28.70   10.60
  12   2   3   24.30   10.50
 -12  -2  -3   26.20   11.80
 -12  -2  -3   25.90   16.20
  12   3   3   68.09   15.10
  12   3   3   70.89   14.50
 -12  -3  -3   44.90   13.10
 -12  -3  -3   50.49   17.80
  12   4   3   -0.10   10.80
  12   4   3   -3.20   10.60
 -12  -4  -3    5.30   11.50
 -12  -4  -3   -0.30   12.70
  12   5   3    2.00   12.00
  12   5   3    3.80   13.30
 -12  -5  -3   -6.10    6.70
 -12  -5  -3   -3.80   11.90
  12   6   3   19.00   15.80
  12   6   3   51.59   17.70
 -12  -6  -3   28.10   15.40
  12   7   3   83.79   22.30
  12   7   3  123.89   22.40
 -12  -7  -3   73.79   19.80
 -13   7  -3  -16.80    6.80
 -13   7  -3  -24.40   16.00
 -13   6  -3    3.40   14.70
 -13   6  -3   11.30    8.00
 -13   5  -3   35.20    9.40
 -13   5  -3   35.60   17.70
 -13   4  -3    3.40    7.90
 -13   4  -3   -3.00   11.90
  13  -3   3   17.40    8.70
 -13   3  -3   13.30    8.50
 -13   3  -3   20.50   14.40
  13  -2   3  143.69   16.50
 -13   2  -3  152.48   17.40
 -13   2  -3  172.88   17.60
 -13   2  -3  155.68   22.40
 -13   2  -3  146.29   11.40
  13  -1   3  204.18   19.80
 -13   1  -3  175.88   14.70
 -13   1  -3  216.88   25.60
 -13   1  -3  185.18   19.50
  13   0   3    1.80    9.50
 -13   0  -3   -1.30    6.30
 -13   0  -3   -8.30   14.10
 -13   0  -3    2.40    9.30
  13   1   3  203.98   21.10
  13   1   3  188.88   18.00
 -13  -1  -3  147.59   18.70
 -13  -1  -3  161.48   24.40
  13   2   3  148.09   18.90
  13   2   3  111.19   16.40
 -13  -2  -3  215.48   21.80
 -13  -2  -3  139.49   23.50
  13   3   3   16.80   12.10
  13   3   3   -2.40   11.90
 -13  -3  -3   22.80   12.00
 -13  -3  -3   16.90   16.70
  13   4   3   -1.40   12.10
  13   4   3  -18.20   11.60
 -13  -4  -3   15.90   13.50
 -13  -4  -3  -12.80   11.30
 -13  -4  -3    9.30    8.40
  13   5   3   45.90   16.50
  13   5   3   35.30   15.70
 -13  -5  -3   40.80   16.30
 -13  -5  -3   16.70    9.40
  13   6   3  -37.20   12.10
  13   6   3    5.50   12.90
 -13  -6  -3  -23.10   14.10
  13   7   3   13.80   14.90
  13   7   3    5.50   16.90
 -13  -7  -3   37.00   17.90
 -14   6  -3   19.60   16.30
 -14   6  -3    5.90    8.50
 -14   5  -3   26.20    9.50
 -14   5  -3   28.50   17.60
 -14   4  -3   50.99   10.80
 -14   4  -3   19.80   14.50
 -14   3  -3  133.99   16.80
 -14   3  -3  226.48   26.80
  14  -2   3   90.09   14.30
 -14   2  -3   76.49   18.40
 -14   2  -3  120.49   15.20
  14  -1   3   39.00   11.70
 -14   1  -3   71.09   17.70
 -14   1  -3   75.69   13.80
  14   0   3    5.50    9.80
 -14   0  -3   -4.40   15.80
 -14   0  -3   -7.00    8.20
  14   1   3   44.10   11.10
  14   1   3   60.69   14.40
 -14  -1  -3   73.19   14.90
 -14  -1  -3   62.59   18.20
  14   2   3   61.09   13.60
  14   2   3   98.09   16.20
 -14  -2  -3   74.69   20.50
 -14  -2  -3   80.99   16.60
  14   3   3  174.78   22.60
  14   3   3  154.78   20.60
 -14  -3  -3  163.28   21.60
 -14  -3  -3  157.98   24.70
  14   4   3   58.59   17.20
  14   4   3   34.10   14.50
 -14  -4  -3   52.19   11.30
 -14  -4  -3   36.30   16.10
 -14  -4  -3   28.40   15.00
  14   5   3   14.90   16.30
  14   5   3   14.80   14.40
 -14  -5  -3   36.90   16.60
  14   6   3    7.30   14.00
  14   6   3    6.50   17.60
 -14  -6  -3   -1.50   13.30
 -15   6  -3   -1.40    8.30
 -15   6  -3  -41.10   14.80
 -15   5  -3    9.40    8.90
 -15   5  -3   24.60   17.60
 -15   4  -3   80.19   13.20
 -15   4  -3   45.00   18.00
 -15   3  -3   48.90   18.70
 -15   3  -3   53.79   11.90
  15  -2   3   22.10   10.80
 -15   2  -3   34.10   16.20
 -15   2  -3   35.50   11.60
  15  -1   3  105.39   16.00
 -15   1  -3  101.29   21.00
 -15   1  -3  120.19   16.80
  15   0   3   25.20   11.80
 -15   0  -3   30.80   11.80
 -15   0  -3   35.50   17.60
  15   1   3  118.09   18.90
  15   1   3  134.09   15.90
 -15  -1  -3  119.79   18.40
 -15  -1  -3   94.79   23.50
  15   2   3   36.80   13.40
  15   2   3   45.60   12.40
 -15  -2  -3   31.40   12.70
 -15  -2  -3   16.90   17.10
  15   3   3   50.09   14.60
  15   3   3   41.70   16.00
 -15  -3  -3   46.40   19.50
 -15  -3  -3   26.90   15.50
  15   4   3   51.99   16.90
  15   4   3   56.79   16.50
 -15  -4  -3   89.99   14.60
 -15  -4  -3   65.99   19.00
 -15  -4  -3   37.30   16.20
  15   5   3  -19.30   14.30
  15   5   3   -1.30   15.80
 -15  -5  -3    1.40   13.80
  15   6   3    1.90   16.00
  15   6   3    3.80   16.00
 -15  -6  -3    1.80   16.10
 -16   5  -3    4.40   17.70
 -16   5  -3   34.60   11.00
 -16   4  -3   48.30   12.00
 -16   4  -3   22.30   18.20
 -16   3  -3  -14.70   14.30
 -16   3  -3    9.70   10.00
 -16   2  -3   19.20   15.90
 -16   2  -3   29.70   11.60
  16  -1   3   -7.90   10.00
 -16   1  -3    3.30   10.50
 -16   1  -3  -11.50   16.60
  16   0   3   -3.60   12.10
 -16   0  -3  -18.20   17.30
 -16   0  -3   -3.90   10.50
  16   1   3    7.20    9.50
  16   1   3   -2.60   12.40
 -16  -1  -3  -10.70   17.80
 -16  -1  -3   16.30   11.30
  16   2   3   31.60   12.70
  16   2   3   29.70   15.10
 -16  -2  -3   10.50   12.40
 -16  -2  -3    6.00   17.00
  16   3   3   -2.00   12.20
  16   3   3   -4.20   11.60
 -16  -3  -3   -5.70   16.90
 -16  -3  -3    9.50   13.50
  16   4   3   39.90   16.30
  16   4   3    9.00   14.70
 -16  -4  -3   71.49   19.80
 -16  -4  -3   47.00   12.50
 -16  -4  -3   23.70   17.30
  16   5   3    8.80   15.00
  16   5   3   23.90   16.70
 -16  -5  -3   -6.60   15.90
 -17   4  -3  -16.20    8.90
 -17   4  -3   -9.00   17.20
 -17   3  -3   -4.10   10.60
 -17   3  -3  -32.40   13.10
 -17   2  -3   37.60   12.40
 -17   2  -3   15.70   18.60
 -17   1  -3    3.90   19.40
 -17   1  -3   25.00   11.50
  17   0   3   12.40   12.90
 -17   0  -3  -45.40   15.00
 -17   0  -3    8.60   12.40
  17   1   3   40.60   15.30
 -17  -1  -3   45.20   15.10
 -17  -1  -3    2.20   17.90
  17   2   3   72.29   16.80
  17   2   3   53.59   14.20
 -17  -2  -3   17.40   19.20
 -17  -2  -3   53.19   16.00
  17   3   3   11.20   13.00
  17   3   3   28.10   15.80
 -17  -3  -3   23.50   14.80
 -17  -3  -3   18.40   17.70
  17   4   3   22.70   15.50
  17   4   3    6.00   14.90
 -17  -4  -3  -16.90   13.90
 -17  -4  -3   15.00   11.40
 -17  -4  -3   35.50   16.20
 -18   3  -3   16.40   17.70
 -18   3  -3  -12.30    9.50
 -18   2  -3   20.10   11.80
 -18   2  -3  -20.70   18.00
 -18   1  -3   27.80   13.60
 -18   1  -3  -39.60   18.00
 -18   0  -3    1.10   20.00
 -18   0  -3   -3.50   11.50
  18   1   3   31.70   15.50
 -18  -1  -3  -26.90   16.60
 -18  -1  -3   28.60   14.60
  18   2   3   10.30   13.50
 -18  -2  -3   -2.10   14.80
 -18  -2  -3    0.90   18.70
  18   3   3    6.90   16.90
  18   3   3    2.70   13.20
 -18  -3  -3    8.60   17.40
 -18  -3  -3    8.00   15.20
 -19   1  -3  -36.60   19.50
 -19   1  -3   12.70   13.70
 -19   0  -3    0.90   12.30
 -19   0  -3  -10.60   19.30
 -19  -1  -3    9.00   20.20
 -19  -1  -3   32.90   15.80
 -20  -2   4   24.70   14.30
 -20  -2   4   68.39   18.90
 -20  -2   4   52.39   16.70
 -20  -1   4   32.10   17.00
 -20  -1   4   26.20   18.00
 -20  -1   4   61.59   16.60
 -20   0   4   20.50   16.00
 -20   0   4   -5.40   11.40
 -20   0   4  -22.50   16.10
 -20   1   4   54.69   14.20
 -20   1   4   -3.00   18.40
 -20   2   4    8.00   11.20
 -20   2   4   13.50   18.80
 -19  -3   4   30.70   15.20
 -19  -3   4    1.10   14.40
 -19  -3   4   28.50   15.40
  19   3  -4   17.60   16.30
  19   3  -4   21.90   16.20
 -19  -2   4   14.60   13.50
 -19  -2   4   41.20   16.60
 -19  -2   4   -6.20   11.90
  19   2  -4  -17.40   13.90
 -19  -1   4  -15.10   15.20
 -19  -1   4   -5.30   10.10
 -19  -1   4   -7.40   11.10
  19   1  -4  -17.00   13.40
 -19   0   4  -27.20   15.10
 -19   0   4  -14.10   10.40
 -19   1   4   -1.00   10.40
 -19   1   4  -24.20   15.80
 -19   2   4  -17.00   15.80
 -19   2   4   15.80   10.40
 -19   3   4   17.70   10.40
 -19   3   4  -14.80   14.80
 -19   4   4  -20.60   13.70
 -18  -4   4   10.40   14.10
 -18  -4   4   -1.10   12.10
  18   4  -4   17.50   14.40
  18   4  -4   19.50   15.00
 -18  -3   4   28.00   13.80
 -18  -3   4   48.20   16.40
 -18  -3   4   -2.60   13.60
  18   3  -4   -9.30   12.80
  18   3  -4   -2.00   13.90
 -18  -2   4  -17.10   11.40
 -18  -2   4    3.70   13.00
 -18  -2   4   12.80   15.10
  18   2  -4    8.90   12.70
  18   2  -4    7.90   12.40
 -18  -1   4   24.50   15.80
 -18  -1   4   43.80   14.50
 -18  -1   4   47.90   15.80
  18   1  -4   32.50   14.30
 -18   0   4    7.60   11.20
 -18   0   4  -24.50   14.20
  18   0  -4   14.90   12.90
 -18   1   4   34.10   11.90
 -18   1   4   18.40   16.30
 -18   2   4   -1.10   14.00
 -18   2   4    5.10   10.20
 -18   3   4   14.90   15.00
 -18   3   4   10.90    9.70
 -18   4   4    0.30   14.60
 -18   4   4   14.20    8.80
 -17  -5   4   31.70   16.40
  17   5  -4   -2.50   16.30
  17   5  -4    1.80   13.90
 -17  -4   4   11.90   14.80
 -17  -4   4   10.60   11.80
  17   4  -4    3.90   13.70
  17   4  -4   29.40   15.30
 -17  -3   4   46.10   15.40
 -17  -3   4   51.79   14.10
 -17  -3   4   35.70   15.80
  17   3  -4   35.20   14.60
  17   3  -4   58.69   15.90
 -17  -2   4    7.30   14.20
 -17  -2   4    9.20   11.20
 -17  -2   4    5.60   12.00
  17   2  -4    7.80   12.50
  17   2  -4    5.50   13.40
 -17  -1   4  -11.00   15.00
 -17  -1   4   -5.30   11.70
 -17  -1   4   -1.70    9.60
  17   1  -4  -15.20   10.50
 -17   0   4  -13.60   14.80
 -17   0   4    0.20   10.40
  17   0  -4   20.90   10.90
 -17   1   4    3.70   10.10
 -17   1   4  -13.80   14.30
 -17   2   4   -8.20    8.90
 -17   2   4   18.60   14.10
 -17   3   4    6.00   14.10
 -17   3   4   38.30   10.70
 -17   4   4    0.30   13.00
 -17   4   4   12.60    8.30
 -17   5   4   14.30   15.50
 -17   5   4    8.00    7.10
 -16  -6   4   27.10   18.50
  16   6  -4    9.10   16.70
  16   6  -4    7.80   18.20
 -16  -5   4   33.20   12.80
 -16  -5   4   49.50   17.70
  16   5  -4   27.20   16.10
  16   5  -4   54.09   16.60
 -16  -4   4  -15.60   11.30
 -16  -4   4  -24.00    9.40
  16   4  -4   33.90   15.50
  16   4  -4   -9.80   11.30
 -16  -3   4   68.39   14.60
 -16  -3   4   56.99   14.90
 -16  -3   4   65.49   17.30
  16   3  -4   60.39   16.40
  16   3  -4   45.50   14.70
 -16  -2   4  -11.20   10.30
 -16  -2   4    3.60   13.60
 -16  -2   4    0.10   10.20
  16   2  -4    9.00   12.10
  16   2  -4    3.80   11.40
 -16  -1   4   54.89   16.80
 -16  -1   4   51.89   14.70
 -16  -1   4   46.50   12.50
  16   1  -4   95.69   15.90
 -16   0   4   26.00   11.30
 -16   0   4    3.00   14.20
  16   0  -4   26.70   10.40
 -16   1   4   70.79   13.10
 -16   1   4   74.69   17.10
  16  -1  -4   79.79   13.00
 -16   2   4   10.00    8.70
 -16   2   4   -1.60   12.20
 -16   3   4   51.49   15.10
 -16   3   4   54.99   10.70
 -16   4   4    0.70   12.60
 -16   4   4    6.50    7.50
 -16   5   4   51.89    8.30
 -16   5   4   34.20   15.10
 -16   6   4    2.40   15.30
 -15  -6   4   28.50   17.70
  15   6  -4   26.20   15.40
  15   6  -4   24.00   17.40
 -15  -5   4    7.80   14.10
 -15  -5   4    3.50    9.80
  15   5  -4    4.40   14.20
  15   5  -4   14.70   14.30
 -15  -4   4  111.69   19.20
 -15  -4   4  142.09   17.30
  15   4  -4  122.39   19.90
  15   4  -4  103.79   20.80
 -15  -3   4   51.59   15.10
 -15  -3   4   39.40   12.10
 -15  -3   4   40.10   14.70
  15   3  -4   30.80   13.20
  15   3  -4   56.79   15.60
 -15  -2   4   92.49   16.20
 -15  -2   4   55.49   16.90
 -15  -2   4   71.09   14.60
  15   2  -4   85.19   15.50
  15   2  -4   73.69   15.30
 -15  -1   4   21.70   11.80
 -15  -1   4   25.70   10.80
 -15  -1   4   21.60   14.90
  15   1  -4   23.30   11.30
 -15   0   4  -15.20   12.50
 -15   0   4    7.80    9.30
  15   0  -4    0.20    8.60
 -15   1   4   30.10   10.40
 -15   1   4   12.70   13.00
 -15   1   4   18.10   15.30
  15  -1  -4   29.20    9.50
 -15   2   4   74.59   11.50
 -15   2   4   52.79   14.40
  15  -2  -4   51.29   10.30
 -15   3   4   50.29    9.70
 -15   3   4   45.80   14.40
 -15   4   4  104.19   19.10
 -15   4   4  114.29   12.20
 -15   5   4    1.30    5.40
 -15   5   4    3.10   13.10
 -15   6   4   61.09   18.10
 -14  -7   4    2.00   16.30
  14   7  -4   41.30   16.60
  14   7  -4   14.50   17.60
 -14  -6   4   -0.30   13.40
  14   6  -4   17.40   14.20
  14   6  -4   20.80   17.60
 -14  -5   4   -7.80    8.60
 -14  -5   4   -9.40   11.30
  14   5  -4  -19.20   14.20
  14   5  -4   -7.50   12.80
 -14  -4   4  -10.80    8.50
 -14  -4   4   25.30   12.70
  14   4  -4    8.60   13.80
  14   4  -4   -1.40   10.80
 -14  -3   4    6.50   11.80
 -14  -3   4   26.00   12.20
 -14  -3   4   11.30    9.80
  14   3  -4    6.40   11.20
  14   3  -4   -4.80   10.80
 -14  -2   4   46.50   12.40
 -14  -2   4   87.79   14.80
 -14  -2   4   89.49   17.20
  14   2  -4   90.69   16.00
  14   2  -4   66.49   14.50
 -14  -1   4   -2.80    8.30
 -14  -1   4   -3.40   12.20
  14   1  -4    6.20    9.60
  14   1  -4  -20.10    8.10
 -14   0   4    2.80    8.80
 -14   0   4    4.40    8.00
 -14   0   4    2.80   11.50
  14   0  -4    5.50    8.40
 -14   1   4    5.40    7.90
 -14   1   4    2.00   10.50
 -14   1   4    4.90    8.20
  14  -1  -4    4.20    7.30
 -14   2   4   78.19   10.70
 -14   2   4   71.99   11.00
 -14   2   4   54.09   13.50
  14  -2  -4   56.19    9.80
 -14   3   4   14.50   10.70
 -14   3   4    3.70    6.70
  14  -3  -4   11.10    6.10
 -14   4   4    6.30    5.90
 -14   4   4   -9.10   11.20
 -14   5   4   10.30    8.40
 -14   5   4   -3.30    4.60
 -14   5   4   -4.00   11.90
 -14   6   4   20.80   13.40
 -14   7   4   27.60   17.10
 -13  -7   4   28.70   16.50
  13   7  -4   11.30   15.60
  13   7  -4   22.40   19.60
 -13  -6   4   44.00   15.50
  13   6  -4   30.60   17.00
  13   6  -4    7.80   12.60
 -13  -5   4  104.79   13.80
 -13  -5   4   99.49   18.90
  13   5  -4  107.39   19.10
  13   5  -4  112.09   19.90
 -13  -4   4   59.99   15.20
 -13  -4   4   48.80   11.10
  13   4  -4   17.50   11.90
  13   4  -4   61.69   15.50
 -13  -3   4   40.30   13.40
 -13  -3   4   79.29   16.20
 -13  -3   4   77.29   13.00
  13   3  -4   62.39   13.50
  13   3  -4   50.69   14.30
 -13  -2   4    8.80    9.30
 -13  -2   4   28.00   10.20
 -13  -2   4    9.70   12.10
  13   2  -4   10.60    9.10
  13   2  -4   40.40   11.90
 -13  -1   4   76.49   15.10
 -13  -1   4  109.39   15.00
  13   1  -4   96.69   14.20
  13   1  -4   83.59   13.20
 -13   0   4    1.50   11.00
 -13   0   4   -1.00    8.10
 -13   0   4    3.70    7.90
  13   0  -4  -14.20    6.90
 -13   1   4   71.49   14.20
 -13   1   4   84.99   11.30
 -13   1   4   92.89   12.30
  13  -1  -4   95.09   11.70
 -13   2   4   20.10    7.10
 -13   2   4   40.10    8.50
 -13   2   4   28.30   11.40
  13  -2  -4   27.80    7.30
 -13   3   4   59.49    8.80
 -13   3   4   58.39    9.10
 -13   3   4   76.69   14.70
  13  -3  -4   68.29    7.90
 -13   4   4   26.00   13.00
 -13   4   4   46.70    7.30
 -13   4   4   47.50    7.90
 -13   5   4   86.99   17.50
 -13   5   4  108.19   14.00
 -13   5   4  102.49    9.00
 -13   6   4   25.00   10.00
 -13   6   4    8.20   13.90
 -13   7   4   15.20   15.20
 -12  -8   4   26.90   17.50
  12   8  -4   58.29   22.80
  12   8  -4   36.40   17.40
 -12  -7   4    6.20   14.40
  12   7  -4    6.30   13.00
  12   7  -4   -6.10   16.60
 -12  -6   4  184.98   23.60
 -12  -6   4  193.88   22.50
  12   6  -4  160.68   22.40
  12   6  -4  180.28   25.70
 -12  -5   4   18.70    8.60
 -12  -5   4   45.50   14.70
  12   5  -4   37.60   16.90
  12   5  -4   25.70   12.60
 -12  -4   4   12.20   10.90
 -12  -4   4   26.50    8.80
  12   4  -4   33.00   11.10
  12   4  -4   17.70   12.90
 -12  -3   4    1.70    8.00
 -12  -3   4   14.60    9.90
  12   3  -4   15.40    9.50
  12   3  -4   13.90   11.40
 -12  -2   4   15.10   11.70
 -12  -2   4    5.70    8.70
 -12  -2   4   14.80    9.20
  12   2  -4   -2.60    8.00
  12   2  -4    6.50   10.00
 -12  -1   4    1.60    8.80
 -12  -1   4    9.70   10.60
  12   1  -4   -3.20    8.00
  12   1  -4    2.40    8.90
 -12   0   4  208.58   18.40
 -12   0   4  226.18   20.20
 -12   0   4  208.08   21.30
  12   0  -4  264.17   19.60
 -12   1   4    8.10    7.00
 -12   1   4    0.90    7.70
 -12   1   4    5.60    6.50
  12  -1  -4   14.30    6.90
 -12   2   4    5.60    6.80
 -12   2   4   24.30    9.20
 -12   2   4    6.40    5.60
 -12   2   4    4.50    6.10
  12  -2  -4    1.90    5.40
 -12   3   4    3.60    5.30
 -12   3   4    5.50    5.20
 -12   3   4   11.80    9.10
  12  -3  -4    1.40    4.40
 -12   4   4   25.10   11.60
 -12   4   4   25.20    5.70
 -12   4   4   27.60    5.60
 -12   5   4   34.10    4.70
 -12   5   4   35.50    4.90
 -12   5   4   47.10   13.60
 -12   5   4   34.10    9.50
 -12   6   4  206.68   20.70
 -12   6   4  201.08   27.10
 -12   7   4    1.80   12.50
 -12   7   4   -3.60    9.60
 -12   8   4   48.50   18.60
 -11  -8   4   -4.00   13.70
  11   8  -4    0.10   17.80
  11   8  -4    9.90   14.60
 -11  -7   4    0.30   12.00
  11   7  -4   19.40   17.60
  11   7  -4   30.50   13.80
 -11  -6   4   19.70    7.40
 -11  -6   4   22.50   14.40
  11   6  -4   24.10   13.90
  11   6  -4   10.00   15.60
 -11  -5   4   -7.00   10.60
 -11  -5   4   10.30    7.40
  11   5  -4   13.40   12.90
  11   5  -4   10.30   11.50
 -11  -4   4   36.30    9.20
 -11  -4   4   51.79   13.60
  11   4  -4   34.30   11.60
  11   4  -4   71.49   16.40
 -11  -3   4   13.00    9.40
 -11  -3   4   15.60    8.20
  11   3  -4    0.10    9.70
  11   3  -4   22.50   10.00
 -11  -2   4  111.29   15.90
 -11  -2   4   69.89   12.70
 -11  -2   4   96.49   12.90
  11   2  -4  125.89   15.90
  11   2  -4   93.49   13.20
 -11  -1   4  100.59   13.00
 -11  -1   4  108.09   15.00
 -11  -1   4  119.39   13.70
  11   1  -4  102.69   13.80
  11   1  -4  108.69   14.30
 -11   0   4   -2.40    6.70
 -11   0   4    1.30    8.70
 -11   0   4    9.90    6.40
  11   0  -4    3.20    6.80
 -11   1   4  105.19   12.10
 -11   1   4  123.19   12.30
 -11   1   4  150.38   15.80
 -11   1   4   94.29   12.40
  11  -1  -4  104.49   11.50
 -11   2   4  116.49   12.70
 -11   2   4  124.29   11.70
 -11   2   4  106.39   11.10
 -11   2   4  117.99   14.80
  11  -2  -4  122.29   11.00
 -11   3   4   21.70    5.60
 -11   3   4    8.60    4.70
 -11   3   4   18.00    8.50
  11  -3  -4   18.10    4.30
  11  -3  -4   16.10    4.70
 -11   4   4   49.30   13.00
 -11   4   4   42.90    6.00
 -11   4   4   50.89    5.90
 -11   5   4    9.70    2.70
 -11   5   4   -2.80    7.30
 -11   5   4   -0.20    2.50
 -11   5   4   -7.90    9.40
 -11   6   4   17.70   12.50
 -11   6   4   25.90    9.50
 -11   7   4    2.00    9.40
 -11   7   4   21.30   14.60
 -11   8   4  -16.00   10.60
 -11   8   4   25.40   15.80
 -10  -8   4   16.10   15.30
  10   8  -4   11.10   13.40
  10   8  -4    7.20   16.30
 -10  -7   4   50.19   16.20
  10   7  -4   75.59   16.00
  10   7  -4   66.59   20.00
 -10  -6   4   34.80   14.60
 -10  -6   4   60.79    8.60
  10   6  -4   22.80   12.60
  10   6  -4   37.40   16.90
 -10  -5   4  109.09   16.50
 -10  -5   4   78.89   10.90
  10   5  -4   98.79   18.00
  10   5  -4   95.19   16.00
 -10  -4   4    4.30    9.40
 -10  -4   4    3.50    6.80
  10   4  -4  -10.00    8.40
  10   4  -4   -1.80   10.70
 -10  -3   4    6.00    7.00
 -10  -3   4    6.10    9.60
  10   3  -4   11.90    9.80
  10   3  -4    5.30    9.70
 -10  -2   4   83.99   12.00
 -10  -2   4   89.69   12.20
 -10  -2   4   59.49   12.10
  10   2  -4   66.69   12.20
  10   2  -4   73.39   11.70
 -10  -1   4  154.58   15.00
 -10  -1   4  134.09   14.60
 -10  -1   4  137.29   16.20
 -10  -1   4  133.29   14.40
  10   1  -4  117.99   14.90
  10   1  -4  113.89   13.30
  10   1  -4  117.59   14.40
 -10   0   4   28.10    7.60
 -10   0   4   27.90    9.50
 -10   0   4   20.10    7.90
 -10   0   4   20.40    8.10
  10   0  -4   28.00    7.40
  10   0  -4   25.70    7.80
 -10   1   4  119.59   13.10
 -10   1   4  121.29   13.90
 -10   1   4  136.59   12.40
 -10   1   4  147.89   13.00
  10  -1  -4  124.09   12.00
  10  -1  -4  146.09   15.30
 -10   2   4   61.29    8.20
 -10   2   4   74.49    8.30
 -10   2   4   71.79   10.90
  10  -2  -4   78.79    8.90
 -10   3   4    6.50    4.10
 -10   3   4    7.40    7.20
 -10   3   4    6.30    4.40
  10  -3  -4    3.90    2.80
  10  -3  -4    5.30    3.10
 -10   4   4   -1.80    2.90
 -10   4   4   -3.80    3.10
 -10   4   4   -1.80    8.80
 -10   5   4   80.39   15.40
 -10   5   4  109.29   13.50
 -10   6   4   31.10   13.60
 -10   6   4   44.80   11.30
 -10   7   4   59.09   13.10
 -10   7   4   56.49   17.50
 -10   8   4   10.10   15.30
 -10   8   4   10.80   11.00
  -9  -8   4    5.00   13.90
   9   8  -4   -4.90   16.30
   9   8  -4    5.60   13.20
  -9  -7   4    3.90   12.40
   9   7  -4    1.20   10.90
   9   7  -4  -23.80   12.40
  -9  -6   4   17.40    6.30
  -9  -6   4    9.00   10.50
   9   6  -4   12.50   11.70
   9   6  -4   -6.30   12.30
  -9  -5   4   61.09    9.10
  -9  -5   4   61.79   13.40
   9   5  -4   59.19   13.00
   9   5  -4   54.99   15.60
  -9  -4   4    9.70    9.00
  -9  -4   4   -4.60    6.00
   9   4  -4   -5.00    7.90
   9   4  -4    1.00   11.30
  -9  -3   4   35.10    8.60
  -9  -3   4   46.20   11.40
   9   3  -4   64.59   13.30
   9   3  -4   43.20   10.30
  -9  -2   4   56.59   10.10
  -9  -2   4   27.50   10.30
  -9  -2   4   53.99    9.70
   9   2  -4   24.70    8.70
   9   2  -4   47.10   11.20
   9   2  -4   14.80    9.90
  -9  -1   4  107.29   12.30
  -9  -1   4   82.29   11.60
  -9  -1   4  117.49   14.30
  -9  -1   4   81.69   12.20
  -9  -1   4  104.09   13.30
   9   1  -4   91.19   11.20
   9   1  -4   81.19   12.40
   9   1  -4  100.89   12.70
  -9   0   4    5.60    7.40
  -9   0   4    2.70    6.60
  -9   0   4   12.60    8.30
  -9   0   4    4.20    5.80
   9   0  -4   -5.10    5.10
   9   0  -4   -3.60    6.00
  -9   1   4   98.49   10.00
  -9   1   4   88.89    9.50
  -9   1   4   86.59   10.70
  -9   1   4   74.29   10.50
   9  -1  -4  104.39    9.80
   9  -1  -4   74.89   10.80
   9  -1  -4   93.59    9.50
  -9   2   4   36.40    6.10
  -9   2   4   44.70    6.10
  -9   2   4   38.40    8.40
   9  -2  -4   45.20    5.80
  -9   3   4   57.19    5.70
  -9   3   4   44.40   10.00
  -9   3   4   39.40    5.60
  -9   4   4    2.60    2.60
  -9   4   4    1.00    8.20
  -9   4   4    6.50    6.10
  -9   4   4    5.50    2.50
  -9   5   4   71.29   14.10
  -9   5   4   55.79   10.80
  -9   6   4    0.90    7.90
  -9   6   4    2.10   10.60
  -9   7   4   -2.10   11.30
  -9   7   4   -5.90    8.30
  -9   8   4   13.20   11.80
  -9   8   4   23.20   15.80
   8   9  -4   -3.60   12.10
   8   9  -4  -13.20   17.60
  -8  -8   4   81.59   18.50
   8   8  -4   82.59   21.00
   8   8  -4  139.09   19.80
  -8  -7   4  -14.40   11.30
   8   7  -4   -4.30   13.30
   8   7  -4    0.70   10.60
  -8  -6   4  344.97   30.10
  -8  -6   4  312.27   21.40
   8   6  -4  373.26   30.60
   8   6  -4  306.67   31.00
  -8  -5   4   10.40    5.90
  -8  -5   4   -0.30    8.90
   8   5  -4    7.10    9.40
   8   5  -4    5.00   10.70
  -8  -4   4  272.07   20.30
  -8  -4   4  297.37   24.20
   8   4  -4  304.77   25.90
   8   4  -4  281.27   24.80
  -8  -3   4  405.56   28.20
  -8  -3   4  493.95   31.10
   8   3  -4  423.06   30.30
   8   3  -4  419.66   31.70
  -8  -2   4  192.58   18.40
  -8  -2   4  198.38   16.90
  -8  -2   4  223.28   17.50
  -8  -2   4  214.48   18.40
   8   2  -4  179.68   17.20
   8   2  -4  196.88   18.80
   8   2  -4  151.58   17.60
  -8  -1   4   29.10   10.00
  -8  -1   4   16.30    7.10
  -8  -1   4   26.70    9.30
  -8  -1   4   27.80    7.20
  -8  -1   4   22.80    8.60
   8   1  -4   28.60    7.70
   8   1  -4    5.80    8.10
   8   1  -4   23.30    8.10
  -8   0   4  703.43   42.30
  -8   0   4  738.13   41.50
  -8   0   4  615.54   40.80
  -8   0   4  664.33   41.90
   8   0  -4  675.13   41.10
   8   0  -4  665.73   41.80
  -8   1   4   33.40    6.10
  -8   1   4   18.60    6.10
  -8   1   4    7.00    6.30
  -8   1   4   14.00    6.40
   8  -1  -4   39.30    6.20
   8  -1  -4   25.10    7.50
   8  -1  -4   19.60    5.40
  -8   2   4  194.78   17.00
  -8   2   4  188.38   13.20
  -8   2   4  191.58   13.60
   8  -2  -4  183.08   12.50
   8  -2  -4  191.18   12.80
  -8   3   4  406.56   24.10
  -8   3   4  411.26   24.00
  -8   3   4  413.36   29.40
  -8   4   4  302.47   22.10
  -8   4   4  278.47   25.70
  -8   5   4    9.50    9.90
  -8   5   4   18.30    7.90
  -8   6   4  372.56   28.50
  -8   6   4  368.56   32.90
  -8   7   4  -16.00    8.50
  -8   7   4    8.30   12.90
  -8   8   4  113.79   22.60
  -8   8   4  150.98   20.80
  -8   9   4    3.70   13.50
  -8   9   4   24.30   17.60
   7   9  -4   12.30   13.50
   7   9  -4   33.80   19.60
  -7  -8   4   45.00   15.40
   7   8  -4   32.40   17.60
   7   8  -4   53.49   15.30
  -7  -7   4   25.00   12.10
   7   7  -4   33.10   13.40
   7   7  -4   53.99   16.90
  -7  -6   4   38.00    6.20
  -7  -6   4   15.30   10.70
   7   6  -4   38.50   15.00
   7   6  -4    7.60    9.80
  -7  -5   4  173.48   19.30
  -7  -5   4  162.58   14.20
   7   5  -4  183.58   21.00
   7   5  -4  213.48   20.30
  -7  -4   4   18.90    6.50
  -7  -4   4   14.40    9.70
   7   4  -4   19.30   11.00
   7   4  -4    8.50    8.40
  -7  -3   4  253.57   20.00
  -7  -3   4  231.18   17.40
   7   3  -4  246.98   21.80
   7   3  -4  211.38   20.60
   7   3  -4  194.48   19.00
  -7  -2   4   63.89   11.50
  -7  -2   4   93.49   11.20
  -7  -2   4   65.39    9.70
  -7  -2   4   94.19   11.60
   7   2  -4   90.59   13.00
   7   2  -4   89.09   12.50
   7   2  -4   98.09   11.50
   7   2  -4   83.09   11.30
  -7  -1   4   63.59    8.70
  -7  -1   4   44.00    8.50
  -7  -1   4   56.39    9.60
  -7  -1   4   54.39   10.30
  -7  -1   4   42.20    8.80
   7   1  -4   40.50    8.50
   7   1  -4   40.20    9.40
   7   1  -4   43.50    8.30
   7   1  -4   69.89    9.60
  -7   0   4   12.70    5.90
  -7   0   4   -3.40    5.20
  -7   0   4  -11.10    5.30
  -7   0   4   -2.20    6.50
   7   0  -4    3.70    5.30
   7   0  -4    3.10    5.40
   7   0  -4   -6.40    5.30
  -7   1   4   43.90    6.50
  -7   1   4   48.70    7.80
  -7   1   4   56.59    7.10
   7  -1  -4   56.89    6.70
   7  -1  -4   53.09    6.50
   7  -1  -4   55.49    8.40
  -7   2   4   76.19    6.80
  -7   2   4   86.79    7.10
  -7   2   4   79.59   10.50
   7  -2  -4   79.19    6.60
   7  -2  -4   79.59    6.60
  -7   3   4  223.08   12.80
  -7   3   4  209.88   19.10
  -7   3   4  203.88   12.80
  -7   4   4    4.00    7.50
  -7   4   4    8.40    6.40
  -7   5   4  177.88   17.70
  -7   6   4   43.40   10.50
  -7   6   4   32.70    4.20
  -7   6   4   28.50    3.80
  -7   7   4   43.50    5.40
  -7   7   4   49.70   12.70
  -7   8   4   45.10    6.20
  -7   8   4   62.59   16.20
  -7   9   4   61.69   17.20
   6   9  -4    4.10   16.70
   6   9  -4   10.90   12.80
  -6  -8   4  165.78   21.80
   6   8  -4  149.99   21.30
   6   8  -4  151.88   23.90
  -6  -7   4   23.70   12.10
   6   7  -4   24.10   14.20
   6   7  -4    7.70   11.10
  -6  -6   4   75.89    7.70
  -6  -6   4   41.80   12.90
   6   6  -4   50.19   11.90
   6   6  -4   91.19   17.50
  -6  -5   4  297.57   25.80
  -6  -5   4  324.67   21.00
   6   5  -4  293.37   27.90
   6   5  -4  312.87   20.80
   6   5  -4  345.47   25.50
  -6  -4   4  386.66   24.50
  -6  -4   4  385.16   27.70
   6   4  -4  331.77   26.90
   6   4  -4  366.76   24.10
   6   4  -4  431.96   29.80
  -6  -3   4  534.15   32.50
  -6  -3   4  476.55   29.30
   6   3  -4  433.76   28.70
   6   3  -4  476.55   32.80
   6   3  -4  480.75   33.40
   6   3  -4  422.56   31.30
   6   3  -4  427.46   31.00
  -6  -2   4   -7.70    7.10
  -6  -2   4    3.80    6.00
  -6  -2   4    3.10    6.30
  -6  -2   4    2.50    6.80
   6   2  -4    4.80    6.80
   6   2  -4    3.90    8.10
   6   2  -4   11.40    6.90
   6   2  -4   -5.00    8.40
  -6  -1   4   21.40    6.50
  -6  -1   4    3.00    5.70
  -6  -1   4   13.20    7.70
  -6  -1   4    6.80    6.80
  -6  -1   4    0.80    6.40
   6   1  -4    0.80    6.80
   6   1  -4    3.90    6.10
   6   1  -4    6.20    6.40
   6   1  -4    7.50    5.90
  -6   0   4   21.20    5.90
  -6   0   4    1.80    6.60
  -6   0   4    6.30    5.20
  -6   0   4   11.10    6.10
  -6   0   4   15.30    5.00
   6   0  -4   12.80    5.50
   6   0  -4    6.30    4.80
   6   0  -4   12.20    5.20
  -6   1   4    1.10    4.70
  -6   1   4   15.30    4.40
  -6   1   4    5.70    4.00
   6  -1  -4    6.20    3.40
   6  -1  -4   15.00    4.20
   6  -1  -4    7.40    5.40
  -6   2   4   -2.60    2.50
  -6   2   4    3.60    2.80
  -6   2   4   -8.60    4.80
   6  -2  -4    2.70    1.60
   6  -2  -4    0.80    1.70
  -6   3   4  456.35   31.80
  -6   4   4  366.96   25.70
  -6   5   4  323.07   18.50
  -6   5   4  294.27   24.60
  -6   5   4  309.77   18.60
  -6   6   4   50.59    5.80
  -6   6   4   57.09   12.30
  -6   6   4   53.29    5.90
  -6   7   4   15.60   11.40
  -6   7   4    1.70    4.20
  -6   8   4  147.79   12.70
  -6   8   4  173.78   22.50
  -6   9   4   -6.90   12.80
   5   9  -4   14.50   12.90
   5   9  -4  -15.20   15.90
  -5  -8   4   -4.50   10.70
   5   8  -4   12.30   10.20
   5   8  -4   16.40   15.10
  -5  -7   4   -2.80    8.60
   5   7  -4    7.20   14.00
   5   7  -4   -6.80   10.10
  -5  -6   4  116.89   15.70
   5   6  -4   90.99   16.60
   5   6  -4  118.09   10.00
   5   6  -4   82.89   13.70
  -5  -5   4   78.19    8.50
  -5  -5   4   64.99   11.80
   5   5  -4   94.09    8.80
   5   5  -4   58.19   11.30
   5   5  -4   79.79   14.50
  -5  -4   4   19.40    5.80
  -5  -4   4   10.50    8.40
   5   4  -4   23.50    8.00
   5   4  -4   15.40    8.00
   5   4  -4    9.90    9.40
   5   4  -4   12.10    5.00
  -5  -3   4   23.40    8.60
  -5  -3   4   33.00    9.50
  -5  -3   4   19.90    6.30
   5   3  -4   -0.50    8.50
   5   3  -4   37.50    8.80
   5   3  -4   18.80    8.40
   5   3  -4   11.40    5.60
  -5  -2   4  239.18   20.10
  -5  -2   4  280.67   19.50
  -5  -2   4  266.27   18.20
  -5  -2   4  277.67   19.70
   5   2  -4  264.57   17.90
   5   2  -4  235.78   19.20
   5   2  -4  262.87   19.20
   5   2  -4  253.67   20.50
   5   2  -4  242.18   20.50
  -5  -1   4   47.80    8.60
  -5  -1   4   33.60    6.80
  -5  -1   4   36.80    7.10
  -5  -1   4   44.60    7.90
  -5  -1   4   57.49    7.80
   5   1  -4   49.80    7.50
   5   1  -4   42.00    7.90
   5   1  -4   46.60    8.60
   5   1  -4   60.39    7.90
   5   1  -4   45.00    6.90
  -5   0   4    4.10    6.50
  -5   0   4   -3.60    4.60
  -5   0   4    0.40    3.90
  -5   0   4    5.10    6.00
  -5   0   4   -5.80    4.70
   5   0  -4    0.30    3.80
   5   0  -4    1.80    4.70
   5   0  -4    3.00    4.70
  -5   1   4   46.00    5.10
  -5   1   4   49.10    6.70
  -5   1   4   37.00    5.00
   5  -1  -4   51.39    5.00
  -5   2   4  227.98   13.60
  -5   2   4  255.27   18.00
  -5   2   4  236.28   13.70
  -5   4   4   15.10    2.60
  -5   4   4   22.00    8.00
  -5   4   4   16.80    2.80
  -5   5   4   75.59   12.00
  -5   5   4   75.29    6.70
  -5   6   4   88.59   14.70
  -5   6   4   95.19    8.80
  -5   6   4   98.89    8.80
  -5   7   4   12.00   11.50
  -5   8   4    2.80   13.00
  -5   8   4   11.20    7.60
  -5   9   4  -10.30   11.90
  -5   9   4   11.10    6.90
   4   9  -4   -9.60   16.40
   4   9  -4    8.60   12.20
  -4  -8   4   -1.60   10.90
   4   8  -4    5.40   13.50
   4   8  -4   17.10   11.80
  -4  -7   4   -2.40    9.70
   4   7  -4   12.30   10.30
   4   7  -4   20.40   13.40
  -4  -6   4   78.09   13.00
   4   6  -4   80.79   15.70
   4   6  -4   99.69   14.40
   4   6  -4   72.79    8.70
  -4  -5   4  188.78   18.80
  -4  -5   4  226.08   15.40
   4   5  -4  179.18   20.90
   4   5  -4  233.48   20.40
   4   5  -4  184.48   19.00
   4   5  -4  227.38   15.50
  -4  -4   4    4.00    4.90
  -4  -4   4   -5.60    7.00
   4   4  -4   10.90    9.60
   4   4  -4   -1.10    4.60
   4   4  -4    6.40    6.70
   4   4  -4    7.70    7.80
  -4  -3   4  163.68   13.40
  -4  -3   4  129.89   14.30
  -4  -3   4  154.18   14.90
  -4  -3   4  185.78   16.90
   4   3  -4  187.98   13.40
   4   3  -4  181.28   16.90
   4   3  -4  178.78   15.80
   4   3  -4  174.58   15.30
  -4  -2   4  241.08   19.20
  -4  -2   4  272.37   18.50
  -4  -2   4  252.67   18.40
  -4  -2   4  233.18   17.10
   4   2  -4  297.57   19.10
   4   2  -4  243.78   17.00
   4   2  -4  235.88   19.50
   4   2  -4  234.18   18.30
  -4  -1   4   60.79    7.90
  -4  -1   4   63.69    8.60
  -4  -1   4   54.89    7.50
  -4  -1   4   37.50    7.10
   4   1  -4   47.00    8.30
   4   1  -4   45.90    7.40
   4   1  -4   46.20    7.20
   4   1  -4   40.60    6.50
   4   1  -4   42.50    7.00
  -4   0   4  249.78   17.30
  -4   0   4  263.47   15.80
  -4   0   4  275.57   16.60
  -4   0   4  206.38   16.30
  -4   0   4  243.58   17.50
   4   0  -4  244.28   16.30
   4   0  -4  239.98   17.80
   4   0  -4  257.57   16.30
   4   0  -4  254.87   15.60
  -4   1   4   44.20    6.10
  -4   1   4   32.60    7.30
  -4   1   4   53.29    4.70
  -4   1   4   40.70    4.60
   4  -1  -4   51.49    4.50
  -4   3   4  174.38   10.40
  -4   3   4  172.18   10.40
  -4   3   4  165.18   15.60
  -4   4   4   -1.60    2.80
  -4   4   4    5.80    3.20
  -4   4   4   -6.00    7.00
  -4   5   4  218.48   14.70
  -4   5   4  233.68   20.30
  -4   5   4  222.28   14.80
   4  -5  -4  212.48   13.20
   4  -5  -4  207.68   13.10
  -4   6   4   78.49    8.80
  -4   6   4   74.49    8.80
  -4   6   4  101.59   15.40
   4  -6  -4   88.99    7.50
   4  -6  -4   97.19    7.90
  -4   7   4   19.50    6.60
  -4   7   4    5.30   10.50
  -4   8   4   11.40   12.00
  -4   8   4    2.60    6.50
  -4   9   4    2.90    7.20
  -4   9   4   -6.30   12.60
   3   9  -4  -21.50   13.00
   3   9  -4    1.60   10.40
  -3  -8   4   15.40   12.00
   3   8  -4   34.30   12.30
   3   8  -4   35.10   14.80
  -3  -7   4  138.69   16.70
   3   7  -4  141.29   20.20
   3   7  -4  141.09   17.60
  -3  -6   4    1.80    7.50
   3   6  -4  -15.50    9.20
   3   6  -4   -6.10    5.00
   3   6  -4    3.30    8.60
  -3  -5   4   44.30    6.80
  -3  -5   4   44.20   10.00
   3   5  -4   22.10    8.70
   3   5  -4   48.30    7.00
   3   5  -4   35.20   11.10
   3   5  -4   33.40    9.70
  -3  -4   4   19.60    8.20
  -3  -4   4   17.20    5.70
   3   4  -4   20.80    5.70
   3   4  -4   20.60    7.10
   3   4  -4   27.20    9.50
   3   4  -4   13.00    7.40
  -3  -3   4   90.39    9.30
  -3  -3   4  100.39   11.40
  -3  -3   4   90.99   11.80
  -3  -3   4   95.39   10.90
   3   3  -4   73.09   11.50
   3   3  -4  103.09   11.10
   3   3  -4  105.49   11.50
   3   3  -4  103.29    9.20
  -3  -2   4   13.20    6.90
  -3  -2   4   25.20    7.00
  -3  -2   4   27.40    5.70
  -3  -2   4   16.50    7.00
   3   2  -4   14.40    6.50
   3   2  -4   23.80    7.00
   3   2  -4   20.20    7.50
   3   2  -4   18.60    5.40
  -3  -1   4  140.59   11.30
  -3  -1   4  158.98   11.90
  -3  -1   4  129.89   11.80
  -3  -1   4  147.49   11.50
   3   1  -4  129.49   12.00
   3   1  -4  132.69   11.20
   3   1  -4  117.29   10.90
   3   1  -4  129.09   11.20
  -3   0   4   -0.10    5.40
  -3   0   4   -3.90    3.90
  -3   0   4   -5.40    3.50
  -3   0   4   -2.80    2.10
   3   0  -4   -6.90    3.80
   3   0  -4   -3.10    1.50
   3   0  -4   -8.00    4.80
   3   0  -4   -6.40    3.50
  -3   1   4  121.69    8.40
  -3   1   4  129.89   10.80
  -3   1   4  114.09    8.30
   3  -1  -4  133.99    8.20
  -3   2   4   20.80    2.60
  -3   2   4   18.70    2.50
  -3   3   4   98.59    7.50
  -3   3   4  101.19   11.80
  -3   3   4  103.69    7.40
   3  -3  -4   86.49    6.20
   3  -3  -4   86.59    6.20
  -3   4   4   23.10    8.70
  -3   4   4   19.40    4.60
  -3   4   4   22.50    4.50
   3  -4  -4   17.40    3.60
   3  -4  -4   18.50    3.60
  -3   5   4   50.99   10.60
  -3   5   4   37.00    6.00
  -3   5   4   45.70    6.40
   3  -5  -4   40.50    5.50
   3  -5  -4   37.00    5.50
  -3   6   4   -0.50    5.50
  -3   6   4    2.20   10.20
  -3   6   4   10.80    5.30
   3  -6  -4   -3.00    4.30
  -3   7   4  185.48   15.40
  -3   7   4  164.08   14.70
  -3   7   4  137.39   19.90
  -3   8   4   30.10   13.30
  -3   8   4   32.90    8.60
  -3   9   4   -4.10   12.90
  -3   9   4   11.20    8.20
   2   9  -4   40.70   13.70
   2   9  -4   48.30   18.70
  -2  -8   4   10.30   10.40
   2   8  -4    9.00   10.50
   2   8  -4    6.40   14.60
  -2  -7   4  211.58   20.60
   2   7  -4  221.78   21.30
   2   7  -4  180.58   22.60
  -2  -6   4  164.88   17.10
   2   6  -4  186.48   15.30
   2   6  -4  173.28   18.10
   2   6  -4  234.58   22.50
   2   6  -4  161.88   17.10
  -2  -5   4    6.20    7.60
   2   5  -4   -2.90    6.80
   2   5  -4   -3.10    8.10
   2   5  -4    1.70    5.40
   2   5  -4   -3.50    7.20
  -2  -4   4  230.18   17.30
  -2  -4   4  222.48   19.30
   2   4  -4  271.77   21.30
   2   4  -4  245.28   19.30
   2   4  -4  233.68   17.40
   2   4  -4  269.17   20.00
  -2  -3   4   17.90    6.70
  -2  -3   4    8.90    5.60
  -2  -3   4   15.70    7.90
  -2  -3   4    5.30    6.40
   2   3  -4   11.70    5.20
   2   3  -4   10.90    6.50
   2   3  -4    2.50    6.30
   2   3  -4   12.20    7.40
  -2  -2   4    0.50    5.00
  -2  -2   4    1.70    5.70
  -2  -2   4    7.90    5.30
  -2  -2   4   -0.90    5.80
   2   2  -4   -4.70    4.70
   2   2  -4    5.50    5.80
   2   2  -4   -2.50    5.50
   2   2  -4   -4.10    6.00
  -2  -1   4  183.88   14.20
  -2  -1   4  213.38   14.80
  -2  -1   4  198.48   14.10
  -2  -1   4  210.78   14.90
   2   1  -4  198.08   13.90
   2   1  -4  196.18   15.00
   2   1  -4  209.88   14.20
   2   1  -4  213.88   14.40
  -2   0   4   36.40    4.30
  -2   0   4   24.60    5.10
  -2   0   4   34.10    4.60
   2   0  -4   40.50    5.60
   2   0  -4   21.40    4.00
   2   0  -4   30.00    4.10
  -2   1   4  197.98   12.40
  -2   1   4  199.08   13.80
  -2   1   4  197.58   12.50
   2  -1  -4  219.98   13.90
   2  -1  -4  193.08   12.20
  -2   2   4   -1.40    2.80
  -2   2   4    2.30    4.40
  -2   2   4   -2.90    2.70
   2  -2  -4   -2.60    2.50
   2  -2  -4    1.90    2.00
  -2   3   4   12.60    3.80
  -2   3   4    7.10    3.90
  -2   3   4   12.30    7.10
  -2   3   4    9.20    4.80
   2  -3  -4    1.90    2.00
   2  -3  -4   12.30    3.60
  -2   4   4  248.98   20.40
  -2   4   4  245.18   16.30
  -2   4   4  235.18   16.30
   2  -4  -4  228.08   15.80
  -2   5   4    5.80    4.90
  -2   5   4   -3.40    4.90
  -2   5   4    4.70    8.10
   2  -5  -4    0.90    2.50
  -2   6   4  158.98   15.20
  -2   6   4  191.98   15.90
  -2   6   4  203.18   14.70
  -2   6   4  215.38   21.50
  -2   7   4  193.58   15.20
  -2   7   4  201.08   23.30
  -2   7   4  206.78   17.70
  -2   8   4   13.40    8.30
  -2   8   4    1.10   11.80
  -2   9   4   53.59   16.10
  -2   9   4   27.40   10.10
   1   9  -4   66.59   19.50
   1   9  -4   74.79   14.70
   1   8  -4   -1.20   12.40
   1   8  -4   10.00   10.10
  -1  -7   4  615.94   44.40
   1   7  -4  741.23   48.00
   1   7  -4  704.33   44.80
   1   7  -4  673.83   47.70
   1   7  -4  703.43   45.30
  -1  -6   4   40.80    9.60
   1   6  -4   47.40    8.40
   1   6  -4   42.50   12.30
   1   6  -4   39.40    9.60
   1   6  -4   52.59   10.70
  -1  -5   4  622.44   37.80
   1   5  -4  553.14   37.30
   1   5  -4  558.84   37.70
   1   5  -4  614.24   40.10
   1   5  -4  576.74   36.00
  -1  -4   4  838.72   52.39
  -1  -4   4  856.41   53.29
   1   4  -4  913.11   53.89
   1   4  -4  909.91   52.89
   1   4  -4  907.61   51.49
   1   4  -4  817.12   52.29
  -1  -3   4  223.18   17.10
  -1  -3   4  209.38   15.90
  -1  -3   4  234.08   16.60
  -1  -3   4  206.48   16.80
   1   3  -4  199.58   17.50
   1   3  -4  199.98   15.70
   1   3  -4  216.78   16.10
   1   3  -4  205.88   17.00
  -1  -2   4  600.94   35.80
  -1  -2   4  572.24   35.10
  -1  -2   4  613.24   35.60
  -1  -2   4  572.94   35.00
   1   2  -4  615.94   35.20
   1   2  -4  608.94   35.50
   1   2  -4  500.35   35.00
   1   2  -4  614.54   35.90
  -1  -1   4    5.10    5.00
  -1  -1   4   16.00    4.80
  -1  -1   4   18.50    4.60
  -1  -1   4   15.20    5.10
   1   1  -4   16.60    4.60
   1   1  -4    8.10    4.80
   1   1  -4   15.60    4.80
   1   1  -4   17.30    4.60
  -1   0   4   -9.40    3.90
  -1   0   4   -3.20    3.30
  -1   0   4   -9.20    2.00
  -1   0   4   -5.90    3.20
   1   0  -4   -3.40    3.10
   1   0  -4   -9.80    3.10
   1   0  -4   -7.60    2.20
   1   0  -4  -10.30    3.10
  -1   1   4    8.50    3.40
  -1   1   4   13.10    4.00
  -1   1   4   17.90    3.70
   1  -1  -4   23.10    4.20
   1  -1  -4   18.10    3.60
   1  -1  -4   15.10    3.40
  -1   2   4  599.34   33.80
  -1   2   4  578.74   35.90
  -1   2   4  536.95   33.60
  -1   2   4  601.14   33.80
   1  -2  -4  599.54   33.70
   1  -2  -4  577.34   33.60
  -1   3   4  202.18   14.10
  -1   3   4  198.48   13.30
  -1   3   4  193.58   17.10
  -1   3   4  213.88   14.10
   1  -3  -4  179.38   13.50
   1  -3  -4  191.48   13.80
  -1   4   4  889.21   49.80
  -1   4   4  899.91   50.89
  -1   4   4  806.12   50.69
  -1   4   4  858.71   53.79
   1  -4  -4  923.31   50.59
   1  -4  -4  830.42   50.29
  -1   5   4  614.54   40.20
  -1   5   4  578.24   36.10
  -1   5   4  573.54   34.40
  -1   5   4  602.84   36.30
   1  -5  -4  570.04   35.60
  -1   6   4   53.89    6.00
  -1   6   4   53.79    6.20
  -1   6   4   49.10    8.70
  -1   6   4   34.00   13.00
  -1   6   4   46.20    8.50
   1  -6  -4   59.59    8.40
  -1   7   4  744.73   51.19
  -1   7   4  709.83   44.60
  -1   7   4  712.23   40.80
   1  -7  -4  667.13   43.60
  -1   8   4    5.20    8.50
  -1   8   4   11.20   13.40
  -1   9   4   81.89   13.30
  -1   9   4   43.90   15.90
   0   9  -4   -5.50   13.90
   0   9  -4    0.60   10.10
   0   8  -4   49.80   12.20
   0   8  -4   43.00   15.80
   0  -7   4    1.90    8.20
   0   7  -4   10.10    8.70
   0   7  -4  -11.10   10.80
   0  -6   4  223.48   19.30
   0   6  -4  217.88   19.30
   0   6  -4  194.48   19.00
   0   6  -4  209.18   21.60
   0   6  -4  223.98   18.10
   0  -5   4   98.99   12.30
   0   5  -4  135.69   15.50
   0   5  -4  132.99   13.60
   0   5  -4  132.29   12.40
   0   5  -4  109.69   12.50
   0  -4   4 1183.98   70.69
   0  -4   4 1249.77   69.79
   0   4  -4 1189.28   69.29
   0   4  -4 1163.28   69.89
   0   4  -4 1203.78   69.79
   0   4  -4 1177.28   70.89
   0  -3   4   34.30    7.00
   0  -3   4   24.60    7.10
   0  -3   4   31.00    6.10
   0  -3   4   12.40    6.00
   0   3  -4   31.10    7.10
   0   3  -4   28.10    7.40
   0   3  -4   20.20    6.30
   0   3  -4   22.70    6.90
   0  -2   4   -2.80    4.90
   0  -2   4    1.60    5.50
   0  -2   4    5.30    5.00
   0  -2   4    4.20    5.30
   0   2  -4   -1.10    4.80
   0   2  -4    4.00    5.30
   0   2  -4   -7.90    4.90
   0   2  -4   -2.70    5.20
   0  -1   4  689.03   36.50
   0  -1   4  596.34   35.90
   0  -1   4  592.24   36.60
   0  -1   4  626.14   36.60
   0   1  -4  689.73   36.40
   0   1  -4  614.64   36.00
   0   1  -4  615.24   36.40
   0   1  -4  603.44   36.70
   0   1  -4  578.94   36.90
   0   0   4  477.65   27.10
   0   0   4  500.35   27.20
   0   0  -4  393.56   27.00
   0   1   4  584.54   35.10
   0   1   4  619.64   34.80
   0   1   4  604.94   36.50
   0   1   4  567.94   34.90
   0  -1  -4  600.94   34.70
   0  -1  -4  579.84   36.40
   0  -1  -4  601.54   35.00
   0  -1  -4  667.23   35.20
   0   2   4    1.40    4.60
   0   2   4   -2.70    4.00
   0   2   4   -4.00    2.90
   0   2   4    0.60    6.50
   0  -2  -4   -0.80    3.10
   0  -2  -4    9.60    4.60
   0  -2  -4    5.10    4.50
   0   3   4   19.30    8.30
   0   3   4   23.10    5.90
   0   3   4   29.20    6.10
   0   3   4   30.10    3.90
   0  -3  -4   29.80    7.90
   0  -3  -4   32.20    6.00
   0  -3  -4   22.70    5.80
   0   4   4 1228.08   69.09
   0   4   4 1231.38   69.19
   0   4   4 1157.98   66.69
   0   4   4 1258.97   72.19
   0  -4  -4 1167.08   68.59
   0  -4  -4 1149.19   68.69
   0   5   4  136.39   13.20
   0   5   4   91.59   11.80
   0   5   4  129.89    8.90
   0   5   4  123.59   16.30
   0   5   4  142.39    8.80
   0  -5  -4  127.59   12.50
   0   6   4  196.78   17.80
   0   6   4  212.78   22.40
   0   6   4  223.58   18.40
   0  -6  -4  202.58   17.30
   0   7   4   -7.80   11.30
   0   7   4    7.60    7.60
   0  -7  -4   11.50    7.50
   0   8   4   35.50   10.50
   0   8   4   31.00   14.00
   0   9   4   14.90   10.40
   0   9   4    8.80   13.40
  -1   9  -4   33.40   16.80
  -1   8  -4   17.40    9.90
  -1   8  -4    5.30   12.50
   1  -7   4   13.30    8.30
  -1   7  -4    2.00    7.70
  -1   7  -4   25.20   11.40
   1  -6   4  235.38   19.60
  -1   6  -4  244.98   23.30
  -1   6  -4  238.58   20.60
  -1   6  -4  258.77   20.50
   1  -5   4  175.58   15.40
  -1   5  -4  142.39   16.30
  -1   5  -4  172.38   15.80
  -1   5  -4  173.38   15.60
  -1   5  -4  195.18   15.90
   1  -4   4  516.15   32.90
   1  -4   4  518.45   34.00
  -1   4  -4  559.84   33.50
  -1   4  -4  551.64   33.30
  -1   4  -4  504.95   34.20
  -1   4  -4  518.95   33.40
   1  -3   4   11.50    5.70
   1  -3   4    8.90    5.70
   1  -3   4   14.00    5.90
  -1   3  -4    8.40    5.80
  -1   3  -4   10.10    6.10
  -1   3  -4    8.20    5.30
   1  -2   4  879.01   52.59
   1  -2   4  920.81   52.39
   1  -2   4  883.91   52.79
  -1   2  -4  916.71   53.29
  -1   2  -4  974.60   55.09
  -1   2  -4  932.41   52.99
  -1   2  -4  916.41   52.49
  -1   2  -4  880.01   52.79
   1  -1   4   92.29    7.60
   1  -1   4   75.09    8.90
   1  -1   4   86.19    8.80
   1  -1   4   70.99    7.80
   1  -1   4  103.89    8.80
  -1   1  -4   85.59    8.10
  -1   1  -4   93.09    9.60
  -1   1  -4   85.99    8.20
  -1   1  -4   97.29    7.50
  -1   1  -4   92.59    9.10
   1   0   4    1.00    4.40
   1   0   4    0.90    4.60
   1   0   4   -3.00    3.90
   1   0   4   -2.40    4.30
  -1   0  -4   -1.00    3.90
  -1   0  -4    4.90    4.70
  -1   0  -4    0.90    4.40
  -1   0  -4   -5.50    4.50
   1   1   4  115.69    9.30
   1   1   4  105.69   11.30
   1   1   4  111.49    9.10
   1   1   4   78.59    7.70
   1   1   4   84.29    8.80
  -1  -1  -4   76.89   10.20
  -1  -1  -4  105.49    8.80
  -1  -1  -4  101.59    9.10
  -1  -1  -4  108.29    9.00
   1   2   4  892.61   51.19
   1   2   4  910.41   51.09
   1   2   4  912.71   49.40
   1   2   4  906.41   52.89
   1   2   4  876.61   52.19
  -1  -2  -4  886.31   50.79
  -1  -2  -4  864.11   49.30
  -1  -2  -4  778.62   50.69
  -1  -2  -4  871.81   51.89
   1   3   4   14.50    5.80
   1   3   4   16.10    8.00
   1   3   4    9.30    5.70
  -1  -3  -4   -2.10    5.30
  -1  -3  -4    6.50    7.00
  -1  -3  -4    8.90    5.70
   1   4   4  543.95   35.60
   1   4   4  505.05   31.90
   1   4   4  472.45   31.90
  -1  -4  -4  499.95   32.00
   1   5   4  146.99   15.20
   1   5   4  181.08   15.80
   1   5   4  164.48   19.10
  -1  -5  -4  198.18   16.10
   1   6   4  223.78   19.40
   1   6   4  222.38   19.70
   1   6   4  219.08   23.70
  -1  -6  -4  232.08   18.90
   1   7   4   -2.50   10.50
   1   7   4   -1.60    7.80
  -1  -7  -4   -6.30    7.50
   1   8   4   14.20   14.80
   1   8   4   31.30   10.40
   1   9   4   40.70   12.30
   1   9   4    6.60   14.30
  -2   9  -4   75.19   13.70
  -2   9  -4   61.09   17.60
  -2   8  -4   11.40   11.90
  -2   8  -4   -3.20    8.10
   2  -7   4    5.50    7.70
  -2   7  -4    2.90    7.50
  -2   7  -4   11.50   10.30
   2  -6   4   97.89   11.90
  -2   6  -4   93.49   12.10
  -2   6  -4  122.09   14.90
  -2   6  -4  104.59   12.50
   2  -5   4  140.29   13.10
  -2   5  -4  125.89   14.30
  -2   5  -4  113.89   13.00
  -2   5  -4  157.68   13.80
   2  -4   4  100.09   11.60
   2  -4   4   99.89   11.00
  -2   4  -4  130.89   11.70
  -2   4  -4  119.19   12.20
  -2   4  -4  118.79   11.60
  -2   4  -4  110.99   12.10
   2  -3   4 1259.37   73.79
   2  -3   4 1288.47   73.99
   2  -3   4 1305.87   73.99
  -2   3  -4 1329.97   77.69
  -2   3  -4 1254.27   73.99
  -2   3  -4 1224.88   73.89
  -2   3  -4 1409.26   74.39
  -2   3  -4 1266.07   74.79
   2  -2   4  388.96   24.80
   2  -2   4  395.06   23.80
   2  -2   4  403.96   24.70
  -2   2  -4  387.96   25.00
  -2   2  -4  412.76   25.00
  -2   2  -4  380.36   27.30
  -2   2  -4  404.46   23.80
  -2   2  -4  372.16   25.50
   2  -1   4  844.92   46.00
   2  -1   4  789.62   45.80
   2  -1   4  780.12   44.10
   2  -1   4  780.42   47.30
  -2   1  -4  814.12   47.30
  -2   1  -4  772.42   45.90
  -2   1  -4  769.72   46.40
  -2   1  -4  766.72   45.70
   2   0   4 1533.35   89.09
   2   0   4 1560.54   88.49
   2   0   4 1552.84   88.39
   2   0   4 1568.24   87.39
  -2   0  -4 1609.34   89.49
  -2   0  -4 1549.94   88.39
  -2   0  -4 1622.04   88.49
  -2   0  -4 1526.55   88.29
   2   1   4  766.62   47.60
   2   1   4  825.52   46.50
   2   1   4  774.42   46.20
   2   1   4  791.72   46.20
  -2  -1  -4  856.61   46.40
  -2  -1  -4  769.02   47.90
  -2  -1  -4  812.12   46.30
  -2  -1  -4  750.52   45.40
  -2  -1  -4  783.32   46.10
   2   2   4  383.26   26.20
   2   2   4  373.46   27.80
   2   2   4  383.06   25.50
   2   2   4  424.86   25.90
  -2  -2  -4  374.06   26.30
  -2  -2  -4  400.06   23.30
  -2  -2  -4  387.56   28.10
  -2  -2  -4  428.26   25.70
  -2  -2  -4  387.96   25.80
   2   3   4 1211.98   67.99
   2   3   4 1228.58   67.89
   2   3   4 1178.38   70.59
   2   3   4 1212.48   69.49
  -2  -3  -4 1149.48   67.59
  -2  -3  -4 1020.80   67.09
  -2  -3  -4 1170.58   68.99
   2   4   4  132.29   13.20
   2   4   4  118.29   11.90
   2   4   4  113.39   15.00
  -2  -4  -4   97.09   11.80
   2   5   4  115.09   16.50
   2   5   4  137.79   14.50
   2   5   4  146.59   14.80
  -2  -5  -4  136.59   14.00
   2   6   4   90.09   12.90
   2   6   4   82.19   12.50
   2   6   4   92.79   16.70
  -2  -6  -4  106.59   13.30
   2   7   4    6.20   11.90
   2   7   4   11.50    9.00
  -2  -7  -4   15.00    9.00
   2   8   4   11.70    9.40
   2   8   4    0.60   12.70
   2   9   4   86.29   15.50
   2   9   4   68.99   19.80
  -3   9  -4   32.50   11.10
  -3   9  -4    6.00   14.00
  -3   8  -4   58.59   14.20
  -3   8  -4   36.80   10.30
   3  -7   4    5.40    7.50
  -3   7  -4   -2.20    9.30
  -3   7  -4   15.90    8.10
   3  -6   4    5.20    6.70
  -3   6  -4    7.90    6.60
  -3   6  -4    0.30    6.80
  -3   6  -4    4.80    8.40
   3  -5   4  109.99   12.70
   3  -5   4  116.79   11.60
  -3   5  -4  111.19   12.80
  -3   5  -4   92.89   11.40
  -3   5  -4   97.19   11.30
   3  -4   4   -1.80    5.20
   3  -4   4   -5.70    5.10
  -3   4  -4   -8.20    6.70
  -3   4  -4  -13.60    7.40
  -3   4  -4    8.20    5.70
  -3   4  -4   -1.80    5.20
  -3   4  -4    9.10    6.10
   3  -3   4   64.59    8.40
   3  -3   4   78.79    8.20
   3  -3   4   87.59    8.90
  -3   3  -4   68.89    9.90
  -3   3  -4   79.89   12.20
  -3   3  -4   74.99    9.00
  -3   3  -4   78.99    8.10
  -3   3  -4   84.69    9.00
   3  -2   4   94.49    9.50
   3  -2   4  103.09    7.90
   3  -2   4   82.79   11.20
   3  -2   4   87.59    9.10
  -3   2  -4  100.59   10.00
  -3   2  -4  124.09   10.20
  -3   2  -4   97.89   11.40
  -3   2  -4   88.69   11.90
  -3   2  -4  114.79    8.10
   3  -1   4    2.00    6.10
   3  -1   4    8.10    5.20
   3  -1   4   -0.10    5.20
  -3   1  -4    1.10    5.60
  -3   1  -4   -2.40    6.50
  -3   1  -4   -2.40    4.70
   3   0   4    0.10    5.50
   3   0   4    2.20    5.30
   3   0   4   -6.00    6.10
   3   0   4   -3.50    3.20
  -3   0  -4   -4.30    6.00
  -3   0  -4    3.40    5.50
  -3   0  -4   -9.40    5.00
  -3   0  -4   -1.60    5.20
   3   1   4    1.20    5.90
   3   1   4    6.10    7.90
   3   1   4    5.70    5.80
   3   1   4    2.20    5.10
  -3  -1  -4    9.70    8.80
  -3  -1  -4   -1.50    6.00
  -3  -1  -4   -1.00    4.60
  -3  -1  -4    5.50    6.00
  -3  -1  -4   -5.10    4.60
   3   2   4  109.69   11.60
   3   2   4  110.79   10.90
   3   2   4   99.29   13.60
   3   2   4  102.39   11.20
  -3  -2  -4   88.69   10.80
  -3  -2  -4   61.59   11.80
  -3  -2  -4   90.79   10.50
  -3  -2  -4  121.19   11.80
  -3  -2  -4  100.29    8.20
   3   3   4   58.89   10.10
   3   3   4   60.69   16.10
   3   3   4   61.49   10.90
   3   3   4   90.99   11.10
  -3  -3  -4   64.59   10.60
  -3  -3  -4   75.89    6.10
  -3  -3  -4   76.89   10.60
  -3  -3  -4   99.69   10.90
   3   4   4   11.00    6.80
   3   4   4  -11.40    6.30
   3   4   4    0.10    8.60
  -3  -4  -4    5.90    6.70
   3   5   4  109.19   13.70
   3   5   4  127.49   13.80
   3   5   4  104.59   15.80
  -3  -5  -4  101.19   13.30
   3   6   4   12.00    8.80
   3   6   4    1.30   11.60
   3   6   4    6.20    8.00
  -3  -6  -4   10.00    8.20
   3   7   4    3.60    9.10
   3   7   4   12.30   12.40
  -3  -7  -4    6.60    9.00
   3   8   4   42.10   15.70
   3   8   4   48.80   12.60
   3   9   4   19.20   15.30
   3   9   4   28.10   12.40
  -4   9  -4   -3.70    9.10
  -4   9  -4    8.60   13.50
  -4   9  -4   32.30   18.20
  -4   8  -4    9.40   15.60
  -4   8  -4  -11.60   10.60
  -4   8  -4   -1.70    8.10
  -4   7  -4   -3.80    9.30
  -4   7  -4    1.20    7.00
  -4   7  -4   12.10   13.50
   4  -6   4   92.69   10.80
  -4   6  -4   99.29   13.10
  -4   6  -4   98.59   18.10
  -4   6  -4   96.99   11.80
  -4   6  -4   85.59   11.60
   4  -5   4    8.70    5.60
   4  -5   4    6.70    6.40
  -4   5  -4    5.30    6.10
  -4   5  -4    7.50   10.30
  -4   5  -4   16.90    6.40
  -4   5  -4   -0.80    5.80
   4  -4   4   -0.10    5.10
   4  -4   4   -1.60    4.70
  -4   4  -4    9.00    5.30
  -4   4  -4   -3.40    8.40
  -4   4  -4   -9.50    5.00
  -4   4  -4   -5.00    4.90
   4  -3   4  235.98   17.60
   4  -3   4  262.67   16.40
  -4   3  -4  256.07   19.80
  -4   3  -4  262.67   22.60
  -4   3  -4  237.58   16.40
  -4   3  -4  239.18   17.70
  -4   3  -4  227.38   18.00
   4  -2   4   81.59    9.00
   4  -2   4   80.89   11.50
   4  -2   4   74.79    8.90
  -4   2  -4   91.09    9.70
  -4   2  -4   84.49   12.10
  -4   2  -4   97.89    6.50
  -4   2  -4   77.49    9.10
   4  -1   4  107.39   10.70
   4  -1   4   85.59   11.20
   4  -1   4  115.69   10.40
  -4   1  -4  110.49   10.80
  -4   1  -4  108.09   10.30
  -4   1  -4  108.09   12.30
   4   0   4   77.19   10.40
   4   0   4   68.89    8.90
   4   0   4   69.39    6.60
   4   0   4   75.19    9.00
  -4   0  -4   79.59   10.90
  -4   0  -4   68.69    6.30
  -4   0  -4   76.09    9.00
  -4   0  -4   71.49    8.90
   4   1   4  102.59   10.80
   4   1   4  113.89   10.70
   4   1   4   90.89   11.90
   4   1   4   85.79    9.40
  -4  -1  -4   79.39   11.80
  -4  -1  -4  106.79   10.60
  -4  -1  -4   83.29    9.00
  -4  -1  -4   96.39   10.60
   4   2   4   84.19   10.70
   4   2   4   88.49   11.10
   4   2   4   92.99   10.90
   4   2   4   78.49   13.10
  -4  -2  -4   82.09   13.70
  -4  -2  -4   90.79   10.90
  -4  -2  -4   77.49   10.30
  -4  -2  -4   83.19   10.30
  -4  -2  -4   80.69    8.00
   4   3   4  231.68   20.00
   4   3   4  266.97   20.70
   4   3   4  334.97   23.30
  -4  -3  -4  253.97   16.30
  -4  -3  -4  242.98   20.00
   4   4   4    2.50    6.50
   4   4   4    1.60    6.90
   4   4   4   -4.50    8.10
  -4  -4  -4   -8.20    7.30
   4   5   4   -7.30    6.80
   4   5   4   16.10    8.70
   4   5   4    0.10    8.90
  -4  -5  -4    2.30    7.80
   4   6   4   89.59   13.40
   4   6   4   77.09   16.60
  -4  -6  -4   74.69   12.60
   4   7   4   -5.00   11.10
   4   7   4   -7.80    7.90
  -4  -7  -4    0.70   10.00
   4   8   4    1.40   10.10
   4   8   4  -31.10   11.40
   4   9   4   14.20   17.10
   4   9   4   19.20   12.10
  -5   9  -4    2.90   16.50
  -5   9  -4   -0.60   13.70
  -5   9  -4   18.30    9.70
  -5   8  -4   21.90   15.60
  -5   8  -4   -1.10   10.60
  -5   8  -4   -0.60    7.70
  -5   7  -4   69.09   13.00
  -5   7  -4   62.39   10.50
  -5   7  -4   65.09   16.70
   5  -6   4    4.80    6.20
  -5   6  -4    0.30    6.40
  -5   6  -4    6.30    6.50
  -5   6  -4   18.70    8.40
  -5   6  -4    5.60   10.50
   5  -5   4   -2.90    5.20
  -5   5  -4    8.60    6.30
  -5   5  -4    4.60    5.70
  -5   5  -4    4.20   10.50
  -5   5  -4    5.10    5.90
   5  -4   4  201.98   15.70
  -5   4  -4  194.88   15.80
  -5   4  -4  235.78   16.50
  -5   4  -4  187.08   15.00
  -5   4  -4  177.48   20.60
   5  -3   4  247.88   17.70
   5  -3   4  206.88   16.10
  -5   3  -4  189.98   14.10
  -5   3  -4  171.88   19.80
  -5   3  -4  243.38   16.70
  -5   3  -4  228.38   16.10
   5  -2   4  302.87   22.00
   5  -2   4  316.77   22.00
   5  -2   4  330.77   25.40
  -5   2  -4  338.07   22.40
  -5   2  -4  360.16   26.20
  -5   2  -4  330.57   22.20
   5  -1   4    3.20    5.40
   5  -1   4    7.40    6.40
   5  -1   4   10.50    7.50
  -5   1  -4   12.30    5.70
  -5   1  -4    6.20    6.10
  -5   1  -4    3.70    7.60
   5   0   4    0.40    7.60
   5   0   4    4.50    6.40
   5   0   4   -3.90    6.70
   5   0   4   -1.70    3.90
  -5   0  -4   -7.20    5.90
  -5   0  -4    1.50    7.60
  -5   0  -4    3.10    3.60
  -5   0  -4   -0.70    5.90
   5   1   4   16.00    9.20
   5   1   4   10.60    6.70
   5   1   4   12.30    5.90
   5   1   4    3.60    6.90
  -5  -1  -4   15.90   10.40
  -5  -1  -4   -1.80    6.30
  -5  -1  -4   -0.30    6.00
  -5  -1  -4    3.50    5.00
   5   2   4  370.46   29.70
   5   2   4  254.37   22.60
   5   2   4  303.17   22.70
   5   2   4  324.47   23.70
  -5  -2  -4  301.27   22.70
  -5  -2  -4  340.77   23.30
  -5  -2  -4  335.07   23.30
  -5  -2  -4  333.37   28.20
   5   3   4  221.48   18.00
   5   3   4  183.48   18.50
   5   3   4  157.68   17.00
  -5  -3  -4  228.38   18.90
  -5  -3  -4  212.78   14.00
   5   4   4  182.18   18.30
   5   4   4  185.18   19.70
  -5  -4  -4  254.17   20.50
  -5  -4  -4  194.18   12.20
  -5  -4  -4  206.98   12.40
   5   5   4   -9.20    7.30
   5   5   4   18.20   11.10
  -5  -5  -4    4.00    8.20
   5   6   4    6.20   10.80
   5   6   4    5.10    8.30
  -5  -6  -4    5.80    8.50
   5   7   4   47.00   12.50
   5   7   4   61.99   16.20
  -5  -7  -4   58.79   12.40
   5   8   4    7.80   11.30
   5   8   4   -0.80   13.00
  -5  -8  -4    5.50   12.70
   5   9   4    2.80   12.30
   5   9   4   26.70   17.60
  -6   9  -4    3.70    9.00
  -6   9  -4    6.90   16.10
  -6   8  -4   39.10   16.50
  -6   8  -4    5.10    8.30
  -6   8  -4    8.80   11.30
  -6   7  -4   35.70   15.70
  -6   7  -4   18.10    8.30
  -6   7  -4   44.10   11.30
   6  -6   4   -6.10    5.30
  -6   6  -4   10.90    7.70
  -6   6  -4   -5.30   10.70
  -6   6  -4   -6.30    6.50
  -6   6  -4   -3.90    6.20
   6  -5   4   30.20    6.70
  -6   5  -4   33.40   12.90
  -6   5  -4   29.50    7.70
  -6   5  -4   15.60    6.90
  -6   5  -4   31.80    7.40
   6  -4   4    3.70    5.30
  -6   4  -4   -8.20    5.30
  -6   4  -4   12.90   10.30
  -6   4  -4   -1.60    5.50
  -6   4  -4  -11.30    3.80
   6  -3   4   28.00    6.50
  -6   3  -4   22.70    6.50
  -6   3  -4   24.40    6.50
  -6   3  -4    1.90    8.90
  -6   3  -4   18.80    3.80
   6  -2   4  719.33   43.10
   6  -2   4  678.13   41.90
  -6   2  -4  742.73   42.10
  -6   2  -4  682.13   46.20
  -6   2  -4  639.54   41.60
   6  -1   4   20.50    8.30
   6  -1   4   35.70    7.50
   6  -1   4   18.50    6.70
  -6   1  -4   25.80    7.70
  -6   1  -4   35.30    7.80
  -6   1  -4   22.60   10.00
   6   0   4 1006.90   61.89
   6   0   4 1040.00   57.69
   6   0   4  993.20   59.79
   6   0   4 1015.40   59.59
  -6   0  -4 1023.90   59.59
  -6   0  -4  983.00   57.49
  -6   0  -4 1008.70   59.69
  -6   0  -4  989.90   61.99
   6   1   4   22.30   10.00
   6   1   4   23.10    7.70
   6   1   4   35.60    9.20
   6   1   4   41.60    7.60
  -6  -1  -4   37.40    8.20
  -6  -1  -4   20.30    7.80
  -6  -1  -4   39.60   12.10
  -6  -1  -4   20.10    6.20
   6   2   4  667.53   42.10
   6   2   4  662.13   42.20
  -6  -2  -4  677.03   42.70
  -6  -2  -4  656.23   41.60
   6   3   4   27.20    8.90
   6   3   4   17.50    8.40
  -6  -3  -4   17.70    8.90
  -6  -3  -4   25.00   11.70
   6   4   4   14.00    9.30
   6   4   4    8.40    8.50
  -6  -4  -4    3.70    3.40
  -6  -4  -4    0.80    3.50
  -6  -4  -4   -6.20    7.20
   6   5   4    5.40   11.80
   6   5   4   25.60    9.90
  -6  -5  -4   23.80   10.10
   6   6   4  -12.20    8.30
   6   6   4  -11.40   10.40
  -6  -6  -4    6.60   10.20
   6   7   4   13.60   13.60
   6   7   4   25.00   12.30
  -6  -7  -4   13.80   11.80
   6   8   4  -18.40   14.00
   6   8   4    2.00   11.70
  -6  -8  -4    1.10   12.50
   6   9   4   10.10   12.60
   6   9   4   -4.00   15.60
  -7   8  -4   -2.60   14.00
  -7   8  -4   -5.90   10.70
  -7   8  -4   -2.20    7.60
  -7   7  -4   17.90    9.20
  -7   7  -4   -0.60   14.30
  -7   7  -4   -2.20    6.80
   7  -6   4   -2.80    3.90
  -7   6  -4   17.80   13.30
  -7   6  -4   16.70    7.40
  -7   6  -4   30.10    8.20
   7  -5   4  157.28   13.90
  -7   5  -4  160.18   21.00
  -7   5  -4  155.38   14.50
  -7   5  -4  153.88   13.80
  -7   5  -4  154.38   14.40
   7  -4   4    6.00    6.10
  -7   4  -4   21.40    6.80
  -7   4  -4   19.00    6.50
  -7   4  -4   10.20    4.50
  -7   4  -4   11.70   10.70
   7  -3   4   17.70    6.60
  -7   3  -4   32.00    7.20
  -7   3  -4    7.30    9.10
  -7   3  -4   33.90    7.20
  -7   3  -4   14.90    3.20
   7  -2   4   28.80    7.30
  -7   2  -4   18.80    6.90
  -7   2  -4   27.20   10.10
  -7   2  -4   24.80    7.00
   7  -1   4    5.90    6.90
  -7   1  -4   -0.40    5.70
  -7   1  -4   -0.20    6.70
  -7   1  -4    5.30    2.40
  -7   1  -4   11.50    9.40
   7   0   4   -6.40    4.60
   7   0   4    2.90    7.30
  -7   0  -4    8.30    6.60
  -7   0  -4   -2.50    6.10
  -7   0  -4    1.40    9.90
  -7   0  -4   -0.70    4.00
   7   1   4   10.80    6.50
   7   1   4    7.70    7.50
  -7  -1  -4    8.80    6.00
  -7  -1  -4    8.50    7.10
  -7  -1  -4   18.40   11.90
  -7  -1  -4   11.90    8.30
   7   2   4   35.20   10.00
   7   2   4   19.90    7.90
  -7  -2  -4   26.30    7.80
  -7  -2  -4   41.40   14.10
  -7  -2  -4   35.10    8.80
   7   3   4   36.40    9.80
   7   3   4   25.90    9.50
  -7  -3  -4   27.40   11.90
  -7  -3  -4   13.20    8.60
   7   4   4   16.40   10.00
   7   4   4    2.30    9.20
  -7  -4  -4   17.40    9.10
  -7  -4  -4   12.00    4.70
   7   5   4  172.38   20.50
   7   5   4  103.29   15.90
  -7  -5  -4  126.59   16.70
   7   6   4    9.50   12.30
   7   6   4   -4.50   10.70
  -7  -6  -4   10.10   11.00
   7   7   4   -1.70   14.80
   7   7   4   24.30   12.60
  -7  -7  -4   -0.10   11.10
   7   8   4   13.80   16.70
   7   8   4   13.30   11.70
  -7  -8  -4  -12.10   12.10
  -8   8  -4   30.80   17.10
  -8   8  -4   22.20    8.60
  -8   7  -4   32.30   16.30
  -8   7  -4   24.10   10.10
  -8   7  -4   49.20    9.50
  -8   6  -4  -10.80    6.00
  -8   6  -4   -3.50    6.20
  -8   6  -4    0.30   11.70
   8  -5   4    6.30    5.70
  -8   5  -4   -0.90    6.10
  -8   5  -4    8.60   11.70
  -8   5  -4  -12.30    4.90
  -8   5  -4    0.70    6.10
   8  -4   4   24.60    7.10
  -8   4  -4   37.30    7.80
  -8   4  -4   23.90   12.70
  -8   4  -4   25.60    5.00
  -8   4  -4   33.40    7.80
   8  -3   4    1.70    5.80
  -8   3  -4    8.80    6.50
  -8   3  -4   -2.90    5.60
  -8   3  -4   -7.40    9.50
   8  -2   4    7.10    6.50
  -8   2  -4   -0.80    9.30
  -8   2  -4    8.10    6.40
  -8   2  -4   14.60    6.50
   8  -1   4   -3.10    6.60
  -8   1  -4    3.40    2.80
  -8   1  -4    2.10    6.70
  -8   1  -4    9.30   10.30
  -8   1  -4   -4.00    6.60
   8   0   4   52.69    7.40
   8   0   4   40.80    9.30
  -8   0  -4   81.39   10.60
  -8   0  -4   60.29   13.10
  -8   0  -4   67.59    7.40
  -8   0  -4   71.09   10.90
   8   1   4    7.70    6.40
   8   1   4    0.50    8.10
  -8  -1  -4    7.50    8.00
  -8  -1  -4   10.40    5.80
  -8  -1  -4   23.60   11.90
   8   2   4   -1.20    6.90
   8   2   4    6.90    8.10
  -8  -2  -4   -8.50   12.30
  -8  -2  -4   -4.60    7.20
   8   3   4   -5.10    8.70
   8   3   4   -3.90    8.80
  -8  -3  -4   -0.70    8.80
  -8  -3  -4   -5.40   11.00
   8   4   4   20.00   11.50
   8   4   4   36.00   12.10
  -8  -4  -4   35.30    6.40
  -8  -4  -4   36.10   11.90
   8   5   4   -6.80   10.70
   8   5   4  -13.10    8.80
  -8  -5  -4    7.00   10.10
  -8  -5  -4    6.90    4.10
  -8  -5  -4    1.70    3.70
   8   6   4    0.60   10.10
   8   6   4    8.10   13.70
  -8  -6  -4   -8.70    9.30
   8   7   4   50.79   18.80
   8   7   4   63.49   15.60
  -8  -7  -4   37.20   13.40
   8   8   4   16.50   12.70
   8   8   4    1.40   16.10
  -8  -8  -4    9.10   14.10
  -9   8  -4   17.00    8.40
  -9   8  -4   -8.00   16.20
  -9   7  -4    4.10    7.20
  -9   7  -4   -4.60   15.40
  -9   6  -4   15.40    7.20
  -9   6  -4    7.40   14.40
  -9   6  -4  -10.60    6.30
   9  -5   4    2.80    6.00
  -9   5  -4   -3.60    6.20
  -9   5  -4  -13.70    4.50
  -9   5  -4   -0.80   11.40
   9  -4   4   15.90    6.80
  -9   4  -4   -0.50    3.30
  -9   4  -4   -0.20    6.30
  -9   4  -4   -9.40   10.90
  -9   4  -4    8.30    6.50
   9  -3   4   31.70    8.10
  -9   3  -4   39.30    8.30
  -9   3  -4   24.90   11.50
  -9   3  -4   25.80    7.70
   9  -2   4   44.30    8.50
  -9   2  -4   30.20    8.00
  -9   2  -4   44.10   12.10
  -9   2  -4   25.40    8.40
   9  -1   4  181.88   17.00
  -9   1  -4  206.98   22.00
  -9   1  -4  196.38   12.60
  -9   1  -4  167.48   16.70
  -9   1  -4  189.28   17.20
   9   0   4   10.00    7.60
   9   0   4   -2.20    4.90
  -9   0  -4   -5.10   10.60
  -9   0  -4    0.80    7.40
  -9   0  -4    3.30    7.50
  -9   0  -4    0.00    4.40
   9   1   4  197.18   16.90
   9   1   4  180.28   18.70
  -9  -1  -4  180.78   16.10
  -9  -1  -4  175.58   21.30
  -9  -1  -4  201.98   18.60
   9   2   4   23.30    9.80
   9   2   4   45.40   10.10
  -9  -2  -4   37.20   15.00
  -9  -2  -4   32.80   10.10
   9   3   4   20.60    9.80
   9   3   4   14.20    9.50
  -9  -3  -4   28.10   13.20
  -9  -3  -4   26.70   10.90
   9   4   4    5.30   11.20
   9   4   4   -2.50    9.80
  -9  -4  -4  -10.70    8.50
   9   5   4    6.70   10.40
   9   5   4    0.90   11.40
  -9  -5  -4   -2.10    4.50
  -9  -5  -4  -15.80   10.70
  -9  -5  -4    7.40    5.40
   9   6   4    6.80   11.20
   9   6   4   28.20   14.70
  -9  -6  -4   11.90   12.10
   9   7   4    8.50   12.10
   9   7   4   -1.80   14.60
  -9  -7  -4   10.10   13.10
   9   8   4   14.40   13.70
   9   8   4    7.00   18.80
  -9  -8  -4   12.60   15.40
 -10   8  -4   25.40    9.00
 -10   8  -4   25.30   19.80
 -10   7  -4    5.50    7.50
 -10   7  -4   -8.90   15.10
 -10   6  -4    1.10   14.10
 -10   6  -4    7.60    7.00
 -10   5  -4  121.29   10.30
 -10   5  -4  120.19   13.60
 -10   5  -4  112.89   20.10
  10  -4   4    3.00    6.40
 -10   4  -4   16.90   13.00
 -10   4  -4    0.40    6.10
 -10   4  -4    4.80    6.90
  10  -3   4   16.80    7.40
 -10   3  -4  -10.80   10.80
 -10   3  -4   10.60    7.30
 -10   3  -4    0.60    7.10
  10  -2   4  195.08   18.50
 -10   2  -4  211.98   18.80
 -10   2  -4  224.38   24.00
 -10   2  -4  230.88   18.80
  10  -1   4  198.38   17.70
 -10   1  -4  179.28   17.40
 -10   1  -4  133.99   18.50
 -10   1  -4  222.78   18.30
 -10   1  -4  160.08   11.90
  10   0   4   29.80    9.20
  10   0   4   24.20    6.30
 -10   0  -4   16.90    5.80
 -10   0  -4   34.70   13.70
 -10   0  -4   12.60    8.70
  10   1   4  167.58   17.30
  10   1   4  169.18   15.40
 -10  -1  -4  156.78   14.60
 -10  -1  -4  133.79   19.40
 -10  -1  -4  150.58   16.60
  10   2   4  181.68   20.10
  10   2   4  178.18   17.80
 -10  -2  -4  170.98   22.40
 -10  -2  -4  206.58   19.80
  10   3   4    6.50   10.10
  10   3   4   10.40    9.60
 -10  -3  -4   17.70   15.20
 -10  -3  -4    9.40    9.80
  10   4   4    3.20   10.50
  10   4   4    6.30   11.90
 -10  -4  -4   11.70   10.90
  10   5   4  111.99   19.20
  10   5   4  148.69   20.40
 -10  -5  -4  120.19   19.80
 -10  -5  -4  129.19   11.80
  10   6   4   21.00   14.10
  10   6   4    9.50   14.10
 -10  -6  -4   27.20   12.80
  10   7   4   -5.50   11.80
  10   7   4    4.10   15.90
 -10  -7  -4   13.00   12.90
  10   8   4    3.30   13.20
  10   8   4    4.80   17.60
 -10  -8  -4    2.60   13.90
 -11   7  -4    3.90    7.60
 -11   7  -4   23.00   18.40
 -11   6  -4   30.10   16.80
 -11   6  -4   41.00    9.40
 -11   5  -4    0.00   13.70
 -11   5  -4    1.20    6.90
  11  -4   4   13.60    7.50
 -11   4  -4   -7.80   11.20
 -11   4  -4    7.70    7.50
  11  -3   4  184.68   16.80
 -11   3  -4  156.08   16.20
 -11   3  -4  166.38   16.60
 -11   3  -4  151.88   21.30
  11  -2   4   16.50    8.10
 -11   2  -4   -0.80   10.70
 -11   2  -4    3.20    7.30
 -11   2  -4    0.70    7.50
  11  -1   4   98.89   12.90
 -11   1  -4  101.09   16.80
 -11   1  -4  101.69    8.80
 -11   1  -4   93.59   13.50
 -11   1  -4  107.59   13.90
  11   0   4    1.90    5.80
  11   0   4    3.90    7.80
 -11   0  -4   10.10    8.60
 -11   0  -4   13.30   12.50
 -11   0  -4    1.00    5.20
  11   1   4   92.69   12.40
  11   1   4   85.49   14.30
 -11  -1  -4   93.99   17.50
 -11  -1  -4   87.89   11.60
 -11  -1  -4   95.09   13.80
  11   2   4    7.40    9.40
  11   2   4   -4.20    8.30
 -11  -2  -4    5.30   15.20
 -11  -2  -4    5.90    9.00
  11   3   4  163.08   18.90
  11   3   4  129.59   18.20
 -11  -3  -4  153.78   23.10
 -11  -3  -4  127.09   17.90
  11   4   4   13.40   12.20
  11   4   4    8.20   11.00
 -11  -4  -4    2.30   10.50
 -11  -4  -4    0.40   14.70
  11   5   4   14.50   13.20
  11   5   4   13.40   13.20
 -11  -5  -4   17.00    6.90
 -11  -5  -4    2.80   12.00
  11   6   4   -0.30   15.90
  11   6   4   22.70   14.10
 -11  -6  -4   36.10   14.70
  11   7   4   16.10   16.70
  11   7   4    1.30   13.80
 -11  -7  -4  -23.90   12.60
 -12   7  -4   36.40   19.80
 -12   7  -4   62.19   10.90
 -12   6  -4   -8.60    7.20
 -12   6  -4    4.50   15.20
 -12   5  -4    2.20   15.10
 -12   5  -4    1.10    8.20
 -12   4  -4   -2.40    7.60
 -12   4  -4   14.30   13.60
  12  -3   4   22.50    9.00
 -12   3  -4   21.20   14.20
 -12   3  -4   38.10    9.50
  12  -2   4   60.99   11.60
 -12   2  -4   70.59   12.30
 -12   2  -4   67.69   17.30
 -12   2  -4   50.59   11.30
  12  -1   4   -8.60    7.50
 -12   1  -4    5.40    4.30
 -12   1  -4   11.60   12.10
 -12   1  -4    1.30    8.50
  12   0   4   20.50    6.90
  12   0   4    1.70    8.20
 -12   0  -4   16.50    6.60
 -12   0  -4   10.90   14.60
 -12   0  -4   15.70    9.80
  12   1   4    3.40    7.70
  12   1   4  -11.00    9.30
 -12  -1  -4   18.30   14.10
 -12  -1  -4    5.90    8.90
  12   2   4   52.89   11.90
  12   2   4   67.09   13.50
 -12  -2  -4   55.49   12.70
 -12  -2  -4   47.70   18.90
  12   3   4   30.10   12.40
  12   3   4   35.00   12.30
 -12  -3  -4    3.10   11.60
 -12  -3  -4   11.30   17.30
  12   4   4    3.10   13.00
  12   4   4    3.00   11.10
 -12  -4  -4   -3.80   14.10
 -12  -4  -4   -6.10   11.10
  12   5   4   11.80   13.60
  12   5   4   -2.20   11.80
 -12  -5  -4   18.70   13.10
 -12  -5  -4   22.50    8.10
  12   6   4   -5.30   13.90
  12   6   4   26.00   15.30
 -12  -6  -4   -0.40   14.40
  12   7   4   66.79   20.40
  12   7   4   64.69   18.40
 -12  -7  -4   22.70   16.30
 -13   6  -4    0.10    8.00
 -13   6  -4   29.70   17.10
 -13   5  -4   -3.40   16.50
 -13   5  -4   -0.70    8.00
 -13   4  -4   -3.10    7.80
 -13   4  -4   -5.20   12.50
  13  -3   4   43.40   10.40
 -13   3  -4   38.40   10.40
 -13   3  -4   34.60   16.30
  13  -2   4   22.10    9.70
 -13   2  -4   19.40   15.40
 -13   2  -4   14.00    9.00
  13  -1   4   15.50   10.00
 -13   1  -4   26.70   16.10
 -13   1  -4   13.20    9.30
 -13   1  -4   28.60    5.80
  13   0   4   13.10    9.10
 -13   0  -4  -14.70   15.20
 -13   0  -4    4.10    6.10
 -13   0  -4    3.80    9.40
  13   1   4   43.60   11.70
  13   1   4   26.90    9.10
 -13  -1  -4   29.70   11.80
 -13  -1  -4   16.40   17.00
  13   2   4   20.70   10.50
  13   2   4    7.10   11.50
 -13  -2  -4   13.40   12.10
 -13  -2  -4   -6.30   15.40
  13   3   4   25.20   12.30
  13   3   4   24.20   12.40
 -13  -3  -4   35.80   13.10
 -13  -3  -4   26.80   17.90
  13   4   4    4.70   13.60
  13   4   4    5.50   11.90
 -13  -4  -4   -0.10   15.50
 -13  -4  -4    1.50   12.50
  13   5   4   -9.70   13.20
  13   5   4   19.70   13.80
 -13  -5  -4   -3.70   12.80
  13   6   4   -8.70   16.00
  13   6   4   14.00   15.90
 -13  -6  -4  -27.70   12.00
 -14   6  -4   31.20   18.60
 -14   6  -4   15.80    9.50
 -14   5  -4   40.10   10.60
 -14   5  -4    6.60   16.60
 -14   4  -4   48.00   11.60
 -14   4  -4   44.30   16.70
 -14   3  -4   80.99   13.40
 -14   3  -4   73.69   19.10
  14  -2   4  130.29   16.40
 -14   2  -4  132.09   22.40
 -14   2  -4  125.39   16.40
  14  -1   4   20.60   10.60
 -14   1  -4   39.90   11.90
 -14   1  -4   39.10   17.20
  14   0   4  459.65   34.70
 -14   0  -4  440.46   41.20
 -14   0  -4  444.96   34.50
  14   1   4   21.70   11.60
  14   1   4   26.90    9.70
 -14  -1  -4    9.80   16.80
 -14  -1  -4   30.90   12.50
  14   2   4  150.88   19.60
  14   2   4  129.29   17.90
 -14  -2  -4  154.78   20.70
 -14  -2  -4  161.08   26.30
  14   3   4  113.99   17.80
  14   3   4   65.49   17.50
 -14  -3  -4   65.79   21.10
 -14  -3  -4  111.09   18.10
  14   4   4   66.09   16.40
  14   4   4   64.69   17.30
 -14  -4  -4   89.99   20.10
 -14  -4  -4   55.59   16.80
  14   5   4   32.10   16.70
  14   5   4   31.30   16.30
 -14  -5  -4   21.50   15.00
  14   6   4   -1.60   15.00
  14   6   4  -24.30   13.90
 -14  -6  -4   -4.10   15.80
 -15   5  -4   51.79   20.00
 -15   5  -4   69.99   12.80
 -15   4  -4   91.89   14.40
 -15   4  -4   72.39   21.40
 -15   3  -4    3.30   14.70
 -15   3  -4   -3.30    9.50
  15  -2   4   24.90   12.00
 -15   2  -4   45.10   17.90
 -15   2  -4   52.19   12.40
  15  -1   4    8.80   10.30
 -15   1  -4   12.90   11.00
 -15   1  -4  -17.70   13.90
  15   0   4    5.20   11.10
 -15   0  -4  -33.40   16.20
 -15   0  -4   10.80   10.80
  15   1   4   -0.60   12.10
  15   1   4   18.80    9.00
 -15  -1  -4   11.20   18.60
 -15  -1  -4    3.70   11.50
  15   2   4   39.00   12.10
  15   2   4   43.80   14.00
 -15  -2  -4   50.69   14.70
 -15  -2  -4   36.20   20.30
  15   3   4  -25.10   10.80
  15   3   4   -5.20   11.50
 -15  -3  -4   -1.50   17.30
 -15  -3  -4   -6.10   11.60
  15   4   4   47.40   18.00
  15   4   4   83.89   18.10
 -15  -4  -4  100.19   22.30
 -15  -4  -4   57.89   17.40
  15   5   4   67.19   19.10
  15   5   4   60.39   19.00
 -15  -5  -4   69.49   18.80
 -16   5  -4   23.60   18.60
 -16   5  -4   31.70   11.40
 -16   4  -4    0.90    9.70
 -16   4  -4   -1.80   15.80
 -16   3  -4  -10.10   16.90
 -16   3  -4    0.40   10.10
 -16   2  -4   59.79   14.00
 -16   2  -4   56.39   19.50
  16  -1   4   21.40   11.90
 -16   1  -4   21.80   12.20
 -16   1  -4   -8.50   16.00
  16   0   4  -20.40    9.30
 -16   0  -4  -32.20   16.60
 -16   0  -4   -8.20   10.80
  16   1   4   51.39   11.40
  16   1   4   32.80   15.30
 -16  -1  -4   -9.50   17.40
 -16  -1  -4   19.50   13.80
  16   2   4   30.00   13.10
  16   2   4   63.59   17.20
 -16  -2  -4   70.29   22.40
 -16  -2  -4   72.39   17.00
  16   3   4   -8.70   12.40
  16   3   4    6.20   11.80
 -16  -3  -4    1.00   14.40
 -16  -3  -4  -25.20   14.90
  16   4   4   12.30   14.50
  16   4   4  -21.90   14.10
 -16  -4  -4   15.70   16.60
 -16  -4  -4   35.90   16.00
 -16  -4  -4   17.60   10.70
  16   5   4   41.10   18.10
  16   5   4    6.30   16.90
 -16  -5  -4   10.90   15.90
 -17   4  -4   10.70   11.00
 -17   4  -4   -1.10   18.20
 -17   3  -4    6.50   11.30
 -17   3  -4    1.40   17.00
 -17   2  -4  -18.20   17.30
 -17   2  -4    3.60   10.50
 -17   1  -4   35.80   13.40
 -17   1  -4   30.80   19.90
  17   0   4  -13.30   12.60
 -17   0  -4  -26.80   18.20
 -17   0  -4    5.50   10.80
  17   1   4   31.30   15.40
 -17  -1  -4   18.80   19.40
 -17  -1  -4    5.60   11.40
  17   2   4   21.50   15.10
  17   2   4   15.70   11.70
 -17  -2  -4    0.70   12.10
 -17  -2  -4  -23.30   14.70
  17   3   4   18.10   13.40
  17   3   4   19.00   15.80
 -17  -3  -4   11.90   18.70
 -17  -3  -4   -3.00   13.40
  17   4   4   28.90   16.60
  17   4   4   30.80   18.10
 -17  -4  -4   14.60   16.20
 -17  -4  -4   67.49   19.60
 -18   3  -4    8.90   11.30
 -18   3  -4  -26.10   16.20
 -18   2  -4   19.20   12.20
 -18   2  -4  -27.20   17.00
 -18   1  -4  -30.80   17.60
 -18   1  -4    1.50   11.40
 -18   0  -4   30.00   14.20
 -18   0  -4  -33.40   18.20
  18   1   4  -19.20   13.00
 -18  -1  -4  -25.60   17.40
 -18  -1  -4    3.20   12.30
  18   2   4    9.00   14.20
 -18  -2  -4    7.30   14.10
 -18  -2  -4   13.80   19.30
 -18  -3  -4   24.50   20.40
 -18  -3  -4    0.00   14.30
 -19   0  -4    1.10   21.80
 -20  -2   5   35.20   15.80
 -20  -2   5   60.29   18.00
 -20  -2   5   48.00   16.80
 -20  -1   5    3.30   12.10
 -20  -1   5   14.80   15.80
 -20  -1   5    7.00   15.10
 -20   0   5  -13.90   10.80
 -20   0   5   16.20   15.60
 -20   0   5  -29.90   15.20
 -20   1   5   -0.50   10.80
 -20   1   5   13.30   15.30
 -20   1   5  -47.80   16.10
 -20   2   5   40.00   12.80
 -20   2   5    0.40   18.70
 -19  -4   5    3.00   13.40
 -19  -4   5   -5.60   14.00
  19   4  -5   20.20   16.50
  19   4  -5    7.20   16.40
 -19  -3   5   57.79   15.80
 -19  -3   5   -7.60   13.40
 -19  -3   5   -8.10   14.20
  19   3  -5    5.60   13.80
  19   3  -5  -14.70   11.80
 -19  -2   5    6.60   12.70
 -19  -2   5   11.80   14.20
 -19  -2   5   17.70   12.70
  19   2  -5    1.80   13.80
 -19  -1   5   21.40   12.80
 -19  -1   5   11.20   12.40
 -19  -1   5   -1.90   14.80
  19   1  -5   25.50   15.70
 -19   0   5   11.70   12.30
 -19   0   5   -9.50   15.60
 -19   0   5   18.60   14.30
 -19   1   5  -43.00   14.20
 -19   1   5  -10.20    9.50
 -19   2   5   14.50    9.90
 -19   2   5  -10.00   15.50
 -19   3   5    6.60    9.30
 -19   3   5  -15.10   14.00
 -19   4   5    6.60    8.80
 -19   4   5  -26.70   15.10
 -18  -5   5   19.30   16.20
  18   5  -5   29.20   18.30
 -18  -4   5   -9.30   11.70
 -18  -4   5  -19.90   12.20
  18   4  -5    2.30   14.90
  18   4  -5  -13.50   14.90
 -18  -3   5   11.50   13.40
 -18  -3   5   47.90   15.50
 -18  -3   5   10.50   12.90
  18   3  -5   -0.60   13.70
  18   3  -5   33.40   15.60
 -18  -2   5    8.20   11.50
 -18  -2   5   16.20   14.80
 -18  -2   5   31.30   13.40
  18   2  -5   21.10   14.40
 -18  -1   5   15.10   12.70
 -18  -1   5  -13.50   14.50
 -18  -1   5   32.20   13.40
  18   1  -5    2.20   11.90
 -18   0   5    4.50   11.10
 -18   0   5    3.90   13.60
 -18   0   5   -3.90   14.70
  18   0  -5   -0.50   12.00
 -18   1   5   -9.40    9.70
 -18   1   5   -3.70   15.30
 -18   2   5    5.40    9.50
 -18   2   5    2.40   14.40
 -18   3   5   15.20   14.70
 -18   3   5   10.80    9.00
 -18   4   5    8.70    7.90
 -18   4   5   -4.20   14.00
 -18   5   5   16.80   15.10
 -17  -5   5   20.10   15.60
 -17  -5   5    8.40   15.40
  17   5  -5   11.30   15.00
  17   5  -5   16.40   17.60
 -17  -4   5   12.00   13.50
 -17  -4   5   33.70   13.10
  17   4  -5    5.10   14.80
  17   4  -5    8.40   13.70
 -17  -3   5    2.40   11.60
 -17  -3   5   27.60   14.30
 -17  -3   5   -0.70   11.40
  17   3  -5   20.90   14.50
  17   3  -5    7.20   13.20
 -17  -2   5    6.40   10.80
 -17  -2   5   40.50   16.30
 -17  -2   5   43.40   14.30
  17   2  -5   29.00   14.30
  17   2  -5   46.50   14.80
 -17  -1   5    8.20   13.80
 -17  -1   5    6.90   12.10
 -17  -1   5   23.10   11.70
  17   1  -5   18.10   12.60
 -17   0   5   -5.70   10.90
 -17   0   5  -25.20   13.00
 -17   0   5    9.50   10.50
  17   0  -5    9.60   10.70
 -17   1   5   25.00   10.20
 -17   1   5    6.10   14.60
 -17   2   5   30.20   14.20
 -17   2   5   37.30   10.70
 -17   3   5   -6.00   12.70
 -17   3   5    5.90    8.10
 -17   4   5   44.50   15.30
 -17   4   5   25.70    8.40
 -17   5   5    3.70   13.90
 -16  -6   5    9.10   17.00
  16   6  -5   23.90   17.60
  16   6  -5    6.30   17.80
 -16  -5   5  -16.60   10.00
 -16  -5   5    0.50   13.20
  16   5  -5   13.40   15.40
  16   5  -5   -4.50   13.70
 -16  -4   5   53.59   16.30
 -16  -4   5   21.20   11.90
  16   4  -5   31.70   14.10
  16   4  -5   33.40   16.70
 -16  -3   5   62.79   16.00
 -16  -3   5   36.60   13.50
 -16  -3   5   49.90   13.80
  16   3  -5   18.30   12.80
  16   3  -5   57.99   15.00
 -16  -2   5   -6.70    9.80
 -16  -2   5    1.10   13.40
 -16  -2   5   -5.70   10.60
  16   2  -5   -1.90   11.00
  16   2  -5   -6.10   10.10
 -16  -1   5   -5.80   12.80
 -16  -1   5    6.50   10.50
 -16  -1   5  -10.10   10.10
  16   1  -5   14.60   11.00
 -16   0   5    3.10    8.90
 -16   0   5  -12.50   12.80
  16   0  -5    6.70    9.80
 -16   1   5   -1.20   12.70
 -16   1   5    4.60    9.00
  16  -1  -5    2.80    8.40
 -16   2   5   -9.30   10.60
 -16   2   5   -1.90    7.50
 -16   3   5   51.19   10.20
 -16   3   5   45.00   14.00
 -16   4   5   38.20    8.40
 -16   4   5   48.60   15.30
 -16   5   5    2.50    5.40
 -16   5   5    3.50   13.70
 -16   6   5   -2.00   13.80
 -15  -6   5   45.20   17.80
  15   6  -5   21.00   17.10
  15   6  -5   20.40   16.30
 -15  -5   5   33.10   14.60
 -15  -5   5   14.70   10.60
  15   5  -5   -0.40   15.70
  15   5  -5   22.60   13.50
 -15  -4   5   47.90   12.30
 -15  -4   5   36.10   14.80
  15   4  -5   22.80   15.50
  15   4  -5   50.39   15.60
 -15  -3   5   13.70   11.10
 -15  -3   5    3.30   12.10
 -15  -3   5   20.70   12.80
  15   3  -5    1.80   12.30
  15   3  -5   13.80   13.70
 -15  -2   5  163.68   19.70
 -15  -2   5  226.58   24.10
 -15  -2   5  136.89   19.40
  15   2  -5  158.28   19.50
  15   2  -5  212.08   22.60
 -15  -1   5  465.95   34.70
 -15  -1   5  404.76   37.50
 -15  -1   5  511.85   36.40
  15   1  -5  446.36   34.20
 -15   0   5  360.26   28.90
 -15   0   5  364.06   33.90
  15   0  -5  393.96   29.10
 -15   1   5  472.75   37.50
 -15   1   5  461.55   33.10
 -15   1   5  481.65   34.40
  15  -1  -5  456.55   32.30
 -15   2   5  218.68   19.50
 -15   2   5  172.58   22.60
  15  -2  -5  221.58   18.50
 -15   3   5   23.70   11.80
 -15   3   5    5.00    7.20
 -15   4   5   33.20    7.50
 -15   4   5   39.10   14.40
 -15   5   5   15.80    5.40
 -15   5   5   20.20    9.50
 -15   5   5   13.10   13.00
 -15   6   5   26.80   16.00
 -14  -7   5  -10.30   15.00
  14   7  -5   24.30   15.60
  14   7  -5   -7.80   16.00
 -14  -6   5  -13.70   14.50
  14   6  -5   -0.10   14.30
  14   6  -5   -1.30   14.80
 -14  -5   5    1.10    9.40
 -14  -5   5    8.90   14.90
  14   5  -5    0.00   11.80
  14   5  -5    3.50   13.90
 -14  -4   5   -1.90    8.70
 -14  -4   5    1.30   10.90
  14   4  -5   10.40   12.80
  14   4  -5    7.80   11.20
 -14  -3   5   53.89   14.50
 -14  -3   5   85.09   14.10
  14   3  -5   54.09   13.40
  14   3  -5   71.59   17.00
 -14  -2   5   17.70   10.10
 -14  -2   5   15.80   12.60
 -14  -2   5   16.70   10.20
  14   2  -5   14.00   11.10
  14   2  -5   -5.60   10.20
 -14  -1   5   -1.60   10.00
 -14  -1   5    0.10    9.00
 -14  -1   5   -4.00   11.40
  14   1  -5   -1.00    8.10
 -14   0   5   -7.60    7.50
 -14   0   5   -2.40    8.50
 -14   0   5    1.60   11.20
  14   0  -5   -7.70    7.80
 -14   1   5    5.00    7.80
 -14   1   5   -6.20    6.90
 -14   1   5   11.70   10.20
  14  -1  -5   -0.70    7.40
 -14   2   5    8.30   10.60
 -14   2   5    3.00    7.40
 -14   2   5   11.20    7.10
  14  -2  -5    4.50    6.60
 -14   3   5   80.19   15.30
 -14   3   5   78.49   10.00
  14  -3  -5   56.59   10.20
 -14   4   5    8.20    5.60
 -14   4   5   14.60   10.70
 -14   5   5    2.50   12.10
 -14   5   5    6.80    4.20
 -14   5   5   22.50    9.00
 -14   6   5   12.90   13.10
 -14   6   5   -3.60    9.90
 -14   7   5   -9.00   13.00
 -13  -7   5   -7.10   14.40
  13   7  -5    5.00   14.40
  13   7  -5   25.40   17.30
 -13  -6   5    6.60   13.20
  13   6  -5    8.00   16.20
  13   6  -5   -1.90   12.20
 -13  -5   5    0.90   11.70
 -13  -5   5   15.70    9.50
  13   5  -5   11.60   12.90
  13   5  -5   13.00   14.00
 -13  -4   5    4.30    8.60
 -13  -4   5    1.10   11.50
  13   4  -5    8.10   12.30
  13   4  -5   13.70   12.30
 -13  -3   5   55.39   11.50
 -13  -3   5   49.40   12.70
  13   3  -5   37.70   12.90
  13   3  -5   35.20   12.00
 -13  -2   5   21.80   10.10
 -13  -2   5   49.80   13.40
 -13  -2   5   20.70    9.80
  13   2  -5   36.90   11.40
  13   2  -5   21.00   10.70
 -13  -1   5   46.40   13.50
 -13  -1   5   48.50   12.40
 -13  -1   5   19.60    9.60
  13   1  -5   34.30   11.10
  13   1  -5   31.20   10.60
 -13   0   5  142.59   16.30
 -13   0   5  198.78   17.70
 -13   0   5  140.59   18.20
  13   0  -5  193.98   17.80
 -13   1   5   35.00    9.00
 -13   1   5   32.50    8.40
 -13   1   5   49.90   11.90
  13  -1  -5   47.60    9.10
 -13   2   5   31.50    8.20
 -13   2   5   31.90    7.60
 -13   2   5   32.80   10.80
  13  -2  -5   30.60    7.30
 -13   3   5   63.79    8.90
 -13   3   5   54.39    7.70
 -13   3   5   58.49   12.90
  13  -3  -5   42.80    6.70
 -13   4   5   11.30    5.10
 -13   4   5    0.10    9.90
 -13   4   5   15.40    4.80
 -13   5   5   15.10   11.30
 -13   5   5   24.50    9.10
 -13   5   5    8.80    3.50
 -13   6   5   14.20   12.70
 -13   6   5    6.30    9.30
 -13   7   5    8.50   13.30
 -12  -8   5   -8.80   15.60
  12   8  -5    5.30   13.70
  12   8  -5    4.90   18.80
 -12  -7   5   -1.90   13.20
  12   7  -5    0.30   14.30
  12   7  -5    9.10   16.40
 -12  -6   5   31.90    9.00
 -12  -6   5   45.00   15.50
  12   6  -5    3.30   16.30
  12   6  -5   26.50   14.40
 -12  -5   5   29.10   14.50
 -12  -5   5   20.50    8.80
  12   5  -5   -2.70   10.60
  12   5  -5   16.70   15.20
 -12  -4   5   36.20   13.10
 -12  -4   5   37.60    9.60
  12   4  -5   37.20   14.40
  12   4  -5   32.70   11.80
 -12  -3   5   21.20    9.60
 -12  -3   5   13.80   10.20
  12   3  -5   12.00   10.90
  12   3  -5   29.70   10.50
 -12  -2   5  143.29   18.00
 -12  -2   5  137.09   17.50
 -12  -2   5  167.68   17.80
  12   2  -5  209.08   19.90
  12   2  -5  188.58   20.00
 -12  -1   5   64.29   13.00
 -12  -1   5   47.40   10.90
 -12  -1   5   43.50   10.60
  12   1  -5   52.49   11.70
  12   1  -5   48.10   10.60
 -12   0   5  -12.70    6.00
 -12   0   5   -1.80    9.20
 -12   0   5   10.00    7.50
  12   0  -5    2.50    7.20
 -12   1   5   46.20   10.20
 -12   1   5   55.89    9.20
 -12   1   5   48.30    9.30
  12  -1  -5   52.59    8.90
 -12   2   5  170.48   18.00
 -12   2   5  151.38   14.50
 -12   2   5  176.98   14.80
  12  -2  -5  168.88   13.80
 -12   3   5   18.30    9.60
 -12   3   5   16.00    5.10
 -12   3   5   12.20    5.70
  12  -3  -5   13.70    4.40
 -12   4   5   36.10    5.80
 -12   4   5   40.40    5.70
 -12   4   5   52.79   12.50
 -12   5   5   24.10    9.00
 -12   5   5    6.90   10.80
 -12   6   5   43.90   15.50
 -12   6   5   34.50   10.80
 -12   7   5    0.80    9.40
 -12   7   5   35.20   14.50
 -12   8   5   13.10   14.70
 -11  -8   5   -0.30   15.30
  11   8  -5    1.50   16.30
  11   8  -5  -23.40   12.20
 -11  -7   5  -16.40   13.10
  11   7  -5   -8.90   15.40
  11   7  -5   28.60   14.70
 -11  -6   5   37.70    8.70
 -11  -6   5   39.00   13.60
  11   6  -5   30.40   17.70
  11   6  -5   35.70   14.00
 -11  -5   5  -13.50   10.00
 -11  -5   5   -7.70    7.00
  11   5  -5    2.30   12.50
  11   5  -5  -11.20    9.50
 -11  -4   5  274.17   21.90
 -11  -4   5  290.07   26.00
  11   4  -5  269.27   25.80
  11   4  -5  252.27   26.70
 -11  -3   5   -4.00    8.10
 -11  -3   5    2.40    7.90
  11   3  -5    4.40    8.60
  11   3  -5   16.80   11.20
 -11  -2   5   -6.80    9.20
 -11  -2   5    8.30    8.10
 -11  -2   5   -5.90    8.50
  11   2  -5    9.40    9.70
  11   2  -5    7.70    8.10
 -11  -1   5   67.89   11.20
 -11  -1   5   54.09   10.90
 -11  -1   5   49.50   10.40
 -11  -1   5   39.30   11.30
  11   1  -5   36.60    9.40
  11   1  -5   49.50   10.80
  11   1  -5   49.50   11.10
 -11   0   5  155.08   15.20
 -11   0   5  159.98   17.00
 -11   0   5  157.58   15.40
  11   0  -5  153.48   15.20
  11   0  -5  144.69   15.50
 -11   1   5   54.89    8.20
 -11   1   5   49.90   10.80
 -11   1   5   52.79   10.20
 -11   1   5   42.00    8.50
  11  -1  -5   36.80    9.30
  11  -1  -5   46.90    8.10
 -11   2   5    6.50    7.40
 -11   2   5    9.40    5.20
 -11   2   5    6.60    6.40
 -11   2   5   12.20    6.10
  11  -2  -5    5.50    4.00
 -11   3   5    7.00    7.00
 -11   3   5    8.00    4.70
 -11   3   5    2.10    3.90
  11  -3  -5    2.20    3.20
  11  -3  -5    3.30    3.10
 -11   4   5  291.17   26.00
 -11   4   5  276.07   17.30
 -11   4   5  268.17   17.00
 -11   5   5   10.00    7.70
 -11   5   5    3.20    9.70
 -11   6   5   27.80   13.60
 -11   6   5   29.10   10.50
 -11   7   5   12.10   13.20
 -11   7   5    2.90    9.50
 -11   8   5   12.10   11.60
 -11   8   5   -6.60   12.60
 -10  -8   5   17.30   15.50
  10   8  -5   -2.70   17.50
  10   8  -5   26.30   14.80
 -10  -7   5    4.80   12.30
  10   7  -5    8.40   11.90
  10   7  -5    5.20   16.30
 -10  -6   5    4.80    6.50
 -10  -6   5   -2.90   12.10
  10   6  -5  -14.00    9.40
  10   6  -5    5.80   14.20
 -10  -5   5   15.30   10.90
 -10  -5   5   30.20    8.30
  10   5  -5   25.30   11.20
  10   5  -5    6.40   12.60
 -10  -4   5    3.50    7.20
 -10  -4   5    7.30    9.70
  10   4  -5  -12.40    8.20
  10   4  -5   21.70   13.00
 -10  -3   5  204.78   17.40
 -10  -3   5  192.38   19.50
  10   3  -5  162.68   19.50
  10   3  -5  187.78   19.10
 -10  -2   5   -1.70    8.00
 -10  -2   5   12.50    9.00
 -10  -2   5    9.90    7.60
  10   2  -5   -2.20    9.20
  10   2  -5   -9.90    8.40
  10   2  -5   21.90    8.80
 -10  -1   5   33.90   10.40
 -10  -1   5   25.40    8.20
 -10  -1   5   42.60   10.00
 -10  -1   5   31.40    8.10
  10   1  -5   18.50    8.50
  10   1  -5   20.30    9.50
  10   1  -5   37.20    9.00
 -10   0   5    8.40    7.30
 -10   0   5    7.40    6.40
 -10   0   5    6.80    6.00
 -10   0   5   15.50    8.50
  10   0  -5    4.40    6.40
  10   0  -5    3.80    6.30
 -10   1   5   21.50    6.20
 -10   1   5   30.40    8.30
 -10   1   5   27.80    8.00
 -10   1   5   21.50    6.70
  10  -1  -5   23.40    7.90
  10  -1  -5   25.90    6.40
 -10   2   5    8.20    6.60
 -10   2   5    8.10    5.10
 -10   2   5   12.70    4.70
  10  -2  -5    2.70    4.40
  10  -2  -5   -0.30    1.50
 -10   3   5  181.88   13.90
 -10   3   5  207.88   13.50
 -10   3   5  206.08   19.80
 -10   4   5    3.40    7.70
 -10   4   5    6.20    2.70
 -10   4   5   10.50    2.60
 -10   5   5   39.90   12.20
 -10   5   5   34.10    9.60
 -10   6   5   15.10   12.10
 -10   6   5    5.30    8.70
 -10   7   5  -19.50   10.80
 -10   7   5   -1.70    9.00
 -10   8   5   13.80   14.60
 -10   8   5   -2.10   10.60
  -9  -8   5   -6.40   13.40
   9   8  -5    4.10   13.80
   9   8  -5   19.80   16.50
  -9  -7   5    2.70   12.70
   9   7  -5  -13.50   10.00
   9   7  -5    0.60   13.60
  -9  -6   5   13.50   11.20
  -9  -6   5   15.50    7.00
   9   6  -5   19.80   14.60
   9   6  -5   14.50   10.90
  -9  -5   5   27.50    7.70
  -9  -5   5   27.00   12.30
   9   5  -5   23.40   10.50
   9   5  -5   29.60   13.50
  -9  -4   5   13.20    6.90
  -9  -4   5   10.70   10.30
   9   4  -5    6.70   11.60
   9   4  -5   26.50   10.40
  -9  -3   5  128.29   15.50
  -9  -3   5  107.39   12.60
   9   3  -5   90.99   15.00
   9   3  -5  131.59   15.30
  -9  -2   5    8.00    7.20
  -9  -2   5   29.00    8.60
  -9  -2   5    6.60    9.20
   9   2  -5   25.50    9.70
   9   2  -5   11.10    7.80
   9   2  -5   26.90    9.90
  -9  -1   5   23.20    8.20
  -9  -1   5   16.50    9.60
  -9  -1   5   22.00    8.00
  -9  -1   5    8.20    8.30
   9   1  -5   30.80    8.70
   9   1  -5   13.70    8.90
   9   1  -5   33.50    8.10
  -9   0   5  462.85   30.50
  -9   0   5  431.76   28.60
  -9   0   5  394.06   30.20
  -9   0   5  462.45   30.40
  -9   0   5  448.96   28.90
   9   0  -5  427.16   28.50
   9   0  -5  434.76   29.40
  -9   1   5   18.80    7.50
  -9   1   5   18.00    6.20
  -9   1   5   22.20    6.00
  -9   1   5   18.00    6.80
   9  -1  -5   19.60    5.70
   9  -1  -5   13.20    6.90
   9  -1  -5   12.70    5.40
  -9   2   5   19.80    4.60
  -9   2   5   26.10    5.30
  -9   2   5    7.40    6.40
   9  -2  -5   14.60    4.20
   9  -2  -5    4.00    3.00
  -9   3   5   99.19    8.30
  -9   3   5  100.89    8.00
  -9   3   5  113.49   13.70
  -9   4   5    9.70    7.60
  -9   5   5   25.50    9.00
  -9   5   5   35.90   11.50
  -9   6   5   20.80   12.50
  -9   6   5   17.30    9.80
  -9   7   5   -1.90   12.00
  -9   7   5   -2.50    8.70
  -9   8   5   26.40   12.30
  -9   8   5  -21.70   12.60
   8   9  -5  -27.90   14.60
   8   9  -5   -5.60   13.60
  -8  -8   5   19.50   14.70
   8   8  -5   -7.80   12.10
   8   8  -5    8.70   15.90
  -8  -7   5   24.90   13.50
   8   7  -5   13.00   11.40
   8   7  -5   -1.30   13.50
  -8  -6   5   23.40    6.80
  -8  -6   5   33.30   11.90
   8   6  -5   17.70   11.30
   8   6  -5    7.50   12.90
  -8  -5   5   -0.20    5.90
  -8  -5   5   14.90    9.60
   8   5  -5    5.90   11.50
   8   5  -5   10.40    9.00
  -8  -4   5    0.40    5.90
  -8  -4   5    2.30    8.40
   8   4  -5    6.80   10.00
   8   4  -5    2.50    8.20
  -8  -3   5   30.70    9.80
  -8  -3   5   27.20    7.50
   8   3  -5   32.50    9.20
   8   3  -5   32.80   11.30
   8   3  -5   32.00   11.30
  -8  -2   5   10.30    7.60
  -8  -2   5   10.90    7.50
  -8  -2   5   -0.60    6.60
   8   2  -5   14.00    9.50
   8   2  -5   21.80    9.70
   8   2  -5    9.90    8.20
  -8  -1   5  134.59   14.00
  -8  -1   5   92.89   11.60
  -8  -1   5  114.49   13.20
  -8  -1   5  124.09   12.90
  -8  -1   5  121.89   12.90
   8   1  -5  138.49   13.20
   8   1  -5  108.79   13.90
   8   1  -5  118.39   12.20
  -8   0   5    3.80    7.40
  -8   0   5   -0.30    5.70
  -8   0   5   19.20    7.10
  -8   0   5   -8.10    7.20
  -8   0   5   -0.70    5.60
   8   0  -5    1.90    5.40
   8   0  -5   -0.30    5.60
   8   0  -5   -1.10    5.20
  -8   1   5  144.89   11.50
  -8   1   5  125.69   12.80
  -8   1   5  121.39   12.30
  -8   1   5  126.99   11.10
   8  -1  -5  120.79   10.70
   8  -1  -5  133.99   12.70
   8  -1  -5  136.39   11.10
  -8   2   5    6.30    6.10
  -8   2   5    9.90    3.80
  -8   2   5    8.90    4.00
   8  -2  -5   -1.10    3.20
   8  -2  -5   -1.40    3.10
  -8   3   5   30.90    3.60
  -8   3   5   21.90    7.60
  -8   3   5   30.60    3.40
  -8   4   5  -12.40    6.30
  -8   4   5   -3.00    5.70
  -8   5   5    5.40    7.40
  -8   5   5   -9.10    7.70
  -8   6   5   31.00    9.80
  -8   6   5    9.80   11.00
  -8   7   5   37.60   14.50
  -8   7   5   13.70   10.40
  -8   8   5   38.10   16.40
  -8   8   5   13.20   12.60
  -8   9   5   29.20   15.20
  -8   9   5   -4.80   14.50
   7   9  -5   11.20   16.10
   7   9  -5   22.30   14.30
  -7  -8   5    2.80   11.10
   7   8  -5  -20.90   11.10
   7   8  -5    6.20   15.90
  -7  -7   5    2.50   11.60
   7   7  -5  -16.80   13.00
   7   7  -5   -2.20    9.90
  -7  -6   5    5.30    9.90
  -7  -6   5   16.80    6.00
   7   6  -5   17.60   12.90
   7   6  -5   -3.10    8.70
  -7  -5   5   14.30    6.30
  -7  -5   5  -12.00    9.10
   7   5  -5  -12.60    9.80
   7   5  -5  -12.50    7.40
  -7  -4   5   71.79    9.50
  -7  -4   5   99.39   13.50
   7   4  -5   58.09   11.20
   7   4  -5   65.39   13.20
  -7  -3   5  108.49   11.20
  -7  -3   5   93.09   12.90
   7   3  -5   99.89   15.00
   7   3  -5   94.49   13.80
   7   3  -5  122.99   14.10
  -7  -2   5   11.50    7.10
  -7  -2   5   -2.70    6.20
  -7  -2   5   -1.20    9.30
  -7  -2   5    3.60    6.90
   7   2  -5    5.50    7.10
   7   2  -5   -0.10    9.00
   7   2  -5   12.50    9.50
   7   2  -5   10.00    7.80
  -7  -1   5   -3.50    6.90
  -7  -1   5    0.80    6.40
  -7  -1   5   -0.30    6.80
  -7  -1   5    1.70    7.30
  -7  -1   5    2.10    7.30
   7   1  -5    3.00    6.70
   7   1  -5   -1.70    6.70
   7   1  -5   -7.60    6.90
   7   1  -5    6.90    6.50
  -7   0   5   99.69   12.30
  -7   0   5   97.69   10.30
  -7   0   5  138.39   12.50
  -7   0   5  123.19   12.70
  -7   0   5  129.29   11.40
   7   0  -5  108.99   10.40
   7   0  -5  129.69   11.30
   7   0  -5  118.39   10.90
  -7   1   5    0.60    4.50
  -7   1   5   -4.20    4.10
  -7   1   5   -5.70    4.80
   7  -1  -5   -4.80    3.80
   7  -1  -5   -1.00    4.30
   7  -1  -5   -3.90    5.20
  -7   2   5   -8.70    2.90
  -7   2   5    3.40    5.60
  -7   2   5    6.50    3.40
   7  -2  -5    1.20    2.50
   7  -2  -5    2.50    2.60
  -7   3   5   82.69   10.90
  -7   4   5   50.59    9.60
  -7   4   5   53.39   10.60
  -7   5   5    0.90    7.20
  -7   6   5   21.10    9.20
  -7   7   5    2.30    2.80
  -7   7   5    0.50    5.00
  -7   7   5    0.00   10.20
  -7   8   5   20.60    8.80
  -7   8   5    0.70    4.00
  -7   8   5   -1.70   12.10
  -7   9   5   14.40   13.60
   6   9  -5  -26.50   13.60
   6   9  -5   20.70   13.80
  -6  -8   5    3.60   12.30
   6   8  -5   21.30   12.60
   6   8  -5  -11.90   13.30
  -6  -7   5  -10.30   10.30
   6   7  -5   -0.10   12.80
   6   7  -5  -11.90    9.00
  -6  -6   5   10.60    9.00
  -6  -6   5    7.10    5.40
   6   6  -5   -0.90   12.20
   6   6  -5    6.00    5.40
   6   6  -5   22.60    9.80
  -6  -5   5    8.20    8.50
  -6  -5   5    3.40    5.30
   6   5  -5   12.20   10.20
   6   5  -5   -6.30    8.60
   6   5  -5    1.10    5.10
  -6  -4   5   14.60    6.20
  -6  -4   5    1.20    8.50
   6   4  -5   12.10    8.70
   6   4  -5   22.40   10.20
   6   4  -5   11.20    5.60
  -6  -3   5    3.90    6.00
  -6  -3   5   10.50    7.70
   6   3  -5    5.80    8.90
   6   3  -5    1.10    9.00
   6   3  -5   -5.40    9.00
   6   3  -5   12.20    8.10
   6   3  -5   -3.20    5.30
  -6  -2   5  326.97   22.90
  -6  -2   5  296.97   21.70
  -6  -2   5  296.97   22.20
  -6  -2   5  352.46   24.10
   6   2  -5  294.57   22.20
   6   2  -5  290.57   23.80
   6   2  -5  308.47   21.30
   6   2  -5  305.57   23.50
   6   2  -5  317.77   22.40
  -6  -1   5  110.49   11.60
  -6  -1   5  114.79   10.70
  -6  -1   5  116.79   11.80
  -6  -1   5  110.99   11.30
  -6  -1   5  141.09   13.40
   6   1  -5  121.29   13.20
   6   1  -5  115.99   11.60
   6   1  -5  118.39   11.60
   6   1  -5  105.69   10.70
  -6   0   5   -4.10    6.40
  -6   0   5    2.10    5.10
  -6   0   5   -5.20    3.90
  -6   0   5    0.50    7.10
  -6   0   5   -5.70    4.80
   6   0  -5   -1.30    4.90
   6   0  -5    1.80    4.00
   6   0  -5   -4.20    4.90
  -6   1   5  132.89   10.00
  -6   1   5  149.29   13.70
  -6   1   5  114.59    9.90
  -6   1   5  127.09   11.30
   6  -1  -5  115.79    9.50
   6  -1  -5   95.59    8.90
  -6   2   5  318.57   21.40
  -6   2   5  286.07   17.40
  -6   2   5  287.47   17.30
  -6   4   5    0.90    6.80
  -6   5   5   17.00    8.30
  -6   5   5    2.70    1.90
  -6   5   5    3.50    2.20
  -6   6   5   14.40    9.90
  -6   6   5    7.80    3.30
  -6   6   5    6.50    3.40
  -6   7   5    0.80    3.90
  -6   7   5    1.00   10.90
  -6   8   5    0.20    7.90
  -6   8   5   -8.40   12.30
  -6   8   5   -2.50    4.80
  -6   9   5  -20.10   11.80
   5   9  -5    9.80   12.10
   5   9  -5   -3.90   16.90
  -5  -8   5   49.80   13.00
   5   8  -5   47.70   14.40
   5   8  -5   51.29   18.10
  -5  -7   5  101.59   15.90
   5   7  -5   78.99   17.30
   5   7  -5   49.90   12.80
  -5  -6   5   12.10    5.40
  -5  -6   5   16.00   10.60
   5   6  -5   -2.20    5.00
   5   6  -5   11.20    8.60
   5   6  -5    4.60   11.20
  -5  -5   5   -1.40    8.20
  -5  -5   5   -5.40    5.10
   5   5  -5   -3.20    9.10
   5   5  -5    1.30    4.90
   5   5  -5    3.20    7.60
  -5  -4   5    4.40    5.70
  -5  -4   5    3.10    7.20
   5   4  -5   -3.80    7.70
   5   4  -5    0.50    4.90
   5   4  -5   -1.30    6.90
   5   4  -5    1.70    8.70
  -5  -3   5   36.00    7.50
  -5  -3   5   41.90    9.50
   5   3  -5   45.70   11.40
   5   3  -5   24.50    8.20
   5   3  -5   29.70    8.10
   5   3  -5   35.80    6.80
  -5  -2   5  411.76   26.70
  -5  -2   5  397.36   27.40
  -5  -2   5  400.96   28.50
  -5  -2   5  489.45   28.40
   5   2  -5  410.86   28.20
   5   2  -5  394.56   27.50
   5   2  -5  410.56   27.70
   5   2  -5  429.66   29.30
   5   2  -5  416.96   26.50
  -5  -1   5    6.90    6.80
  -5  -1   5   11.80    6.00
  -5  -1   5    1.50    6.40
  -5  -1   5    7.40    5.60
   5   1  -5   14.60    7.20
   5   1  -5    3.70    5.20
   5   1  -5   14.30    5.50
   5   1  -5    1.40    5.70
   5   1  -5   14.30    6.20
  -5   0   5   47.90    6.80
  -5   0   5   61.99    9.10
  -5   0   5   40.30    7.50
  -5   0   5   39.30    5.10
  -5   0   5   44.00    6.30
   5   0  -5   46.10    6.10
   5   0  -5   40.00    6.60
   5   0  -5   42.60    5.00
  -5   1   5   15.40    4.70
  -5   1   5    6.00    3.60
  -5   1   5   10.40    3.90
  -5   1   5   13.10    6.70
   5  -1  -5    7.60    3.60
   5  -1  -5    0.70    1.70
  -5   2   5  390.96   22.20
  -5   2   5  387.56   22.20
  -5   4   5    1.70    2.10
  -5   4   5    3.20    2.00
  -5   4   5    8.70    7.80
  -5   5   5    1.60    3.10
  -5   5   5    7.70    7.80
  -5   5   5    0.60    3.00
  -5   6   5    2.20    3.90
  -5   6   5   -7.40    8.20
  -5   6   5    0.40    4.00
  -5   7   5   76.89   11.20
  -5   7   5   83.49    8.70
  -5   7   5   35.60   13.90
  -5   8   5   43.20   11.10
  -5   8   5   40.40   15.30
  -5   9   5    2.20   13.10
  -5   9   5    6.00    6.80
   4   9  -5  -15.80   15.10
   4   9  -5   15.90   12.70
  -4  -8   5   33.60   12.70
   4   8  -5   25.00   16.20
   4   8  -5   14.90   12.00
  -4  -7   5   67.29   13.20
   4   7  -5   53.69   15.60
   4   7  -5   39.00   12.60
  -4  -6   5   71.69   13.10
   4   6  -5   50.99    8.00
   4   6  -5   55.09   14.40
   4   6  -5   58.29   11.50
  -4  -5   5   87.49    9.70
  -4  -5   5   78.39   12.20
   4   5  -5   81.19   14.30
   4   5  -5  106.29   10.00
   4   5  -5   65.99   12.10
  -4  -4   5    1.00    7.30
  -4  -4   5   -7.00    5.10
   4   4  -5   -2.60    5.10
   4   4  -5  -10.30    5.70
   4   4  -5   -2.20    6.90
   4   4  -5    4.50    8.70
  -4  -3   5   99.09   10.30
  -4  -3   5   96.49   13.00
  -4  -3   5  109.99   12.00
  -4  -3   5   96.49   12.40
   4   3  -5  117.39   14.20
   4   3  -5  111.49   10.40
   4   3  -5   99.19   12.50
   4   3  -5  104.19   11.90
  -4  -2   5    4.90    5.70
  -4  -2   5   19.00    7.90
  -4  -2   5    7.20    6.40
  -4  -2   5   12.20    6.20
   4   2  -5   13.00    7.40
   4   2  -5   15.40    6.80
   4   2  -5   16.70    6.00
   4   2  -5   15.30    6.30
  -4  -1   5   95.59    9.60
  -4  -1   5   69.19    9.50
  -4  -1   5   78.09    9.20
  -4  -1   5   77.59    8.70
   4   1  -5   85.99    9.30
   4   1  -5   68.09    8.70
   4   1  -5   67.69    8.30
   4   1  -5   81.29   10.00
   4   1  -5   79.69    7.50
  -4   0   5    1.00    4.40
  -4   0   5   -0.30    5.80
  -4   0   5    1.80    2.70
  -4   0   5    0.10    4.50
   4   0  -5   -0.80    4.20
   4   0  -5    0.00    2.20
   4   0  -5    0.40    4.60
   4   0  -5    4.30    5.70
  -4   1   5   70.99    6.50
  -4   1   5   81.09    6.50
  -4   1   5   66.69    8.80
   4  -1  -5   83.59    6.70
  -4   2   5    9.80    5.80
  -4   2   5   15.70    2.50
  -4   3   5   85.19    6.30
  -4   3   5   93.59    6.40
  -4   4   5   -4.60    2.80
  -4   4   5    4.60    7.80
  -4   4   5   -1.80    2.90
  -4   5   5   79.09   13.30
  -4   5   5   88.89    8.00
  -4   5   5   79.79    7.70
   4  -5  -5   80.89    6.20
   4  -5  -5   90.99    6.20
  -4   6   5   62.89    7.60
  -4   6   5   73.49    9.90
  -4   6   5   62.09    7.80
  -4   6   5   45.90   12.00
   4  -6  -5   60.39    6.00
   4  -6  -5   69.19    6.00
  -4   7   5   53.49    8.30
  -4   7   5   61.79    9.30
  -4   7   5   48.60   14.80
  -4   8   5   26.60    7.70
  -4   8   5   -0.60   11.70
  -4   9   5   10.20    7.70
  -4   9   5    5.80   12.70
   3   9  -5  -14.40   15.20
   3   9  -5   -3.80   10.30
  -3  -8   5   61.29   14.50
   3   8  -5   67.09   17.40
   3   8  -5   78.39   15.10
  -3  -7   5   -3.60    9.40
   3   7  -5   12.30   12.20
   3   7  -5   -6.30    9.20
  -3  -6   5   34.70   10.60
   3   6  -5   61.19   12.00
   3   6  -5   32.90   13.30
   3   6  -5   32.60    7.50
  -3  -5   5   -4.20    5.20
  -3  -5   5   12.00    8.60
   3   5  -5   -9.60    6.10
   3   5  -5    9.40    7.70
   3   5  -5    5.30    9.30
   3   5  -5    1.30    5.70
  -3  -4   5   35.00    8.40
  -3  -4   5   25.80    6.70
   3   4  -5   24.90   10.40
   3   4  -5   19.50    7.70
   3   4  -5   20.90    6.50
   3   4  -5   32.50    8.30
  -3  -3   5   12.70    7.20
  -3  -3   5   13.90    6.50
  -3  -3   5    1.10    8.10
  -3  -3   5    6.10    6.30
   3   3  -5    9.30    5.90
   3   3  -5   12.80    8.00
   3   3  -5    6.10    7.50
   3   3  -5    0.10    6.60
  -3  -2   5   43.10    8.20
  -3  -2   5   44.20    7.50
  -3  -2   5   45.60    7.30
  -3  -2   5   47.10    8.60
   3   2  -5   42.60    8.40
   3   2  -5   33.20    8.80
   3   2  -5   41.70    7.90
   3   2  -5   35.20    6.40
  -3  -1   5   60.79    8.10
  -3  -1   5   71.49    8.00
  -3  -1   5   65.09    8.00
  -3  -1   5   59.59    8.70
   3   1  -5   76.19    9.40
   3   1  -5   73.59    8.70
   3   1  -5   50.79    7.60
   3   1  -5   62.49    7.70
  -3   0   5  842.72   48.60
  -3   0   5  771.72   49.10
  -3   0   5  925.31   48.70
   3   0  -5  853.51   48.50
   3   0  -5  833.52   48.50
   3   0  -5  836.12   49.10
  -3   1   5   61.99    7.80
  -3   1   5   54.89    5.50
  -3   1   5   61.09    5.60
   3  -1  -5   60.99    5.40
   3  -1  -5   62.49    7.60
  -3   2   5   48.50    4.40
  -3   2   5   42.00    4.30
  -3   2   5   49.50    6.90
   3  -2  -5   42.20    3.90
   3  -2  -5   48.90    3.90
  -3   3   5   10.60    3.40
  -3   3   5    3.10    6.60
  -3   3   5    8.90    3.40
  -3   3   5   14.20    5.80
   3  -3  -5   10.50    2.60
   3  -3  -5   12.60    2.80
  -3   4   5   21.50    4.80
  -3   4   5   27.60    9.40
  -3   4   5   29.50    6.60
  -3   4   5   24.40    4.60
   3  -4  -5   37.50    4.40
   3  -4  -5   27.20    4.00
  -3   5   5  -11.10    7.20
  -3   5   5    4.50    5.20
  -3   5   5    2.40    4.30
  -3   5   5    4.60    4.50
   3  -5  -5    4.50    4.00
   3  -5  -5   -0.40    3.50
  -3   6   5   44.60    7.40
  -3   6   5   46.80    7.40
  -3   6   5   47.80    7.70
  -3   6   5   44.40   12.00
   3  -6  -5   42.30    6.50
  -3   7   5   -8.10   10.10
  -3   7   5   -5.90    5.60
  -3   7   5    3.60    6.10
  -3   8   5   55.89   10.00
  -3   8   5   56.99   16.40
  -3   9   5   -0.90    7.50
  -3   9   5  -28.20   12.60
   2   9  -5   13.20   15.00
   2   9  -5   -8.10   10.60
  -2  -8   5   70.09   14.20
   2   8  -5   77.99   18.00
   2   8  -5   57.69   13.30
  -2  -7   5  194.28   19.40
   2   7  -5  178.28   22.70
   2   7  -5  156.68   18.80
  -2  -6   5   61.09   11.20
   2   6  -5   48.60   10.90
   2   6  -5   44.60   13.30
   2   6  -5   70.89    9.50
   2   6  -5   39.30   10.20
  -2  -5   5    9.90    7.90
   2   5  -5    4.00    6.90
   2   5  -5   -7.20    5.50
   2   5  -5   -3.50    8.20
   2   5  -5    0.30    7.50
  -2  -4   5    0.60    7.10
  -2  -4   5   -2.60    5.50
   2   4  -5   -4.40    5.90
   2   4  -5   -1.40    5.90
   2   4  -5   -1.80    7.80
   2   4  -5    3.20    5.60
  -2  -3   5  169.18   15.90
  -2  -3   5  183.58   15.60
  -2  -3   5  178.38   15.20
  -2  -3   5  185.38   15.50
   2   3  -5  218.48   16.90
   2   3  -5  196.78   17.00
   2   3  -5  174.18   15.20
   2   3  -5  187.28   14.90
  -2  -2   5    0.10    6.00
  -2  -2   5   20.70    6.60
  -2  -2   5    5.90    6.10
  -2  -2   5   11.70    5.80
   2   2  -5   17.40    6.10
   2   2  -5   23.50    7.00
   2   2  -5   14.50    5.70
   2   2  -5   14.50    6.90
  -2  -1   5  914.41   54.29
  -2  -1   5 1022.70   54.79
  -2  -1   5  861.81   54.29
  -2  -1   5  936.61   54.39
   2   1  -5  995.00   54.69
   2   1  -5  937.71   54.29
   2   1  -5  946.11   54.69
   2   1  -5  939.31   54.39
  -2   0   5    0.60    1.80
  -2   0   5   -6.60    3.60
  -2   0   5   -2.20    5.20
   2   0  -5    1.10    4.60
   2   0  -5   -0.70    4.10
   2   0  -5   -4.40    3.60
  -2   1   5  960.00   53.29
  -2   1   5  842.52   52.29
  -2   1   5  971.50   52.39
   2  -1  -5  935.21   53.19
   2  -1  -5  932.11   52.29
   2  -1  -5  925.51   52.29
  -2   2   5   16.10    3.70
  -2   2   5   14.00    3.90
  -2   2   5   17.40    5.20
   2  -2  -5   12.10    3.40
  -2   3   5  194.98   14.10
  -2   3   5  186.78   13.10
  -2   3   5  182.18   17.10
  -2   3   5  187.78   12.90
   2  -3  -5  189.08   12.70
  -2   4   5    9.20    4.50
  -2   4   5   -1.40    4.40
  -2   4   5    5.70    4.60
  -2   4   5    6.30    7.70
   2  -4  -5    0.80    4.00
   2  -4  -5   -0.60    1.30
  -2   5   5    4.80    4.60
  -2   5   5    6.00    8.20
  -2   5   5    1.80    4.90
  -2   5   5   -2.40    4.70
   2  -5  -5   -1.60    2.30
  -2   6   5   47.60    8.10
  -2   6   5   45.30    8.40
  -2   6   5   66.19    7.60
  -2   6   5   71.49   15.10
  -2   7   5  154.98   15.00
  -2   7   5  160.38   13.00
  -2   7   5  138.49   20.40
  -2   8   5   63.79   16.30
  -2   8   5   65.19   11.30
  -2   9   5  -15.80   13.20
  -2   9   5    1.10    8.60
   1   9  -5   25.90   15.60
   1   9  -5   37.20   12.60
   1   8  -5   22.40   13.50
   1   8  -5   15.10   10.50
  -1  -7   5   11.60    9.30
   1   7  -5   11.00    9.20
   1   7  -5    2.00   11.50
   1   7  -5    9.50   16.50
  -1  -6   5   54.19   10.40
   1   6  -5   41.10    8.80
   1   6  -5   34.20   12.20
   1   6  -5   27.20    9.90
   1   6  -5   53.29   10.90
  -1  -5   5   34.40    8.90
   1   5  -5   42.70    9.40
   1   5  -5   39.50    8.00
   1   5  -5   35.60    9.00
   1   5  -5   16.40    9.20
  -1  -4   5  837.62   46.70
  -1  -4   5  737.83   45.70
  -1  -4   5  719.23   47.40
   1   4  -5  747.83   46.40
   1   4  -5  714.83   45.70
   1   4  -5  827.32   48.20
  -1  -3   5  270.77   19.10
  -1  -3   5  237.98   17.80
  -1  -3   5  241.98   18.60
   1   3  -5  247.48   17.60
   1   3  -5  202.48   18.20
   1   3  -5  243.98   17.60
   1   3  -5  210.58   17.50
  -1  -2   5   67.69    8.40
  -1  -2   5   74.79    8.60
  -1  -2   5   74.29    9.00
  -1  -2   5   80.29    9.10
   1   2  -5   76.29    9.20
   1   2  -5   79.89    9.10
   1   2  -5   91.69    9.40
   1   2  -5   72.69    9.00
  -1  -1   5  339.87   21.40
  -1  -1   5  325.87   21.40
  -1  -1   5  326.47   21.20
  -1  -1   5  332.27   21.60
   1   1  -5  352.66   21.60
   1   1  -5  321.87   21.10
   1   1  -5  300.27   21.10
   1   1  -5  352.16   21.30
   1   1  -5  337.27   21.70
  -1   0   5  118.49    9.60
  -1   0   5   92.29    9.50
  -1   0   5  119.29    8.80
  -1   0   5  128.39   10.00
   1   0  -5  109.89    9.50
   1   0  -5  122.39   10.00
   1   0  -5  129.39    9.30
   1   0  -5  117.99   10.00
  -1   1   5  340.57   20.30
  -1   1   5  346.97   20.70
  -1   1   5  306.57   21.80
  -1   1   5  334.77   20.30
   1  -1  -5  321.17   20.50
   1  -1  -5  322.97   20.20
   1  -1  -5  329.87   20.20
  -1   2   5   79.99    7.20
  -1   2   5   71.49    7.10
  -1   2   5   67.79    9.50
  -1   2   5   82.99    7.50
   1  -2  -5   72.69    7.10
   1  -2  -5   88.99    7.40
   1  -2  -5   62.69    6.90
  -1   3   5  236.28   16.30
  -1   3   5  220.78   16.00
  -1   3   5  240.88   15.70
  -1   3   5  230.28   19.30
   1  -3  -5  259.47   16.20
   1  -3  -5  225.68   15.90
  -1   4   5  722.43   46.20
  -1   4   5  697.53   41.60
  -1   4   5  673.73   42.80
  -1   4   5  768.22   42.90
   1  -4  -5  693.73   42.40
   1  -4  -5  783.02   42.70
  -1   5   5   37.00   11.00
  -1   5   5   37.70    7.10
  -1   5   5   40.60    7.30
  -1   5   5   26.50    5.00
   1  -5  -5   32.00    6.70
  -1   6   5   39.60   12.60
  -1   6   5   52.69    8.90
  -1   6   5   49.20    8.40
  -1   6   5   36.10    5.50
  -1   6   5   49.30    5.60
   1  -6  -5   43.10    7.90
  -1   7   5  -10.60    6.40
  -1   7   5   -6.50   11.70
  -1   7   5   -2.20    3.50
   1  -7  -5    2.30    6.70
  -1   8   5    1.10    8.10
  -1   8   5   23.60   13.90
  -1   9   5   14.90    9.70
  -1   9   5   19.70   15.30
   0   9  -5   -2.90   14.00
   0   8  -5    5.80    9.10
   0   8  -5   -9.70   11.60
   0  -7   5    9.10    8.80
   0   7  -5   15.50    9.10
   0   7  -5    5.50   11.60
   0  -6   5   15.20    8.10
   0   6  -5   20.70    8.60
   0   6  -5   12.60    7.70
   0   6  -5   31.40   10.20
   0  -5   5   19.10    7.50
   0   5  -5   10.20    7.30
   0   5  -5   15.00    8.40
   0   5  -5    9.00    6.70
   0   5  -5    6.10    7.10
   0  -4   5  136.09   13.70
   0  -4   5  151.38   15.00
   0   4  -5  159.48   14.30
   0   4  -5  175.68   14.90
   0   4  -5  146.59   13.90
   0   4  -5  169.68   16.00
   0  -3   5   20.30    7.00
   0  -3   5   11.80    6.80
   0  -3   5   19.90    6.70
   0  -3   5   17.40    6.00
   0   3  -5    5.50    6.40
   0   3  -5   19.30    6.20
   0   3  -5   11.20    6.50
   0   3  -5    7.50    6.60
   0  -2   5  608.24   35.60
   0  -2   5  569.64   35.20
   0  -2   5  598.24   35.90
   0  -2   5  562.84   35.00
   0   2  -5  596.94   35.60
   0   2  -5  596.24   35.40
   0   2  -5  584.94   35.40
   0   2  -5  564.44   35.20
   0  -1   5 1266.77   73.19
   0  -1   5 1253.77   73.09
   0  -1   5 1259.67   72.89
   0  -1   5 1322.67   72.39
   0  -1   5 1227.28   72.69
   0   1  -5 1252.07   73.19
   0   1  -5 1270.47   72.79
   0   1  -5 1375.86   72.89
   0   1  -5 1316.17   73.19
   0   1  -5 1255.77   72.29
   0   0   5   -3.30    4.30
   0   0   5    3.30    3.90
   0   0   5  -10.70    4.30
   0   0   5   -2.30    4.80
   0   0  -5    2.40    4.80
   0   0  -5    1.60    4.80
   0   0  -5    1.40    4.40
   0   0  -5    9.50    5.70
   0   1   5 1281.97   74.99
   0   1   5 1310.27   76.19
   0   1   5 1424.56   75.09
   0   1   5 1311.37   74.89
   0  -1  -5 1307.87   75.09
   0  -1  -5 1273.97   75.89
   0  -1  -5 1383.26   75.09
   0  -1  -5 1326.37   74.89
   0   2   5  572.54   36.10
   0   2   5  549.45   33.30
   0   2   5  546.25   32.20
   0   2   5  528.75   33.10
   0   2   5  534.15   34.80
   0  -2  -5  572.94   33.20
   0  -2  -5  573.74   32.30
   0  -2  -5  568.84   33.20
   0   3   5   17.80    3.80
   0   3   5   20.40    6.00
   0   3   5   24.00    8.00
   0   3   5   18.20    5.80
   0  -3  -5   11.60    7.30
   0  -3  -5   13.10    5.40
   0  -3  -5   16.50    5.60
   0   4   5  128.09   12.10
   0   4   5  137.49    9.70
   0   4   5  146.69   13.00
   0   4   5  146.99   16.10
   0  -4  -5  180.78   14.10
   0  -4  -5  120.59   12.00
   0   5   5   20.20    6.90
   0   5   5   24.80   10.20
   0   5   5   15.30    6.50
   0   5   5   13.10    2.90
   0  -5  -5   10.00    6.20
   0   6   5   13.80    7.40
   0   6   5   10.80    7.50
   0   6   5   12.30   10.70
   0  -6  -5   20.30    7.40
   0   7   5   15.30    8.60
   0   7   5   30.40   13.00
   0  -7  -5   14.10    8.10
   0   8   5   15.10    8.90
   0   8   5    0.80   12.30
   0   9   5    2.40   14.90
   0   9   5   -8.20    9.00
  -1   9  -5   35.40   11.70
  -1   9  -5   43.90   17.20
  -1   8  -5  102.29   17.80
   1  -7   5   26.10    9.40
  -1   7  -5   36.60   13.00
   1  -6   5   18.90    7.70
  -1   6  -5    9.20    7.50
  -1   6  -5   24.10    8.50
  -1   6  -5   23.50   10.50
   1  -5   5  484.25   31.80
  -1   5  -5  530.75   33.70
  -1   5  -5  482.65   32.10
  -1   5  -5  447.76   31.60
  -1   5  -5  478.75   31.90
   1  -4   5    1.90    5.80
   1  -4   5    2.00    6.30
  -1   4  -5    0.80    6.90
  -1   4  -5   -0.50    6.80
  -1   4  -5   -2.90    5.40
   1  -3   5  404.26   29.20
   1  -3   5  463.25   29.50
   1  -3   5  444.26   29.30
  -1   3  -5  468.95   29.40
  -1   3  -5  462.45   30.10
  -1   3  -5  509.15   29.80
  -1   3  -5  496.45   29.70
   1  -2   5  627.64   37.40
   1  -2   5  604.84   36.50
   1  -2   5  610.14   37.80
   1  -2   5  623.34   37.00
  -1   2  -5  713.73   37.80
  -1   2  -5  618.84   38.00
  -1   2  -5  569.54   37.00
  -1   2  -5  608.84   36.60
   1  -1   5   -4.80    5.70
   1  -1   5    2.20    3.50
   1  -1   5    1.50    5.00
   1  -1   5   -2.00    5.20
   1  -1   5    3.80    5.70
  -1   1  -5   -0.20    5.10
  -1   1  -5   -4.30    5.80
  -1   1  -5    6.80    5.80
  -1   1  -5   -3.90    5.50
   1   0   5  655.43   39.80
   1   0   5  653.43   40.10
   1   0   5  658.33   39.90
   1   0   5  712.33   40.10
  -1   0  -5  713.63   39.80
  -1   0  -5  673.63   39.90
  -1   0  -5  682.23   39.90
  -1   0  -5  671.33   40.40
   1   1   5    3.10    5.80
   1   1   5    5.20    5.30
   1   1   5    2.10    4.60
   1   1   5    9.20    6.70
   1   1   5   -2.00    4.70
  -1  -1  -5    2.00    4.70
  -1  -1  -5   -2.50    7.30
  -1  -1  -5    3.20    5.20
  -1  -1  -5   -1.40    4.80
   1   2   5  621.24   36.50
   1   2   5  592.24   36.30
   1   2   5  588.84   34.70
   1   2   5  630.44   39.20
   1   2   5  598.14   37.40
  -1  -2  -5  582.54   37.10
  -1  -2  -5  588.44   36.30
  -1  -2  -5  585.34   34.70
  -1  -2  -5  647.24   36.40
   1   3   5  442.46   28.60
   1   3   5  449.66   30.50
   1   3   5  471.55   28.50
   1   3   5  466.75   25.70
   1   3   5  451.05   32.40
  -1  -3  -5  439.26   25.60
  -1  -3  -5  446.56   28.30
  -1  -3  -5  375.86   27.80
  -1  -3  -5  455.95   30.10
   1   4   5    7.80    6.50
   1   4   5   -9.70    8.00
   1   4   5   -9.20    5.40
  -1  -4  -5   -6.00    5.40
   1   5   5  452.25   34.30
   1   5   5  433.66   30.60
   1   5   5  505.45   31.40
  -1  -5  -5  474.35   30.70
   1   6   5    8.30   10.30
   1   6   5    3.20    7.30
   1   6   5   24.60    8.30
  -1  -6  -5    8.40    7.70
   1   7   5   14.40    9.10
   1   7   5   24.00   13.20
  -1  -7  -5   11.40    8.50
   1   8   5  117.59   20.40
   1   8   5  106.89   15.20
   1   9   5   22.30   11.50
   1   9   5   57.09   16.90
  -2   9  -5   70.99   18.00
  -2   9  -5   66.69   13.50
  -2   8  -5    3.30    8.90
  -2   8  -5   -6.30   11.80
   2  -7   5   -8.70    7.40
  -2   7  -5   -2.90    7.50
  -2   7  -5   -1.70   10.20
   2  -6   5    5.00    7.00
  -2   6  -5    8.70    7.10
  -2   6  -5   17.70    9.60
  -2   6  -5    6.70    7.10
   2  -5   5  134.59   12.80
  -2   5  -5  138.39   13.70
  -2   5  -5  115.29   13.60
  -2   5  -5   92.99   11.80
   2  -4   5   41.20    7.90
   2  -4   5   45.30    8.30
  -2   4  -5   63.19    9.00
  -2   4  -5   54.69    9.70
  -2   4  -5   51.39    8.30
  -2   4  -5   53.09    8.30
   2  -3   5  600.24   33.60
   2  -3   5  462.95   33.00
   2  -3   5  539.35   32.80
  -2   3  -5  540.45   34.50
  -2   3  -5  528.65   33.50
  -2   3  -5  520.15   36.60
  -2   3  -5  531.35   33.40
  -2   3  -5  569.74   33.00
   2  -2   5   27.90    6.30
   2  -2   5   29.10    6.70
   2  -2   5   23.70    4.50
  -2   2  -5   39.80    7.40
  -2   2  -5   21.20    8.10
  -2   2  -5   35.70    5.00
  -2   2  -5   40.90    8.40
  -2   2  -5   11.00    5.70
   2  -1   5   11.80    5.80
   2  -1   5   12.00    3.10
   2  -1   5   13.50    6.20
   2  -1   5   15.00    5.50
  -2   1  -5   19.30    6.90
  -2   1  -5   22.10    6.00
  -2   1  -5   16.40    5.80
  -2   1  -5   14.70    6.50
   2   0   5   -3.10    5.80
   2   0   5    7.90    5.60
   2   0   5   -4.20    5.20
   2   0   5   -0.50    5.50
  -2   0  -5    0.20    5.50
  -2   0  -5   -0.80    5.30
  -2   0  -5   -2.30    4.90
  -2   0  -5    4.40    6.20
   2   1   5   10.80    5.20
   2   1   5   14.40    5.20
   2   1   5   20.80    7.60
   2   1   5   16.40    6.10
  -2  -1  -5   13.00    7.90
   2   2   5   27.20    6.70
   2   2   5   23.40    7.10
   2   2   5    9.90    8.70
   2   2   5   16.70    6.20
  -2  -2  -5   11.60    6.00
  -2  -2  -5   21.90    4.70
  -2  -2  -5   26.90    7.00
  -2  -2  -5   30.20    7.10
  -2  -2  -5   19.30    9.60
   2   3   5  584.34   39.60
   2   3   5  556.24   36.40
   2   3   5  545.95   34.60
   2   3   5  569.24   34.10
  -2  -3  -5  585.14   34.50
  -2  -3  -5  523.25   31.00
  -2  -3  -5  544.85   36.10
  -2  -3  -5  490.55   34.10
   2   4   5   42.80    8.60
   2   4   5   37.80    8.40
   2   4   5   42.40   11.20
  -2  -4  -5   46.90    9.00
   2   5   5  127.09   13.10
   2   5   5  124.19   14.00
   2   5   5  121.49   16.20
  -2  -5  -5   94.19   12.40
   2   6   5   -7.70    7.30
   2   6   5  -12.50    6.90
   2   6   5   13.10   11.40
  -2  -6  -5   -9.40    6.90
   2   7   5   -1.20    8.70
   2   7   5  -17.00   10.30
  -2  -7  -5    5.50    8.60
   2   8   5   -8.70    9.10
   2   8   5   -4.90   12.20
   2   9   5   70.99   14.60
   2   9   5   79.49   19.60
  -3   9  -5   21.20   17.60
  -3   9  -5   -9.70   13.30
  -3   9  -5    4.90    9.50
  -3   8  -5   15.70    9.60
  -3   8  -5   -9.40   11.10
   3  -7   5   14.90    8.10
  -3   7  -5   13.50    8.50
  -3   7  -5   -0.30   10.00
   3  -6   5   71.59   10.00
  -3   6  -5   71.29   12.20
  -3   6  -5   58.89   10.50
  -3   6  -5   73.39   10.90
  -3   6  -5   49.70   14.40
   3  -5   5   33.20    7.90
   3  -5   5   22.60    7.90
  -3   5  -5   35.70   12.60
  -3   5  -5   44.80    9.10
  -3   5  -5   44.80    8.50
  -3   5  -5   29.00    7.80
   3  -4   5   48.00    8.20
   3  -4   5   50.19    8.00
  -3   4  -5   62.79    8.90
  -3   4  -5   45.00   11.60
  -3   4  -5   61.79    8.70
  -3   4  -5   66.79    8.70
   3  -3   5    3.20    5.80
[truncated: 1,870,124 more chars]
