# Supplementary material for: Consistent supra­molecular motif of C(7) O—H⋯O hydrogen-bonded chains and different local symmetries in three iso­indole-4-carb­oxy­lic acid derivatives
Source: Acta Crystallogr E Crystallogr Commun. 2026 Jan 1;82(Pt 1):40–6. doi: 10.1107/S2056989025010709 (PMC12810269; doi:10.1107/S2056989025010709)
Supplement: Supplementary file 2 [file e-82-00040-Isup2.hkl]

data_I                                                                          
_shelx_title ' (I) in P2(1)/n'                                                  
_shelx_refln_list_code          4                                               
_shelx_F_calc_maximum      282.60                                               
_exptl_crystal_F_000      1424.00                                               
_reflns_d_resolution_high  0.8171                                               
                                                                                
loop_                                                                           
 _space_group_symop_operation_xyz                                               
 'x, y, z'                                                                      
 '-x+1/2, y+1/2, -z+1/2'                                                        
 '-x, -y, -z'                                                                   
 'x-1/2, -y-1/2, z-1/2'                                                         
                                                                                
_cell_length_a    17.3659                                                       
_cell_length_b     8.0220                                                       
_cell_length_c    25.8832                                                       
_cell_angle_alpha  90.000                                                       
_cell_angle_beta  109.250                                                       
_cell_angle_gamma  90.000                                                       
                                                                                
_shelx_F_squared_multiplier     1.000                                           
                                                                                
loop_                                                                           
 _refln_index_h                                                                 
 _refln_index_k                                                                 
 _refln_index_l                                                                 
 _refln_F_squared_calc                                                          
 _refln_F_squared_meas                                                          
 _refln_F_squared_sigma                                                         
 _refln_observed_status                                                         
   2   0   0          9.77         -5.29         5.29 o                         
   4   0   0       2896.68       2503.88        65.79 o                         
   6   0   0       4554.97       4261.09       100.17 o                         
   8   0   0       1025.14       1236.93        50.26 o                         
  10   0   0        732.44        810.93        40.38 o                         
  12   0   0        333.82        350.10        45.76 o                         
  14   0   0          0.45         16.27        44.37 o                         
  16   0   0        331.10        182.56        63.05 o                         
  18   0   0         61.18        177.32        87.37 o                         
  20   0   0         95.95        -84.60       123.68 o                         
   2   1   0      44236.96      45239.35       721.78 o                         
   3   1   0      11274.90      10468.09       164.81 o                         
   4   1   0       3452.23       3502.13        58.36 o                         
   5   1   0         96.54        134.78        11.85 o                         
   6   1   0       8413.94       8570.60       129.20 o                         
   7   1   0       3231.13       3365.99        58.19 o                         
   8   1   0       2384.58       2310.02        46.72 o                         
   9   1   0        731.05        794.49        28.69 o                         
  10   1   0        119.22         99.39        20.38 o                         
  11   1   0          0.01         10.28        19.69 o                         
  12   1   0         90.98        104.13        25.19 o                         
  13   1   0        372.32        379.60        29.75 o                         
  14   1   0          9.47          3.95        24.31 o                         
  15   1   0        173.40        220.00        37.08 o                         
  16   1   0        283.94        240.52        39.66 o                         
  17   1   0          7.66        -38.31        45.92 o                         
  18   1   0         75.91        -32.87        48.93 o                         
  19   1   0          0.22        -65.28        65.28 o                         
   0   2   0      79865.52      91850.76      1916.56 o                         
   1   2   0       8392.34       7900.08       124.71 o                         
   2   2   0       9317.63       8737.03       137.76 o                         
   3   2   0       4365.90       4206.10        73.57 o                         
   4   2   0       3634.95       3672.10        63.51 o                         
   5   2   0       9555.25       9496.06       159.76 o                         
   6   2   0       1154.41       1182.74        40.80 o                         
   7   2   0       2401.79       2600.49        52.99 o                         
   8   2   0       2101.54       2362.10        52.92 o                         
   9   2   0        181.61        209.14        20.33 o                         
  10   2   0         63.24         78.68        19.38 o                         
  11   2   0        440.08        453.14        27.79 o                         
  12   2   0         74.41         55.39        22.79 o                         
  13   2   0        144.13        153.93        27.77 o                         
  14   2   0          8.03         31.48        30.87 o                         
  15   2   0         36.20         58.28        33.18 o                         
  16   2   0        487.28        454.37        49.64 o                         
  17   2   0        244.60        251.23        51.79 o                         
  18   2   0         12.12          7.50        44.17 o                         
  19   2   0         17.04         64.92        47.86 o                         
   1   3   0      13964.01      14025.50       229.12 o                         
   2   3   0       6443.78       6661.32       112.70 o                         
   3   3   0       5702.87       5979.76       106.68 o                         
   4   3   0       5090.93       4999.11        88.47 o                         
   5   3   0       1815.87       1812.27        39.64 o                         
   6   3   0       2843.92       3200.17        71.62 o                         
   7   3   0         98.49         88.33        19.37 o                         
   8   3   0         71.42         38.42        13.84 o                         
   9   3   0         73.51         64.00        22.67 o                         
  10   3   0        257.16        310.47        28.19 o                         
  11   3   0        110.62        121.92        19.54 o                         
  12   3   0          5.93         -8.77        18.52 o                         
  13   3   0        182.92        148.90        25.64 o                         
  14   3   0        413.92        511.79        43.38 o                         
  15   3   0        215.67        229.01        39.00 o                         
  16   3   0        123.42         59.33        37.74 o                         
  17   3   0         57.84         41.38        44.64 o                         
  18   3   0          5.18         24.53        40.94 o                         
  19   3   0          0.16         61.09        43.57 o                         
   0   4   0        501.11        676.53        29.37 o                         
   1   4   0        561.50        540.55        19.22 o                         
   2   4   0        759.11        800.32        29.46 o                         
   3   4   0       1722.57       1724.11        45.21 o                         
   4   4   0        391.08        419.99        17.17 o                         
   5   4   0       2251.45       2303.46        49.21 o                         
   6   4   0       5830.40       6334.27       121.07 o                         
   7   4   0       2455.30       2527.02        56.02 o                         
   8   4   0        390.88        427.26        20.33 o                         
   9   4   0        104.36        112.15        17.52 o                         
  10   4   0          3.51         11.22        16.52 o                         
  11   4   0         99.53        137.84        20.39 o                         
  12   4   0       1255.99       1238.76        45.13 o                         
  13   4   0         32.57         64.78        27.23 o                         
  14   4   0        558.90        432.16        54.16 o                         
  15   4   0         83.05         53.57        36.97 o                         
  16   4   0          5.23        -36.36        36.95 o                         
  17   4   0          1.17        -12.39        40.05 o                         
  18   4   0         60.95         31.50        61.05 o                         
   1   5   0       3132.66       3121.47        72.02 o                         
   2   5   0        410.72        433.81        20.31 o                         
   3   5   0         37.27         28.27        14.72 o                         
   4   5   0       1473.70       1529.20        49.80 o                         
   5   5   0       1344.08       1382.66        41.79 o                         
   6   5   0        247.79        256.16        19.14 o                         
   7   5   0        462.54        497.12        20.96 o                         
   8   5   0         63.92         64.67        14.58 o                         
   9   5   0       1224.85       1290.32        36.73 o                         
  10   5   0        604.42        647.19        28.62 o                         
  11   5   0        778.68        817.81        42.70 o                         
  12   5   0        440.27        493.50        37.16 o                         
  13   5   0          7.24        -25.98        31.28 o                         
  14   5   0          6.17        -16.91        34.09 o                         
  15   5   0         77.67         41.08        42.36 o                         
  16   5   0         75.89        102.70        55.01 o                         
  17   5   0         82.22        -35.79        50.07 o                         
   0   6   0        550.13        572.50        45.90 o                         
   1   6   0       1474.11       1526.60        43.09 o                         
   2   6   0         12.91          9.30        18.15 o                         
   3   6   0         66.39         54.17        19.99 o                         
   4   6   0       1393.84       1303.09        47.65 o                         
   5   6   0        327.32        336.55        25.74 o                         
   6   6   0        146.21        137.87        20.59 o                         
   7   6   0        129.67        122.88        25.77 o                         
   8   6   0       1045.23       1167.94        50.27 o                         
   9   6   0         77.74         64.00        27.72 o                         
  10   6   0        313.94        284.86        48.53 o                         
  11   6   0        749.28        678.45        46.36 o                         
  12   6   0         59.07         64.92        38.80 o                         
  13   6   0         55.79         34.83        38.80 o                         
  14   6   0        128.38        144.89        45.11 o                         
  15   6   0        138.94         64.24        44.50 o                         
   1   7   0       1317.04       1212.24        40.49 o                         
   2   7   0        380.39        322.95        29.38 o                         
   3   7   0        156.40         68.84        30.89 o                         
   4   7   0         35.64        -16.89        29.50 o                         
   5   7   0          0.36         21.44        31.78 o                         
   6   7   0         35.96         34.26        31.32 o                         
   7   7   0        141.18        181.41        33.53 o                         
   8   7   0          7.63        -22.00        28.35 o                         
   9   7   0         16.38         -5.02        28.79 o                         
  10   7   0         34.08         39.22        31.16 o                         
  11   7   0        161.26        141.13        37.97 o                         
  12   7   0        157.05        132.47        43.68 o                         
  13   7   0          1.97         11.60        62.76 o                         
  14   7   0        404.08        421.98        95.58 o                         
   0   8   0        334.76        469.53        77.45 o                         
   1   8   0          8.11          2.74        41.53 o                         
   2   8   0        433.70        383.34        53.36 o                         
   3   8   0        496.48        369.32        45.58 o                         
   4   8   0         40.14          9.49        36.21 o                         
   5   8   0          9.48        -14.07        36.02 o                         
   6   8   0        182.86         81.16        36.41 o                         
   7   8   0         27.89         36.24        33.91 o                         
   8   8   0         42.32         80.88        43.95 o                         
   9   8   0         18.73         26.71        39.68 o                         
  10   8   0         79.35        136.11        64.82 o                         
  11   8   0         35.87          0.59        62.46 o                         
   1   9   0        210.46        169.43        51.98 o                         
   2   9   0         35.54         24.52        45.51 o                         
   3   9   0        199.61         88.08        62.18 o                         
   4   9   0         22.62         85.49        47.24 o                         
   5   9   0         73.79         77.48        47.83 o                         
   6   9   0          1.56          4.51        40.42 o                         
   7   9   0         70.10         60.47        53.74 o                         
 -19   0   1          8.58       -144.57       184.28 o                         
 -17   0   1        555.73        532.66        76.04 o                         
 -15   0   1        423.85        439.90        64.36 o                         
 -13   0   1         69.18        106.58        48.06 o                         
 -11   0   1         24.81         23.15        26.73 o                         
  -9   0   1       6111.75       6821.42       157.60 o                         
  -7   0   1        143.93        141.23        19.04 o                         
  -5   0   1       3565.70       3650.62        79.91 o                         
  -3   0   1        504.78        466.43        16.29 o                         
   3   0   1       3994.27       3313.41        71.04 o                         
   5   0   1       4202.12       3944.08        86.61 o                         
   7   0   1        174.37        151.56        20.40 o                         
   9   0   1        176.29        238.14        26.19 o                         
  11   0   1       1784.14       1737.40        86.67 o                         
  13   0   1        920.99        807.30        57.85 o                         
  15   0   1        488.53        425.82        65.27 o                         
  17   0   1       1150.79       1236.15       162.91 o                         
  19   0   1         74.14        -97.59       198.21 o                         
 -20   1   1          1.60         -2.10        62.33 o                         
 -19   1   1         40.59         -9.35        56.96 o                         
 -18   1   1         30.72        -38.62        64.39 o                         
 -17   1   1         65.61         51.30        44.85 o                         
 -16   1   1        393.80        320.29        44.46 o                         
 -15   1   1        182.37        168.05        35.40 o                         
 -14   1   1        621.23        633.46        37.73 o                         
 -13   1   1        365.26        367.81        29.13 o                         
 -12   1   1        108.28         82.89        21.67 o                         
 -11   1   1        490.79        480.64        29.89 o                         
 -10   1   1          0.46         -0.26        16.47 o                         
  -9   1   1          1.04         18.67        15.88 o                         
  -8   1   1       1180.43       1196.19        36.61 o                         
  -7   1   1       1326.46       1347.74        30.51 o                         
  -6   1   1         95.72         95.36        12.28 o                         
  -5   1   1       1563.90       1440.86        34.15 o                         
  -4   1   1         77.66         62.37         9.53 o                         
  -3   1   1      15472.75      14881.23       231.46 o                         
  -2   1   1       3988.45       3596.98        63.56 o                         
   2   1   1       9069.56       8768.31       128.30 o                         
   3   1   1       5483.16       5048.64        80.12 o                         
   4   1   1       1449.54       1335.53        30.61 o                         
   5   1   1         35.23         57.05        11.34 o                         
   6   1   1       1220.52       1215.29        32.16 o                         
   7   1   1        547.08        523.65        19.47 o                         
   8   1   1       1054.15       1161.65        49.02 o                         
   9   1   1       1168.85       1174.86        35.48 o                         
  10   1   1        597.57        617.94        28.33 o                         
  11   1   1        215.57        176.04        23.44 o                         
  12   1   1        160.19        154.60        24.06 o                         
  13   1   1          6.93         17.55        23.11 o                         
  14   1   1        101.46         78.68        28.17 o                         
  15   1   1       2776.56       2617.14        88.84 o                         
  16   1   1         30.15         -3.54        33.22 o                         
  17   1   1          1.50        -65.49        96.32 o                         
  18   1   1         73.44        -25.58        87.70 o                         
  19   1   1         70.34        -93.46       102.49 o                         
 -19   2   1         53.92        101.97        48.90 o                         
 -18   2   1        177.36        189.70        46.83 o                         
 -17   2   1        108.63        114.95        44.43 o                         
 -16   2   1          2.25         -5.08        37.71 o                         
 -15   2   1        178.37        153.42        34.92 o                         
 -14   2   1        587.97        573.96        36.28 o                         
 -13   2   1         13.35         -3.34        21.42 o                         
 -12   2   1       1492.50       1534.75        55.05 o                         
 -11   2   1        163.29        213.38        22.47 o                         
 -10   2   1       1712.61       1708.31        55.68 o                         
  -9   2   1       3199.01       3419.15        77.98 o                         
  -8   2   1       1216.60       1278.74        36.66 o                         
  -7   2   1       1665.40       1803.06        41.35 o                         
  -6   2   1         35.86          7.84        10.66 o                         
  -5   2   1         10.58          0.88         9.52 o                         
  -4   2   1       2480.23       2407.23        46.87 o                         
  -3   2   1         45.29         34.86         7.57 o                         
  -2   2   1        468.64        447.57        14.25 o                         
  -1   2   1        255.45        250.92        11.54 o                         
   0   2   1        824.17        801.25        24.77 o                         
   1   2   1      11466.25      10931.80       178.53 o                         
   2   2   1        158.30        139.42        13.52 o                         
   3   2   1       1190.43       1097.10        45.88 o                         
   4   2   1       3778.71       3751.03        63.29 o                         
   5   2   1        178.70        200.24        13.50 o                         
   6   2   1        237.09        237.58        18.05 o                         
   7   2   1        165.00        157.14        19.35 o                         
   8   2   1          0.38          5.62        15.91 o                         
   9   2   1        358.85        354.27        23.19 o                         
  10   2   1       1357.64       1319.66        43.53 o                         
  11   2   1        891.47        878.66        48.56 o                         
  12   2   1        279.31        278.20        26.00 o                         
  13   2   1        858.94        852.69        39.35 o                         
  14   2   1          1.61        -18.15        29.93 o                         
  15   2   1          0.48        -32.25        32.25 o                         
  16   2   1        769.61        793.14        59.97 o                         
  17   2   1        954.99        977.40        66.57 o                         
  18   2   1          3.07        -42.90        42.90 o                         
  19   2   1         64.49        -50.74        50.74 o                         
 -19   3   1         65.25         75.99        45.91 o                         
 -18   3   1         32.19         19.95        40.21 o                         
 -17   3   1         96.50        117.26        39.96 o                         
 -16   3   1        525.42        534.67        47.69 o                         
 -15   3   1         67.77         70.52        34.16 o                         
 -14   3   1        457.65        448.35        38.11 o                         
 -13   3   1        177.60        154.23        23.15 o                         
 -12   3   1          6.05         14.20        18.38 o                         
 -11   3   1        554.74        645.84        32.06 o                         
 -10   3   1         87.36        116.54        23.51 o                         
  -9   3   1        128.10        154.78        18.71 o                         
  -8   3   1          8.35         -6.61        12.99 o                         
  -7   3   1         15.25         27.60        16.13 o                         
  -6   3   1         50.38         47.07        11.02 o                         
  -5   3   1       1685.27       1640.07        35.62 o                         
  -4   3   1       1282.87       1294.40        28.82 o                         
  -3   3   1       1838.66       1821.88        35.51 o                         
  -2   3   1        316.43        313.66        13.61 o                         
  -1   3   1       1299.47       1233.10        29.64 o                         
   0   3   1         13.05         18.32        10.13 o                         
   1   3   1        155.33        146.48        10.90 o                         
   2   3   1       1536.35       1508.49        34.09 o                         
   3   3   1       2747.04       2732.18        53.47 o                         
   4   3   1         91.62         83.65        10.40 o                         
   5   3   1         32.59         40.79         9.68 o                         
   6   3   1        120.80        137.76        15.58 o                         
   7   3   1         48.15         81.79        14.97 o                         
   8   3   1         28.49         50.88        16.76 o                         
   9   3   1        232.01        239.40        28.10 o                         
  10   3   1        419.64        462.92        24.11 o                         
  11   3   1        547.19        597.55        27.32 o                         
  12   3   1        308.82        296.13        22.56 o                         
  13   3   1         52.88         67.70        31.50 o                         
  14   3   1        982.34       1003.74        61.77 o                         
  15   3   1         55.88         67.10        39.80 o                         
  16   3   1          8.38          2.88        55.06 o                         
  17   3   1         10.72         29.27        42.52 o                         
  18   3   1         69.37         66.26        41.18 o                         
 -18   4   1          7.00        -10.76        43.11 o                         
 -17   4   1         37.83         66.31        47.19 o                         
 -16   4   1         55.36          2.58        37.83 o                         
 -15   4   1        358.84        378.18        44.88 o                         
 -14   4   1       1806.59       1910.10        70.58 o                         
 -13   4   1         18.21         14.29        26.14 o                         
 -12   4   1         24.40         23.33        18.95 o                         
 -11   4   1       1667.16       1651.58        49.01 o                         
 -10   4   1       1097.03       1109.60        37.51 o                         
  -9   4   1          0.10         10.83        12.26 o                         
  -8   4   1        119.83        142.55        13.47 o                         
  -7   4   1        809.26        814.62        25.57 o                         
  -6   4   1        442.15        420.90        16.91 o                         
  -5   4   1         88.01         92.45        11.17 o                         
  -4   4   1       1839.31       1911.10        46.83 o                         
  -3   4   1          5.52          9.80         9.87 o                         
  -2   4   1        502.18        493.23        21.30 o                         
  -1   4   1       1521.56       1515.25        34.86 o                         
   0   4   1      13242.87      13593.53       207.94 o                         
   1   4   1       1167.79       1187.49        28.70 o                         
   2   4   1        602.86        594.99        23.47 o                         
   3   4   1         17.62         25.09        13.77 o                         
   4   4   1        784.67        765.83        29.75 o                         
   5   4   1        153.37        153.36        17.32 o                         
   6   4   1         14.60         25.62        12.82 o                         
   7   4   1        118.70        158.41        15.64 o                         
   8   4   1        229.49        226.10        18.96 o                         
   9   4   1         73.90         72.33        16.74 o                         
  10   4   1         65.96         18.09        17.15 o                         
  11   4   1       1074.60       1088.04        45.15 o                         
  12   4   1          0.34        -17.20        17.20 o                         
  13   4   1         15.64        -23.03        31.67 o                         
  14   4   1          8.81        -29.74        33.45 o                         
  15   4   1        580.28        642.14        52.32 o                         
  16   4   1         32.08         84.83        38.80 o                         
  17   4   1         42.23         75.12        50.21 o                         
  18   4   1         43.73         86.05        82.71 o                         
 -17   5   1        183.19        251.80        53.39 o                         
 -16   5   1        192.18         76.68        47.21 o                         
 -15   5   1         34.19        -27.93        52.49 o                         
 -14   5   1        330.43        365.29        42.61 o                         
 -13   5   1        391.87        520.76        39.19 o                         
 -12   5   1         66.48         75.25        26.57 o                         
 -11   5   1          1.33        -15.99        20.54 o                         
 -10   5   1       1449.10       1644.12        65.60 o                         
  -9   5   1        179.56        149.76        20.23 o                         
  -8   5   1         34.90         18.11        16.69 o                         
  -7   5   1        956.81        939.63        48.02 o                         
  -6   5   1         11.88         16.55         9.96 o                         
  -5   5   1        410.24        468.01        21.83 o                         
  -4   5   1       1222.86       1264.08        40.71 o                         
  -3   5   1         19.82          0.14        10.69 o                         
  -2   5   1        232.37        218.48        17.17 o                         
  -1   5   1          0.11         -6.45        14.18 o                         
   0   5   1        677.94        710.06        27.29 o                         
   1   5   1       2005.36       1993.12        47.72 o                         
   2   5   1        806.15        749.36        37.72 o                         
   3   5   1        474.94        423.31        26.12 o                         
   4   5   1         32.65         10.88        21.05 o                         
   5   5   1        163.67        130.42        18.58 o                         
   6   5   1        172.31        194.03        20.79 o                         
   7   5   1        194.46        181.57        16.74 o                         
   8   5   1         53.14         50.77        16.53 o                         
   9   5   1         60.38         73.06        17.84 o                         
  10   5   1          0.49         21.78        18.55 o                         
  11   5   1         11.32         -3.73        24.30 o                         
  12   5   1        163.85        153.07        43.94 o                         
  13   5   1        379.77        372.19        63.42 o                         
  14   5   1         23.45         49.56        35.42 o                         
  15   5   1         95.88        141.72        46.38 o                         
  16   5   1          0.01         69.14        57.20 o                         
  17   5   1         23.03         58.15       126.13 o                         
 -16   6   1         28.18         -9.44        73.07 o                         
 -15   6   1        232.82        197.87        45.05 o                         
 -14   6   1        750.98        721.76        79.07 o                         
 -13   6   1        565.42        579.86        51.87 o                         
 -12   6   1        755.43        789.30        50.87 o                         
 -11   6   1        105.03         95.11        33.52 o                         
 -10   6   1         31.10         22.00        26.82 o                         
  -9   6   1         63.46         50.52        18.08 o                         
  -8   6   1        276.08        274.29        27.79 o                         
  -7   6   1        749.91        716.86        53.23 o                         
  -6   6   1       1338.89       1297.42        56.81 o                         
  -5   6   1         25.73         44.22        18.41 o                         
  -4   6   1         53.34         84.09        24.56 o                         
  -3   6   1         32.56         13.57        14.17 o                         
  -2   6   1          4.45         14.67        22.66 o                         
  -1   6   1          2.38        -11.23        15.78 o                         
   0   6   1        317.54        303.83        21.00 o                         
   1   6   1         32.19         26.60        15.23 o                         
   2   6   1         13.45        -18.85        18.85 o                         
   3   6   1        653.76        641.21        44.82 o                         
   4   6   1         85.49         62.64        17.46 o                         
   5   6   1         73.18         34.08        28.94 o                         
   6   6   1         55.25         70.99        20.95 o                         
   7   6   1        151.68        158.38        22.13 o                         
   8   6   1          5.96        -21.15        26.83 o                         
   9   6   1         92.77         69.23        30.11 o                         
  10   6   1       2003.79       1999.25       137.01 o                         
  11   6   1        349.75        394.53        43.61 o                         
  12   6   1          2.96         36.27        41.17 o                         
  13   6   1        130.70        133.32        52.11 o                         
  14   6   1          0.57         54.78        41.59 o                         
  15   6   1          7.39         37.98        47.36 o                         
 -14   7   1        373.66        239.86        71.14 o                         
 -13   7   1        152.61        235.39        68.15 o                         
 -12   7   1          0.02         12.33        57.61 o                         
 -11   7   1          0.05        -28.88        28.88 o                         
 -10   7   1          4.13          8.31        41.59 o                         
  -9   7   1         99.51         94.24        43.05 o                         
  -8   7   1        495.10        442.18        39.84 o                         
  -7   7   1        319.38        301.81        41.75 o                         
  -6   7   1          4.78         94.69        31.16 o                         
  -5   7   1        221.55        246.31        37.55 o                         
  -4   7   1        141.44        181.51        50.10 o                         
  -3   7   1       1829.58       1900.81        81.75 o                         
  -2   7   1        541.64        512.68        30.93 o                         
  -1   7   1        306.77        314.66        28.29 o                         
   0   7   1         61.64         42.96        19.75 o                         
   1   7   1        886.21        857.27        37.74 o                         
   2   7   1         66.54         10.44        25.88 o                         
   3   7   1        475.17        459.75        42.73 o                         
   4   7   1         25.24         20.82        33.55 o                         
   5   7   1        476.18        453.62        43.88 o                         
   6   7   1          5.79         -0.91        30.63 o                         
   7   7   1         73.00         73.03        31.76 o                         
   8   7   1        161.81        150.11        51.74 o                         
   9   7   1        375.47        330.85        40.04 o                         
  10   7   1         25.77         62.76        36.97 o                         
  11   7   1         21.26         49.14        35.87 o                         
  12   7   1        207.83        143.78        62.86 o                         
  13   7   1        134.73        135.62        71.09 o                         
 -11   8   1         41.92         65.77        62.27 o                         
 -10   8   1        178.14        183.36        64.26 o                         
  -9   8   1         16.46         23.82        56.27 o                         
  -8   8   1        359.35        320.78        73.87 o                         
  -7   8   1          0.11         18.08        32.00 o                         
  -6   8   1        357.12        435.65        47.21 o                         
  -5   8   1          1.98        -34.68        34.68 o                         
  -4   8   1        335.18        307.50        43.72 o                         
  -3   8   1         52.43         75.83        38.48 o                         
  -2   8   1         19.82         11.38        37.40 o                         
  -1   8   1        560.56        531.52        89.11 o                         
   0   8   1         45.92         39.15        40.74 o                         
   1   8   1        111.73         63.34        41.92 o                         
   2   8   1         23.45        -40.18        40.18 o                         
   3   8   1        213.98        223.50        83.58 o                         
   4   8   1         10.69        -34.18        34.18 o                         
   5   8   1         70.01         34.60        37.99 o                         
   6   8   1        183.33        169.03        39.25 o                         
   7   8   1        142.10        194.51        38.78 o                         
   8   8   1        258.88        274.34        49.76 o                         
   9   8   1        224.00        249.64        45.17 o                         
  10   8   1          6.59         70.21        65.68 o                         
  11   8   1        152.01        182.65        68.58 o                         
  -8   9   1         32.10        -41.90        76.76 o                         
  -7   9   1         47.64         48.47        64.55 o                         
  -6   9   1          2.98         25.94        39.03 o                         
  -5   9   1          7.15        -30.52        42.12 o                         
  -4   9   1        349.70        331.74        54.02 o                         
  -3   9   1         38.64        -56.99        56.99 o                         
  -2   9   1        468.06        567.03        61.35 o                         
  -1   9   1         14.61          6.70        65.14 o                         
   0   9   1         59.81        -31.77        46.77 o                         
   1   9   1         13.65         -0.03        54.26 o                         
   2   9   1        287.51        256.66        52.41 o                         
   3   9   1        197.32        181.22        50.36 o                         
   4   9   1         74.17         46.69        47.25 o                         
   5   9   1         16.32         44.22        45.88 o                         
   6   9   1          3.43         83.29        43.74 o                         
   7   9   1          1.43        -30.26        41.28 o                         
 -20   0   2          1.47        -87.48       260.44 o                         
 -18   0   2        534.59        529.36        89.41 o                         
 -16   0   2        497.27        457.92        67.10 o                         
 -14   0   2        458.78        400.71        57.96 o                         
 -12   0   2        262.79        291.82        40.76 o                         
 -10   0   2       1292.29       1298.79        72.88 o                         
  -8   0   2         42.85         44.17        19.17 o                         
  -6   0   2         25.69          7.93        14.89 o                         
  -4   0   2      23324.88      23712.82       466.66 o                         
   2   0   2      20758.46      19063.79       485.63 o                         
   4   0   2      34741.98      32832.80       645.34 o                         
   6   0   2       6153.76       6334.48       134.38 o                         
   8   0   2         44.33         39.23        23.44 o                         
  10   0   2       3069.75       3185.34        92.14 o                         
  12   0   2        960.40        995.68        52.66 o                         
  14   0   2         48.87        -18.35        39.80 o                         
  16   0   2        348.81        340.76        70.41 o                         
  18   0   2         65.21        135.69        89.48 o                         
 -20   1   2        223.37        312.23        78.07 o                         
 -19   1   2          0.00        -61.50        61.50 o                         
 -18   1   2        174.67        243.66        52.88 o                         
 -17   1   2          1.55         18.21        44.53 o                         
 -16   1   2        112.53         51.72        38.20 o                         
 -15   1   2        389.06        312.44        37.04 o                         
 -14   1   2          0.00         18.83        26.97 o                         
 -13   1   2         93.60        119.47        24.59 o                         
 -12   1   2        684.91        672.19        33.59 o                         
 -11   1   2       1852.68       1775.09        64.58 o                         
 -10   1   2       1680.03       1828.72        59.69 o                         
  -9   1   2       3574.98       3607.22        68.23 o                         
  -8   1   2        776.24        852.58        25.08 o                         
  -7   1   2       2468.12       2530.93        47.58 o                         
  -6   1   2       1080.69       1124.90        34.91 o                         
  -5   1   2      13842.25      13115.08       206.59 o                         
  -4   1   2      10688.34      10171.90       154.71 o                         
  -3   1   2      26531.49      25840.51       383.49 o                         
  -2   1   2      13350.24      12829.60       254.13 o                         
  -1   1   2        319.46        143.64        24.44 o                         
   1   1   2          0.02         -6.76         6.76 o                         
   2   1   2      27875.38      27471.76       380.30 o                         
   3   1   2       8517.88       8371.40       133.72 o                         
   4   1   2       8372.60       8131.84       121.75 o                         
   5   1   2       4016.70       3737.46        61.24 o                         
   6   1   2       3066.28       3076.02        53.79 o                         
   7   1   2       4493.62       4492.98        79.27 o                         
   8   1   2        392.37        383.16        21.41 o                         
   9   1   2       1009.33        988.12        32.80 o                         
  10   1   2          8.71         11.98        17.22 o                         
  11   1   2        233.83        251.07        23.56 o                         
  12   1   2         81.49         42.19        21.52 o                         
  13   1   2         33.08          2.07        23.02 o                         
  14   1   2          2.48          5.24        29.66 o                         
  15   1   2         74.09         96.89        34.51 o                         
  16   1   2        156.86        175.46        42.31 o                         
  17   1   2         21.12        -46.53        46.53 o                         
  18   1   2        121.12         81.48        52.98 o                         
  19   1   2         29.47        -70.27        83.22 o                         
 -20   2   2         24.90         32.34       184.26 o                         
 -19   2   2          1.43          5.98        68.21 o                         
 -18   2   2        125.37        129.65        40.36 o                         
 -17   2   2         45.80         80.65        37.60 o                         
 -16   2   2        858.35        849.80        54.37 o                         
 -15   2   2        132.10        110.68        31.16 o                         
 -14   2   2         91.01        120.68        30.01 o                         
 -13   2   2       1503.08       1534.56        51.49 o                         
 -12   2   2         42.14         65.43        20.89 o                         
 -11   2   2         51.72         64.30        19.00 o                         
 -10   2   2        304.89        320.73        24.12 o                         
  -9   2   2       1848.19       1870.43        47.78 o                         
  -8   2   2       7841.79       7888.31       136.49 o                         
  -7   2   2         49.56         60.49        13.38 o                         
  -6   2   2       4011.40       3796.87        64.81 o                         
  -5   2   2       9731.61       9596.75       153.07 o                         
  -4   2   2        628.90        589.83        21.44 o                         
  -3   2   2        992.29        968.63        27.67 o                         
  -2   2   2      12140.07      11646.62       181.91 o                         
  -1   2   2      70846.54      78443.68      1202.13 o                         
   0   2   2      44472.11      47594.86       680.62 o                         
   1   2   2      29281.68      29839.35       483.72 o                         
   2   2   2       7508.39       7338.57       109.75 o                         
   3   2   2        988.82        935.97        24.85 o                         
   4   2   2        131.82        127.42        12.52 o                         
   5   2   2       5176.60       5444.68        86.10 o                         
   6   2   2          8.25         28.77        12.41 o                         
   7   2   2          7.91         31.21        13.92 o                         
   8   2   2       6218.15       6664.59       129.79 o                         
   9   2   2        565.22        567.05        27.52 o                         
  10   2   2         98.55        120.05        19.97 o                         
  11   2   2         57.01         56.43        27.74 o                         
  12   2   2        311.03        320.22        26.47 o                         
  13   2   2       1413.96       1407.00        55.27 o                         
  14   2   2        276.92        308.37        38.77 o                         
  15   2   2         46.29         73.15        35.25 o                         
  16   2   2         36.78         33.23        41.49 o                         
  17   2   2         10.70          8.63        40.80 o                         
  18   2   2         60.23         19.58        54.40 o                         
  19   2   2         10.02        -53.67        53.67 o                         
 -19   3   2        139.68        146.33        52.04 o                         
 -18   3   2         83.23         68.89        44.81 o                         
 -17   3   2        507.82        576.40        49.45 o                         
 -16   3   2        224.45        235.27        40.29 o                         
 -15   3   2       1128.76       1308.48        62.32 o                         
 -14   3   2        793.00        829.42        45.14 o                         
 -13   3   2        162.54        145.08        21.28 o                         
 -12   3   2          7.93          1.38        13.14 o                         
 -11   3   2         75.31         57.00        17.04 o                         
 -10   3   2         85.58         81.40        17.76 o                         
  -9   3   2         93.89         91.38        21.67 o                         
  -8   3   2         80.77         97.99        13.28 o                         
  -7   3   2        287.75        297.36        14.63 o                         
  -6   3   2        475.36        488.88        21.08 o                         
  -5   3   2         32.96         29.76        12.51 o                         
  -4   3   2        229.38        218.00        13.76 o                         
  -3   3   2       5904.88       6030.88        98.33 o                         
  -2   3   2        300.99        295.02        14.34 o                         
  -1   3   2       7869.03       8009.73       123.91 o                         
   0   3   2       1118.29       1122.74        32.05 o                         
   1   3   2         92.74         84.35        12.63 o                         
   2   3   2       8047.18       8386.83       140.95 o                         
   3   3   2       5845.94       5995.82        97.07 o                         
   4   3   2       6258.06       6288.03       104.99 o                         
   5   3   2         89.47         84.13        16.53 o                         
   6   3   2          1.08          3.58        14.32 o                         
   7   3   2        677.27        687.55        36.25 o                         
   8   3   2         57.50         62.58        16.89 o                         
   9   3   2        341.08        414.05        26.83 o                         
  10   3   2       1289.37       1313.35        39.69 o                         
  11   3   2        503.75        448.54        24.12 o                         
  12   3   2        355.05        330.03        23.56 o                         
  13   3   2        208.20        247.09        25.74 o                         
  14   3   2        116.79         76.93        54.28 o                         
  15   3   2         27.74        -30.29        40.72 o                         
  16   3   2         30.23        -28.47        40.07 o                         
  17   3   2        287.08        183.17        49.66 o                         
  18   3   2          0.22         17.62        41.31 o                         
 -18   4   2          8.11         -8.55        43.52 o                         
 -17   4   2         86.46         27.33        41.25 o                         
 -16   4   2         54.20         18.25        37.04 o                         
 -15   4   2        377.44        385.44        57.08 o                         
 -14   4   2        244.18        269.59        33.18 o                         
 -13   4   2         54.72         56.29        26.64 o                         
 -12   4   2       2009.70       2087.54        57.67 o                         
 -11   4   2        517.23        521.63        23.97 o                         
 -10   4   2        375.41        380.44        23.17 o                         
  -9   4   2        394.15        457.35        31.06 o                         
  -8   4   2        124.19        152.27        23.25 o                         
  -7   4   2        518.79        578.47        26.33 o                         
  -6   4   2       3575.02       3685.51        90.75 o                         
  -5   4   2       1959.28       2084.28        53.87 o                         
  -4   4   2        207.27        206.72        13.14 o                         
  -3   4   2          1.40          0.76        10.79 o                         
  -2   4   2       3835.38       3924.46        79.11 o                         
  -1   4   2      10886.28      10844.71       180.86 o                         
   0   4   2       5331.06       5588.69        97.22 o                         
   1   4   2       4691.57       4748.32        85.11 o                         
   2   4   2        213.83        220.69        16.99 o                         
   3   4   2       3504.53       3668.49        72.01 o                         
   4   4   2       1790.56       1947.78        47.72 o                         
   5   4   2       1092.85       1073.10        35.90 o                         
   6   4   2        405.10        459.81        24.80 o                         
   7   4   2        555.20        601.17        28.78 o                         
   8   4   2          2.06          0.06        13.96 o                         
   9   4   2        145.78        129.28        17.77 o                         
  10   4   2         84.01         92.16        19.12 o                         
  11   4   2        640.82        645.19        34.99 o                         
  12   4   2          5.41         33.74        21.37 o                         
  13   4   2        103.06         63.74        49.90 o                         
  14   4   2        350.32        439.78        44.33 o                         
  15   4   2        115.05        216.67        39.55 o                         
  16   4   2          0.58         -6.07        37.01 o                         
  17   4   2         38.48         72.14        41.79 o                         
 -17   5   2         19.33        -26.65        68.35 o                         
 -16   5   2         44.77          6.72        89.83 o                         
 -15   5   2        334.75        382.12        43.52 o                         
 -14   5   2        823.41        886.55        54.61 o                         
 -13   5   2        575.44        611.05        40.70 o                         
 -12   5   2        800.72        900.13        64.21 o                         
 -11   5   2        136.16        144.21        22.73 o                         
 -10   5   2          3.39          6.76        17.64 o                         
  -9   5   2         26.78         51.54        16.78 o                         
  -8   5   2          9.56         -3.40        14.93 o                         
  -7   5   2          0.18          9.13        14.50 o                         
  -6   5   2        104.69        114.80        28.19 o                         
  -5   5   2        408.78        445.54        24.10 o                         
  -4   5   2        409.86        395.67        18.36 o                         
  -3   5   2        360.93        376.25        19.05 o                         
  -2   5   2          2.82        -14.63        14.63 o                         
  -1   5   2       3004.08       2932.89        63.62 o                         
   0   5   2       3222.32       3365.01        70.92 o                         
   1   5   2          1.19        -12.01        16.79 o                         
   2   5   2       2879.43       3063.23        71.27 o                         
   3   5   2       2321.65       2401.78        60.01 o                         
   4   5   2          7.39         31.96        24.15 o                         
   5   5   2        373.42        422.58        29.69 o                         
   6   5   2       1096.75       1124.55        45.62 o                         
   7   5   2        276.45        324.20        25.00 o                         
   8   5   2        797.21        797.37        28.61 o                         
   9   5   2        203.29        216.96        22.29 o                         
  10   5   2         11.44         22.46        24.57 o                         
  11   5   2          8.94         -6.80        24.24 o                         
  12   5   2        229.07        248.68        37.55 o                         
  13   5   2        264.61        236.11        39.65 o                         
  14   5   2         10.10        -37.13        39.76 o                         
  15   5   2       1064.77        950.69        70.60 o                         
  16   5   2          3.70        -33.89        64.00 o                         
 -16   6   2         21.46         12.51        67.86 o                         
 -15   6   2        344.03        325.17        80.74 o                         
 -14   6   2       1232.23       1419.66        76.66 o                         
 -13   6   2         19.51         18.31        45.34 o                         
 -12   6   2        104.46         55.09        38.03 o                         
 -11   6   2        115.24         86.62        33.85 o                         
 -10   6   2         17.30         15.42        20.18 o                         
  -9   6   2         67.44         81.11        21.32 o                         
  -8   6   2       1833.67       1848.81        55.04 o                         
  -7   6   2         54.69         93.29        15.98 o                         
  -6   6   2       1211.60       1303.25        73.39 o                         
  -5   6   2        827.21        813.12        30.03 o                         
  -4   6   2        318.30        352.36        26.08 o                         
  -3   6   2        766.40        792.88        33.52 o                         
  -2   6   2         65.08         72.75        17.00 o                         
  -1   6   2        110.00        133.69        18.06 o                         
   0   6   2         71.00         58.69        16.47 o                         
   1   6   2       1704.90       1880.74        53.68 o                         
   2   6   2        470.91        456.00        28.24 o                         
   3   6   2         73.60         64.76        21.67 o                         
   4   6   2         11.08         -2.71        20.75 o                         
   5   6   2          8.19          2.13        17.26 o                         
   6   6   2       1379.38       1330.54        48.22 o                         
   7   6   2        480.03        461.66        30.05 o                         
   8   6   2          2.60        -29.85        29.85 o                         
   9   6   2        189.16        129.29        31.76 o                         
  10   6   2        160.31        140.01        33.34 o                         
  11   6   2        349.37        326.42        47.58 o                         
  12   6   2         80.25        181.36        44.03 o                         
  13   6   2        148.99        132.92        49.41 o                         
  14   6   2         15.34        -35.12        42.49 o                         
  15   6   2        207.74        325.56        55.33 o                         
 -14   7   2          2.95          0.78        65.53 o                         
 -13   7   2         26.91         26.10        61.40 o                         
 -12   7   2        914.84        931.13        89.09 o                         
 -11   7   2        431.69        401.25        66.22 o                         
 -10   7   2          1.68        -10.74        27.36 o                         
  -9   7   2          3.51        -27.68        36.48 o                         
  -8   7   2        478.46        428.81        41.32 o                         
  -7   7   2        154.24        143.72        30.53 o                         
  -6   7   2         15.64         16.09        29.85 o                         
  -5   7   2        116.68         88.18        57.53 o                         
  -4   7   2       2471.25       2417.19        93.84 o                         
  -3   7   2        496.61        525.15        34.93 o                         
  -2   7   2       1255.24       1275.05        48.48 o                         
  -1   7   2       3260.61       3124.81        74.06 o                         
   0   7   2        147.52        135.01        17.39 o                         
   1   7   2        226.24        217.56        27.80 o                         
   2   7   2         47.78         33.79        27.36 o                         
   3   7   2        382.95        357.43        35.45 o                         
   4   7   2         91.59         67.69        34.08 o                         
   5   7   2         31.71        -10.74        31.33 o                         
   6   7   2         69.03         54.55        31.54 o                         
   7   7   2          6.95         57.65        33.44 o                         
   8   7   2         63.51         41.80        32.21 o                         
   9   7   2          4.32        -30.91        30.91 o                         
  10   7   2          2.03        -36.04        36.04 o                         
  11   7   2          2.31         -6.80        37.40 o                         
  12   7   2          2.19         -5.87        41.47 o                         
  13   7   2         36.07        -31.69        44.41 o                         
 -11   8   2        362.20        200.62        73.66 o                         
 -10   8   2         71.90        -17.10        48.68 o                         
  -9   8   2        173.20        176.86        51.03 o                         
  -8   8   2         22.41         34.12        29.62 o                         
  -7   8   2        116.60         87.86        33.90 o                         
  -6   8   2        880.86        904.01        59.15 o                         
  -5   8   2          6.59        -33.65        33.65 o                         
  -4   8   2         41.43        -46.29        46.29 o                         
  -3   8   2        871.92        879.21        58.96 o                         
  -2   8   2        342.07        356.28        46.45 o                         
  -1   8   2         91.67         75.97        43.82 o                         
   0   8   2         54.11        -14.10        40.72 o                         
   1   8   2          0.26         -4.24        39.71 o                         
   2   8   2         44.02         -1.87        41.81 o                         
   3   8   2         46.52         86.45        42.43 o                         
   4   8   2          0.01         43.68        42.72 o                         
   5   8   2          1.34        -33.93        33.93 o                         
   6   8   2         91.14        -13.51        35.22 o                         
   7   8   2          1.16         33.53        35.72 o                         
   8   8   2         64.07         34.56        36.84 o                         
   9   8   2         38.35         26.57        39.46 o                         
  10   8   2        240.54        218.29        69.90 o                         
  11   8   2          3.05        -48.76        90.45 o                         
  -8   9   2         41.26         64.94        62.99 o                         
  -7   9   2        239.24        212.95        66.07 o                         
  -6   9   2          0.11        -21.63        40.68 o                         
  -5   9   2         91.78         85.09        45.76 o                         
  -4   9   2          4.12        -16.29        42.54 o                         
  -3   9   2         26.45        -64.01        71.17 o                         
  -2   9   2         23.20          0.47        66.54 o                         
  -1   9   2        378.00        299.70        65.64 o                         
   0   9   2         54.69         34.98        46.57 o                         
   1   9   2        297.04        244.89        54.67 o                         
   2   9   2        156.84        129.42        80.12 o                         
   3   9   2         47.15        -29.09        44.45 o                         
   4   9   2        197.12        254.47        72.59 o                         
   5   9   2         13.02         39.61        44.20 o                         
   6   9   2         26.61         -7.68        46.16 o                         
   7   9   2         18.77         31.53        47.98 o                         
 -19   0   3        181.91          6.25       107.30 o                         
 -17   0   3        226.27        200.40        62.19 o                         
 -15   0   3       2885.97       2876.01       140.54 o                         
 -13   0   3        221.51        211.48        53.60 o                         
 -11   0   3       3987.31       4156.29       125.10 o                         
  -9   0   3        128.28        159.83        26.64 o                         
  -7   0   3       1704.29       1814.03        52.79 o                         
  -5   0   3         10.49         15.37        14.49 o                         
  -3   0   3       7309.73       6731.99       135.85 o                         
   1   0   3       1606.47        864.93        70.85 o                         
   3   0   3      16143.28      15381.51       327.32 o                         
   5   0   3       4945.80       4659.83       100.97 o                         
   7   0   3          8.45         -3.27        18.72 o                         
   9   0   3       6179.31       6411.46       161.59 o                         
  11   0   3          0.49          8.68        25.09 o                         
  13   0   3         20.89         -6.43        35.62 o                         
  15   0   3        265.03        244.78        61.76 o                         
  17   0   3         99.32        -49.98       139.97 o                         
  19   0   3         17.53        -29.29        84.95 o                         
 -20   1   3          2.75        -81.08        81.08 o                         
 -19   1   3          7.47        -18.16        49.69 o                         
 -18   1   3          0.04        -12.68        42.42 o                         
 -17   1   3        192.16        135.32        47.18 o                         
 -16   1   3         81.19         91.52        37.26 o                         
 -15   1   3        566.64        624.03        47.94 o                         
 -14   1   3        114.57         93.99        27.65 o                         
 -13   1   3        102.10        119.25        26.58 o                         
 -12   1   3        122.58        164.50        23.29 o                         
 -11   1   3          9.49         18.33        18.53 o                         
 -10   1   3        770.08        828.10        29.01 o                         
  -9   1   3       2011.16       2162.86        45.00 o                         
  -8   1   3        298.15        347.15        17.53 o                         
  -7   1   3        972.33        979.56        34.26 o                         
  -6   1   3       1002.19        977.99        23.39 o                         
  -5   1   3        506.42        481.35        16.20 o                         
  -4   1   3         27.25          7.67         6.94 o                         
  -3   1   3       2241.88       2104.55        37.26 o                         
  -2   1   3       4603.45       4352.33        72.97 o                         
  -1   1   3       1742.46       1579.53        40.53 o                         
   0   1   3        564.72        508.44        16.92 o                         
   1   1   3       8008.95       7435.79        94.76 o                         
   2   1   3      12771.40      12157.50       161.64 o                         
   3   1   3       1762.61       1751.01        35.66 o                         
   4   1   3       4189.14       4006.10        67.45 o                         
   5   1   3         21.01         42.07         9.66 o                         
   6   1   3       9448.39       9402.49       142.29 o                         
   7   1   3         19.96         30.87        16.50 o                         
   8   1   3         23.14         46.67        15.16 o                         
   9   1   3          7.59         -4.37        15.69 o                         
  10   1   3        461.61        504.85        26.33 o                         
  11   1   3        992.71       1005.15        52.48 o                         
  12   1   3         19.86          9.53        20.61 o                         
  13   1   3       1519.25       1520.96        56.30 o                         
  14   1   3        450.50        499.90        43.05 o                         
  15   1   3        980.10        957.38        56.24 o                         
  16   1   3         24.94          3.09        36.17 o                         
  17   1   3        212.11        204.67        65.29 o                         
  18   1   3         96.28         56.61       120.96 o                         
  19   1   3         95.54         54.51        92.08 o                         
 -20   2   3        147.19        260.89        59.34 o                         
 -19   2   3        193.67        222.51        50.83 o                         
 -18   2   3          4.14         44.26        38.16 o                         
 -17   2   3         38.60         64.14        37.74 o                         
 -16   2   3         19.87        -18.31        32.68 o                         
 -15   2   3       1387.31       1428.32        57.89 o                         
 -14   2   3        147.00        174.96        27.20 o                         
 -13   2   3         93.55         57.81        23.64 o                         
 -12   2   3        418.21        401.87        25.95 o                         
 -11   2   3        819.80        842.73        38.57 o                         
 -10   2   3       2260.13       2298.11        63.96 o                         
  -9   2   3         13.49         20.76        15.12 o                         
  -8   2   3       2688.60       2955.19        59.74 o                         
  -7   2   3        139.31        137.37        12.68 o                         
  -6   2   3        182.87        163.23        11.17 o                         
  -5   2   3        117.77        133.99        11.37 o                         
  -4   2   3        663.19        621.37        25.74 o                         
  -3   2   3         61.99         72.80        11.52 o                         
  -2   2   3         47.11         36.27         8.05 o                         
  -1   2   3       2994.51       2913.24        50.60 o                         
   0   2   3       2184.60       2057.29        35.78 o                         
   1   2   3       2114.28       2011.97        34.99 o                         
   2   2   3        824.92        770.10        19.52 o                         
   3   2   3        990.74        890.22        21.11 o                         
   4   2   3         15.78         -2.36        11.59 o                         
   5   2   3          6.45         -1.06        11.11 o                         
   6   2   3       1348.48       1492.68        32.78 o                         
   7   2   3       2116.85       2108.74        47.46 o                         
   8   2   3        431.38        476.69        19.46 o                         
   9   2   3        731.94        732.24        30.40 o                         
  10   2   3         23.25         26.15        15.92 o                         
  11   2   3        289.97        258.24        29.13 o                         
  12   2   3        137.24        166.07        21.67 o                         
  13   2   3       1135.85       1262.66        53.12 o                         
  14   2   3        646.11        740.86        50.89 o                         
  15   2   3        293.13        266.47        40.21 o                         
  16   2   3        249.18        178.03        45.84 o                         
  17   2   3        400.99        369.44        66.17 o                         
  18   2   3         99.45         29.85        53.80 o                         
 -19   3   3        126.24        145.51        44.51 o                         
 -18   3   3        243.40        257.39        44.65 o                         
 -17   3   3        350.99        447.27        49.09 o                         
 -16   3   3         32.16         38.61        35.55 o                         
 -15   3   3         27.01         70.16        32.95 o                         
 -14   3   3        922.79        934.07        56.55 o                         
 -13   3   3        144.75         93.82        29.43 o                         
 -12   3   3         30.02         24.17        17.29 o                         
 -11   3   3        228.08        223.14        21.53 o                         
 -10   3   3         54.12         52.46        14.79 o                         
  -9   3   3        257.20        286.00        16.83 o                         
  -8   3   3         11.69         27.62        15.27 o                         
  -7   3   3          6.29         11.13        13.98 o                         
  -6   3   3          0.01         16.37        12.84 o                         
  -5   3   3         62.80         47.91        12.99 o                         
  -4   3   3        129.50         95.23        13.37 o                         
  -3   3   3       1432.86       1410.82        29.48 o                         
  -2   3   3          4.60          8.22        10.79 o                         
  -1   3   3        338.99        348.73        14.92 o                         
   0   3   3       4665.29       4632.79        77.70 o                         
   1   3   3       1864.87       1809.09        39.03 o                         
   2   3   3        133.97        126.80        13.78 o                         
   3   3   3       1159.19       1160.45        28.56 o                         
   4   3   3        615.39        637.70        27.49 o                         
   5   3   3       1396.83       1463.47        39.37 o                         
   6   3   3         79.58         60.07        15.90 o                         
   7   3   3         66.53         24.64        16.25 o                         
   8   3   3         41.15         67.57        16.54 o                         
   9   3   3        334.93        354.13        19.13 o                         
  10   3   3        815.91        777.33        27.66 o                         
  11   3   3          9.82         12.27        24.65 o                         
  12   3   3        529.14        520.01        37.85 o                         
  13   3   3        104.21        121.63        34.52 o                         
  14   3   3       1299.07       1359.69        75.15 o                         
  15   3   3        452.04        376.49        51.49 o                         
  16   3   3          0.67         -3.78        42.00 o                         
  17   3   3          0.95         45.33        65.09 o                         
  18   3   3          0.10         24.67        46.41 o                         
 -18   4   3          1.15         68.86        42.07 o                         
 -17   4   3          4.57         54.96        47.07 o                         
 -16   4   3         66.05         80.69        44.87 o                         
 -15   4   3        849.38        846.92        60.53 o                         
 -14   4   3       2020.72       2010.61        80.32 o                         
 -13   4   3        582.46        614.94        44.38 o                         
 -12   4   3         75.32         64.71        23.18 o                         
 -11   4   3          6.88         26.21        27.78 o                         
 -10   4   3         44.69         29.43        17.04 o                         
  -9   4   3         28.13         36.15        15.10 o                         
  -8   4   3        968.52        987.77        34.41 o                         
  -7   4   3         20.20         30.65        13.31 o                         
  -6   4   3        109.27         93.67        12.96 o                         
  -5   4   3        179.52        167.05        14.26 o                         
  -4   4   3        526.56        626.24        30.24 o                         
  -3   4   3         78.21         83.26        12.10 o                         
  -2   4   3        381.88        428.30        21.67 o                         
  -1   4   3        354.53        363.19        19.12 o                         
   0   4   3         41.52         64.36        13.23 o                         
   1   4   3       1677.80       1589.24        49.28 o                         
   2   4   3       1687.49       1667.10        43.31 o                         
   3   4   3        565.07        513.86        25.38 o                         
   4   4   3       1213.22       1267.49        37.96 o                         
   5   4   3          0.01        -15.86        15.86 o                         
   6   4   3         22.10         18.26        12.78 o                         
   7   4   3        112.70        120.18        20.15 o                         
   8   4   3         30.06         12.68        16.89 o                         
   9   4   3        100.20        106.16        19.05 o                         
  10   4   3         80.91         65.85        20.27 o                         
  11   4   3        241.83        266.86        19.81 o                         
  12   4   3          1.20          1.09        34.21 o                         
  13   4   3          1.16         -4.39        32.16 o                         
  14   4   3        323.12        350.14        42.25 o                         
  15   4   3        414.59        555.94        55.76 o                         
  16   4   3        304.59        319.93        53.81 o                         
  17   4   3         25.53         28.40        56.28 o                         
 -17   5   3         15.23         36.96        44.44 o                         
 -16   5   3        262.83        314.78        59.79 o                         
 -15   5   3        130.81        161.89        36.89 o                         
 -14   5   3          3.50        -26.45        26.45 o                         
 -13   5   3        312.62        355.87        33.57 o                         
 -12   5   3        658.73        751.37        40.61 o                         
 -11   5   3        111.89         99.76        19.33 o                         
 -10   5   3         59.09         68.08        17.30 o                         
  -9   5   3        175.00        180.05        17.42 o                         
  -8   5   3       1009.78       1052.55        36.26 o                         
  -7   5   3        573.43        534.14        27.21 o                         
  -6   5   3        227.37        212.25        20.88 o                         
  -5   5   3        164.38        164.30        19.27 o                         
  -4   5   3        912.51        868.66        32.30 o                         
  -3   5   3          1.97         -3.17        13.04 o                         
  -2   5   3         97.74         77.78        15.42 o                         
  -1   5   3         29.42          8.05        16.63 o                         
   0   5   3        112.73        127.90        14.44 o                         
   1   5   3         80.19         55.44        18.54 o                         
   2   5   3       3671.39       3772.13        84.21 o                         
   3   5   3       1375.65       1347.20        43.13 o                         
   4   5   3        378.53        401.50        24.23 o                         
   5   5   3          1.13         14.90        21.77 o                         
   6   5   3        135.21        126.22        20.56 o                         
   7   5   3        273.38        289.74        28.54 o                         
   8   5   3         19.83         19.08        11.88 o                         
   9   5   3          1.20        -13.29        13.29 o                         
  10   5   3         12.92         26.00        25.50 o                         
  11   5   3        136.33        130.60        33.04 o                         
  12   5   3          3.44        -18.37        31.33 o                         
  13   5   3        266.23        272.22        42.40 o                         
  14   5   3        205.93        198.14        50.29 o                         
  15   5   3         43.49         24.55        47.29 o                         
  16   5   3        140.22        123.59        54.87 o                         
 -16   6   3         28.28        -42.49        64.10 o                         
 -15   6   3        219.24        133.47        66.10 o                         
 -14   6   3        395.23        262.91        65.16 o                         
 -13   6   3          1.87          7.19        43.51 o                         
 -12   6   3        235.31        279.31        69.04 o                         
 -11   6   3        432.86        519.13        48.37 o                         
 -10   6   3          0.19         21.29        30.09 o                         
  -9   6   3          9.57         -3.43        27.81 o                         
  -8   6   3         36.03         34.69        18.61 o                         
  -7   6   3        150.44        147.60        18.38 o                         
  -6   6   3         18.21        -37.05        37.05 o                         
  -5   6   3          6.26         15.26        25.96 o                         
  -4   6   3        144.75        119.75        20.53 o                         
  -3   6   3          7.09         -7.83        16.61 o                         
  -2   6   3       1210.00       1267.35        51.39 o                         
  -1   6   3        764.95        783.83        27.62 o                         
   0   6   3        661.25        630.53        23.69 o                         
   1   6   3        394.81        416.19        27.15 o                         
   2   6   3        836.79        814.05        37.43 o                         
   3   6   3          6.01         -6.27        21.20 o                         
   4   6   3        535.06        529.27        33.22 o                         
   5   6   3        255.48        299.28        28.60 o                         
   6   6   3        138.79        102.16        38.56 o                         
   7   6   3          1.56        -22.38        22.38 o                         
   8   6   3        205.11        170.87        33.18 o                         
   9   6   3          2.80        -39.12        39.12 o                         
  10   6   3         31.72        -35.22        35.22 o                         
  11   6   3          5.52        -27.46        36.93 o                         
  12   6   3        193.20        231.58        48.77 o                         
  13   6   3         13.86        -51.03        71.03 o                         
  14   6   3         22.84         57.28        46.08 o                         
  15   6   3          3.37        -54.09        54.88 o                         
 -14   7   3        181.94        199.88        84.51 o                         
 -13   7   3        105.31         58.91        62.70 o                         
 -12   7   3        336.71        473.05        73.81 o                         
 -11   7   3         16.40        -23.63        43.70 o                         
 -10   7   3        180.10        144.33        67.56 o                         
  -9   7   3         69.62         30.61        41.82 o                         
  -8   7   3        121.33         83.22        23.85 o                         
  -7   7   3        133.53        128.22        29.48 o                         
  -6   7   3         16.08         79.33        29.93 o                         
  -5   7   3        159.21        144.16        34.26 o                         
  -4   7   3         16.81         -0.34        33.37 o                         
  -3   7   3          1.98         -6.02        25.93 o                         
  -2   7   3         61.79         63.77        24.59 o                         
  -1   7   3        109.44         63.97        20.91 o                         
   0   7   3         42.88         53.42        24.62 o                         
   1   7   3        260.62        251.09        55.61 o                         
   2   7   3        337.02        285.62        38.83 o                         
   3   7   3        750.95        730.64        44.71 o                         
   4   7   3          2.71        -12.10        32.21 o                         
   5   7   3         22.13         54.66        32.27 o                         
   6   7   3         57.29         39.53        40.14 o                         
   7   7   3         24.04         53.97        32.93 o                         
   8   7   3         37.64         30.87        48.31 o                         
   9   7   3          7.67         15.41        39.08 o                         
  10   7   3         38.84         -8.65        43.94 o                         
  11   7   3         44.03        -41.05        57.89 o                         
  12   7   3        744.50        869.59        71.24 o                         
  13   7   3         13.41        -14.15        81.27 o                         
 -12   8   3        160.63        231.06        80.38 o                         
 -11   8   3        394.63        361.20        73.06 o                         
 -10   8   3          0.31        -46.69        46.69 o                         
  -9   8   3          0.41         39.23        48.47 o                         
  -8   8   3         20.26         36.84        46.39 o                         
  -7   8   3          0.00         30.77        52.61 o                         
  -6   8   3        198.78        230.91        40.60 o                         
  -5   8   3          2.45         13.98        33.55 o                         
  -4   8   3         24.41        -27.15        33.54 o                         
  -3   8   3        405.85        329.07        45.26 o                         
  -2   8   3         13.90         60.31        36.75 o                         
  -1   8   3        160.71        203.24        46.54 o                         
   0   8   3          0.13        -69.53        78.94 o                         
   1   8   3        623.65        624.39        64.10 o                         
   2   8   3         79.59         32.24        50.13 o                         
   3   8   3        276.99        178.15        55.46 o                         
   4   8   3         45.37        -10.04        36.67 o                         
   5   8   3          6.79         -6.56        35.70 o                         
   6   8   3          0.03        -30.70        34.92 o                         
   7   8   3          1.41        -20.00        36.65 o                         
   8   8   3         32.28         74.22        41.63 o                         
   9   8   3        580.64        605.63        58.00 o                         
  10   8   3        185.13        198.63        50.09 o                         
  -8   9   3         37.16         21.56        82.63 o                         
  -7   9   3         82.70        138.76        62.31 o                         
  -6   9   3          4.84         36.67        57.27 o                         
  -5   9   3         24.52        -41.24        41.24 o                         
  -4   9   3        151.51        121.39        78.92 o                         
  -3   9   3        129.84         75.50        55.33 o                         
  -2   9   3         26.57        -43.04        43.04 o                         
  -1   9   3         90.28         37.77        70.34 o                         
   0   9   3         14.60        -25.76        45.48 o                         
   1   9   3          7.01        -33.83        55.92 o                         
   2   9   3         77.78         92.67        48.18 o                         
   3   9   3          1.70        -12.60        43.28 o                         
   4   9   3        268.59        243.88        64.97 o                         
   5   9   3         24.41         19.66        42.95 o                         
   6   9   3         30.21         18.64        45.18 o                         
   7   9   3         37.34         20.21        55.65 o                         
 -20   0   4         22.79        -22.76        88.07 o                         
 -18   0   4          6.59          3.74        89.85 o                         
 -16   0   4        244.04        163.12        57.51 o                         
 -14   0   4         12.10         32.54        36.53 o                         
 -12   0   4       1624.52       1879.65        94.36 o                         
 -10   0   4        205.27        207.06        26.67 o                         
  -8   0   4       5431.80       5596.08       139.89 o                         
  -6   0   4         73.58         91.44        15.79 o                         
  -4   0   4       2244.90       2058.33        45.46 o                         
  -2   0   4        391.53        260.85        21.39 o                         
   0   0   4       6638.39       3865.88       242.60 o                         
   2   0   4      14907.18      13279.41       265.34 o                         
   4   0   4        523.12        592.70        24.09 o                         
   6   0   4       7719.21       8338.08       174.44 o                         
   8   0   4        331.56        520.83        40.48 o                         
  10   0   4        139.15        184.17        30.07 o                         
  12   0   4        148.46        111.64        30.12 o                         
  14   0   4       3490.31       3688.39       172.68 o                         
  16   0   4          0.04        -53.13        53.13 o                         
  18   0   4         19.16         18.13       259.63 o                         
 -20   1   4        264.73        312.14        81.16 o                         
 -19   1   4          0.64        -40.41        40.41 o                         
 -18   1   4        238.55        276.80        48.53 o                         
 -17   1   4          0.97        -38.04        38.04 o                         
 -16   1   4        651.91        579.32        46.34 o                         
 -15   1   4        193.67        192.15        33.84 o                         
 -14   1   4          8.01         -3.64        25.15 o                         
 -13   1   4        758.29        738.41        38.11 o                         
 -12   1   4         50.65         41.68        22.54 o                         
 -11   1   4        947.77        917.80        34.23 o                         
 -10   1   4        940.45       1079.97        31.58 o                         
  -9   1   4        797.86        762.79        23.57 o                         
  -8   1   4        202.00        198.88        15.60 o                         
  -7   1   4        405.01        429.05        17.06 o                         
  -6   1   4         75.92         65.21        10.99 o                         
  -5   1   4        470.09        383.08        14.66 o                         
  -4   1   4        412.39        394.76        16.17 o                         
  -3   1   4       1059.22       1078.35        24.42 o                         
  -2   1   4       1657.90       1665.24        31.43 o                         
  -1   1   4        161.67        128.55         9.20 o                         
   0   1   4       5346.73       5114.20        72.34 o                         
   1   1   4        906.34        772.19        21.39 o                         
   2   1   4       7083.67       6584.16        93.30 o                         
   3   1   4         11.76         12.46        11.85 o                         
   4   1   4        872.41        825.97        24.41 o                         
   5   1   4         34.63         56.01        14.10 o                         
   6   1   4        195.25        242.62        18.05 o                         
   7   1   4         50.76         57.22        13.47 o                         
   8   1   4         43.62         38.31        16.27 o                         
   9   1   4       1678.63       1546.96        44.42 o                         
  10   1   4       1251.13       1391.33        56.64 o                         
  11   1   4        818.75        791.64        33.33 o                         
  12   1   4         43.30         20.25        22.43 o                         
  13   1   4        258.92        213.61        28.07 o                         
  14   1   4        220.78        223.05        37.65 o                         
  15   1   4         54.02         51.21        35.75 o                         
  16   1   4        252.57        189.28        51.98 o                         
  17   1   4        256.39        191.97        54.41 o                         
  18   1   4          7.44        -55.98        55.98 o                         
 -20   2   4        200.43        261.18        87.21 o                         
 -19   2   4         46.69         40.68        68.49 o                         
 -18   2   4         55.60         20.36        38.43 o                         
 -17   2   4         76.45         45.60        36.81 o                         
 -16   2   4          0.46         16.52        33.75 o                         
 -15   2   4        493.83        576.88        39.86 o                         
 -14   2   4        536.89        586.58        39.68 o                         
 -13   2   4        206.20        205.16        29.07 o                         
 -12   2   4         18.44         59.53        19.07 o                         
 -11   2   4        921.44        908.74        35.58 o                         
 -10   2   4        589.66        603.94        28.12 o                         
  -9   2   4        290.01        342.27        28.89 o                         
  -8   2   4       1614.74       1578.22        36.98 o                         
  -7   2   4        672.57        675.65        20.64 o                         
  -6   2   4         31.75          8.04        10.18 o                         
  -5   2   4       2105.70       2070.03        42.24 o                         
  -4   2   4       2058.97       2074.02        54.08 o                         
  -3   2   4        188.86        165.03        11.63 o                         
  -2   2   4          8.21         -1.47         8.20 o                         
  -1   2   4       5111.46       4850.73        76.89 o                         
   0   2   4         14.00          3.16         9.39 o                         
   1   2   4       7510.12       7428.22       104.55 o                         
   2   2   4       3485.06       3251.26        50.87 o                         
   3   2   4        804.77        832.66        22.04 o                         
   4   2   4        678.64        701.97        20.18 o                         
   5   2   4       2819.89       2662.00        52.13 o                         
   6   2   4       5091.81       5613.28       116.83 o                         
   7   2   4        236.14        227.94        22.69 o                         
   8   2   4          5.26         29.87        21.47 o                         
   9   2   4        246.35        296.22        28.11 o                         
  10   2   4       1561.62       1654.33        57.30 o                         
  11   2   4         22.98         34.74        25.52 o                         
  12   2   4        481.21        491.13        37.89 o                         
  13   2   4         83.67        112.73        34.97 o                         
  14   2   4       1194.53       1136.77        59.57 o                         
  15   2   4        393.78        346.52        43.44 o                         
  16   2   4        469.39        477.77        54.75 o                         
  17   2   4         20.77          9.52        49.81 o                         
  18   2   4          0.14         45.13        54.18 o                         
 -19   3   4         82.15        119.08        43.94 o                         
 -18   3   4        122.00         93.65        50.41 o                         
 -17   3   4        283.13        322.59        43.38 o                         
 -16   3   4        430.39        473.89        44.43 o                         
 -15   3   4        397.31        375.11        40.39 o                         
 -14   3   4         52.92         73.46        26.06 o                         
 -13   3   4        557.30        530.39        30.68 o                         
 -12   3   4         59.62         56.75        19.26 o                         
 -11   3   4        126.15        127.53        16.82 o                         
 -10   3   4         54.03         48.90        12.72 o                         
  -9   3   4        387.75        395.06        27.78 o                         
  -8   3   4       3338.65       3478.82        86.66 o                         
  -7   3   4       1744.94       1810.59        52.41 o                         
  -6   3   4       3540.31       3818.99        90.79 o                         
  -5   3   4        150.90        169.65        31.06 o                         
  -4   3   4       1387.41       1403.86        33.95 o                         
  -3   3   4        763.83        778.50        20.17 o                         
  -2   3   4        101.94         74.70         9.63 o                         
  -1   3   4       1603.38       1682.18        33.78 o                         
   0   3   4        228.70        223.65        13.14 o                         
   1   3   4         72.00         76.20        13.94 o                         
   2   3   4       9702.54      10233.89       153.14 o                         
   3   3   4        573.34        633.73        19.62 o                         
   4   3   4       2023.63       2079.79        45.90 o                         
   5   3   4       1810.93       1739.99        61.41 o                         
   6   3   4        144.01        170.29        18.33 o                         
   7   3   4        187.95        183.29        25.78 o                         
   8   3   4          9.65         -9.81        21.61 o                         
   9   3   4        308.53        227.98        27.33 o                         
  10   3   4         72.37         62.21        25.79 o                         
  11   3   4       1358.33       1288.79        52.92 o                         
  12   3   4        201.30        202.73        35.83 o                         
  13   3   4        267.57        279.10        38.91 o                         
  14   3   4        622.41        735.49        72.46 o                         
  15   3   4          8.23        -39.67        39.67 o                         
  16   3   4          9.49        -41.94        42.98 o                         
  17   3   4         25.53         71.79        47.85 o                         
  18   3   4         18.01         11.49        70.34 o                         
 -19   4   4          0.00       -112.20       112.20 o                         
 -18   4   4         77.45         83.26        41.62 o                         
 -17   4   4        118.98         91.46        40.07 o                         
 -16   4   4         18.38        -24.71        55.25 o                         
 -15   4   4       1011.77        969.35        57.45 o                         
 -14   4   4         26.85         19.42        37.54 o                         
 -13   4   4        363.76        373.39        40.34 o                         
 -12   4   4        193.17        204.57        25.21 o                         
 -11   4   4        377.96        387.88        29.92 o                         
 -10   4   4         11.23        -15.16        15.16 o                         
  -9   4   4         25.35         21.76        12.73 o                         
  -8   4   4       2320.65       2373.22        78.92 o                         
  -7   4   4        164.75         97.50        26.04 o                         
  -6   4   4       3123.30       3107.51        88.00 o                         
  -5   4   4        135.70        131.34        12.68 o                         
  -4   4   4          1.00         15.09        15.20 o                         
  -3   4   4        124.82        159.88        13.12 o                         
  -2   4   4       1970.88       1985.65        46.88 o                         
  -1   4   4       6942.76       7200.94       123.41 o                         
   0   4   4       9353.95       9903.83       166.06 o                         
   1   4   4       4098.60       4272.47        86.40 o                         
   2   4   4        972.43        940.56        31.35 o                         
   3   4   4         14.52         -5.72        17.92 o                         
   4   4   4          4.86        -14.87        15.11 o                         
   5   4   4       1603.60       1667.35        51.16 o                         
   6   4   4         22.77          0.39        19.30 o                         
   7   4   4         97.83        105.08        17.90 o                         
   8   4   4        260.63        250.74        21.53 o                         
   9   4   4         29.92         10.76        21.45 o                         
  10   4   4         10.50         44.70        25.55 o                         
  11   4   4         42.77         50.10        30.48 o                         
  12   4   4         16.16          6.53        36.66 o                         
  13   4   4          1.73          1.73        38.24 o                         
  14   4   4        505.81        498.60        52.78 o                         
  15   4   4        620.45        652.36        60.30 o                         
  16   4   4          0.43         64.40        46.06 o                         
  17   4   4        152.96        197.63        62.88 o                         
 -17   5   4        102.44         81.13        42.78 o                         
 -16   5   4        347.22        366.31        43.36 o                         
 -15   5   4         17.67         38.83        32.02 o                         
 -14   5   4          5.93        -25.78        25.78 o                         
 -13   5   4        780.62        847.59        44.42 o                         
 -12   5   4        274.77        281.15        22.60 o                         
 -11   5   4         25.19         31.33        23.84 o                         
 -10   5   4        873.96        777.89        48.30 o                         
  -9   5   4        474.94        498.27        40.33 o                         
  -8   5   4         69.81         71.91        27.67 o                         
  -7   5   4       1439.48       1477.50        65.79 o                         
  -6   5   4       2618.94       2583.27        64.15 o                         
  -5   5   4        614.96        638.48        29.77 o                         
  -4   5   4       1751.84       1761.63        41.03 o                         
  -3   5   4        318.71        336.85        17.83 o                         
  -2   5   4          9.81          6.25        13.53 o                         
  -1   5   4       4607.13       4820.63        96.29 o                         
   0   5   4        970.21       1040.43        31.25 o                         
   1   5   4       1444.59       1428.49        43.84 o                         
   2   5   4       1016.23       1115.09        41.00 o                         
   3   5   4        894.45        885.94        34.79 o                         
   4   5   4         26.36         44.67        17.85 o                         
   5   5   4          0.00         26.91        19.72 o                         
   6   5   4        205.73        210.78        24.52 o                         
   7   5   4       1192.62       1228.66        48.04 o                         
   8   5   4         27.52          0.04        17.55 o                         
   9   5   4          0.04        -17.69        17.69 o                         
  10   5   4       1001.56       1016.52        45.70 o                         
  11   5   4         60.97         68.31        31.94 o                         
  12   5   4        158.17         77.47        35.61 o                         
  13   5   4         41.49          2.19        42.93 o                         
  14   5   4        142.28        233.02        52.52 o                         
  15   5   4        480.60        537.33        62.93 o                         
  16   5   4        174.96        189.58        56.40 o                         
 -16   6   4         76.58         90.74        69.73 o                         
 -15   6   4        326.83        288.43        69.82 o                         
 -14   6   4         57.16        116.62        58.92 o                         
 -13   6   4        246.20        182.51        50.23 o                         
 -12   6   4       1465.88       1552.92        78.25 o                         
 -11   6   4        149.95        167.31        36.69 o                         
 -10   6   4        430.54        373.17        44.02 o                         
  -9   6   4        131.06         57.28        30.29 o                         
  -8   6   4       2889.98       2822.71        94.44 o                         
  -7   6   4        292.22        253.88        33.54 o                         
  -6   6   4        435.67        485.78        43.96 o                         
  -5   6   4        807.16        829.97        39.32 o                         
  -4   6   4        644.92        703.28        28.53 o                         
  -3   6   4         12.61         -5.31        17.64 o                         
  -2   6   4       1595.65       1534.74        60.17 o                         
  -1   6   4        355.18        410.97        21.00 o                         
   0   6   4       1691.59       1738.48        52.10 o                         
   1   6   4       1933.39       1926.34        59.51 o                         
   2   6   4        758.37        813.07        38.02 o                         
   3   6   4         57.12         48.96        22.55 o                         
   4   6   4        806.11        739.73        37.58 o                         
   5   6   4          5.33         51.74        22.35 o                         
   6   6   4          0.71        -21.56        21.56 o                         
   7   6   4        157.88         80.26        29.95 o                         
   8   6   4          0.85        -27.64        27.64 o                         
   9   6   4          5.71         60.43        31.71 o                         
  10   6   4        115.26        102.95        40.16 o                         
  11   6   4        198.57        239.80        48.54 o                         
  12   6   4         27.92          7.80        42.08 o                         
  13   6   4         66.01         -4.64        66.15 o                         
  14   6   4         66.94         27.83        65.85 o                         
 -14   7   4        274.45        174.57        69.13 o                         
 -13   7   4        139.09        156.22        67.52 o                         
 -12   7   4         31.96          6.64        46.06 o                         
 -11   7   4         41.31        105.87        46.20 o                         
 -10   7   4        503.12        511.40        58.96 o                         
  -9   7   4          2.96        -39.15        39.15 o                         
  -8   7   4          1.74        -39.85        39.85 o                         
  -7   7   4        347.94        346.29        38.35 o                         
  -6   7   4         22.10         88.13        35.41 o                         
  -5   7   4          2.92         12.25        43.17 o                         
  -4   7   4         70.03         93.10        34.11 o                         
  -3   7   4       1275.28       1284.50        63.85 o                         
  -2   7   4       1595.18       1662.88        65.06 o                         
  -1   7   4       5962.60       5733.95       124.28 o                         
   0   7   4         34.20         26.48        29.03 o                         
   1   7   4         10.17         32.88        33.53 o                         
   2   7   4         39.63         69.83        29.74 o                         
   3   7   4         15.29         56.17        29.81 o                         
   4   7   4         22.50         -9.05        30.61 o                         
   5   7   4        563.68        500.64        43.61 o                         
   6   7   4        199.54        208.75        38.36 o                         
   7   7   4          6.13         49.27        35.91 o                         
   8   7   4        393.60        357.58        42.67 o                         
   9   7   4         78.96         30.78        40.52 o                         
  10   7   4         41.15         18.19        41.31 o                         
  11   7   4          0.00         19.04        51.82 o                         
  12   7   4        454.76        442.06        66.03 o                         
 -12   8   4        450.51        339.40        76.78 o                         
 -11   8   4         34.08         11.29        50.71 o                         
 -10   8   4         63.65         90.80        50.66 o                         
  -9   8   4         22.39         70.42        50.92 o                         
  -8   8   4       1083.11        983.63       108.28 o                         
  -7   8   4        348.81        385.39        40.19 o                         
  -6   8   4       1417.28       1274.64        68.70 o                         
  -5   8   4         29.14         62.55        38.20 o                         
  -4   8   4         85.43         51.26        36.02 o                         
  -3   8   4        224.23        244.21        42.42 o                         
  -2   8   4         60.62         70.32        38.74 o                         
  -1   8   4         70.34         51.55        43.34 o                         
   0   8   4        347.85        331.31        51.92 o                         
   1   8   4         92.25        146.23        46.96 o                         
   2   8   4          0.08         38.69        41.04 o                         
   3   8   4        440.51        381.04        52.08 o                         
   4   8   4         15.90        -48.18        48.18 o                         
   5   8   4         19.47         35.13        36.69 o                         
   6   8   4         98.88         43.79        42.00 o                         
   7   8   4          3.43         -0.99        37.05 o                         
   8   8   4        134.05        135.92        45.77 o                         
   9   8   4        186.70         83.07        47.01 o                         
  10   8   4        239.34        107.60        48.07 o                         
  -8   9   4         28.33         18.40        59.77 o                         
  -7   9   4        236.81        291.42        98.79 o                         
  -6   9   4          0.43         21.15        65.17 o                         
  -5   9   4         30.27         20.20        60.41 o                         
  -4   9   4          4.68          0.51        43.15 o                         
  -3   9   4          9.13         -9.94        45.39 o                         
  -2   9   4        414.64        332.79        55.42 o                         
  -1   9   4        728.35        584.99        63.09 o                         
   0   9   4         51.15         42.02        47.45 o                         
   1   9   4        273.04        228.00        76.58 o                         
   2   9   4        667.84        616.86        66.30 o                         
   3   9   4         88.09        183.17        52.88 o                         
   4   9   4         43.87         95.31        46.64 o                         
   5   9   4         77.19         82.23        47.71 o                         
   6   9   4         21.18         35.81        50.21 o                         
 -19   0   5          4.68         62.49        65.55 o                         
 -17   0   5         63.26        -15.11        59.11 o                         
 -15   0   5       3177.06       3071.14       144.01 o                         
 -13   0   5       1511.22       1415.30       129.69 o                         
 -11   0   5       1326.77       1264.00        57.28 o                         
  -9   0   5       3339.62       3602.54        91.55 o                         
  -7   0   5       1008.78        974.21        37.12 o                         
  -5   0   5        389.25        364.54        18.10 o                         
  -3   0   5       7365.78       7059.47       165.99 o                         
  -1   0   5       1097.21        971.28        27.78 o                         
   1   0   5       5660.71       5631.60       117.37 o                         
   3   0   5        311.14        342.29        20.97 o                         
   5   0   5       8319.16       8092.97       169.17 o                         
   7   0   5       1068.22       1077.21        43.44 o                         
   9   0   5        921.10        912.09        45.33 o                         
  11   0   5       1065.72        979.04        50.57 o                         
  13   0   5         32.30        -11.19        41.91 o                         
  15   0   5        285.17        349.12        82.85 o                         
  17   0   5         44.12        -64.98        64.98 o                         
 -20   1   5         33.39         -8.96        54.99 o                         
 -19   1   5         20.51         -0.54        69.10 o                         
 -18   1   5         55.46         28.20        47.97 o                         
 -17   1   5        117.33        125.33        40.96 o                         
 -16   1   5         12.17         15.15        31.89 o                         
 -15   1   5       3832.52       3813.50       101.24 o                         
 -14   1   5         12.56          1.51        24.63 o                         
 -13   1   5        324.29        317.90        28.01 o                         
 -12   1   5        464.56        419.17        28.09 o                         
 -11   1   5        375.39        403.24        22.28 o                         
 -10   1   5        230.48        226.91        18.07 o                         
  -9   1   5        179.72        160.53        15.59 o                         
  -8   1   5       1062.75       1030.37        26.01 o                         
  -7   1   5          0.05        -11.51        11.51 o                         
  -6   1   5        959.57        974.09        23.37 o                         
  -5   1   5         69.98         61.98         9.68 o                         
  -4   1   5        722.69        639.70        18.50 o                         
  -3   1   5        570.61        512.96        16.35 o                         
  -2   1   5       8348.96       7840.79       119.78 o                         
  -1   1   5       2876.84       2732.71        43.31 o                         
   0   1   5      11436.12      10951.55       146.46 o                         
   1   1   5          0.05          8.04         9.96 o                         
   2   1   5        169.59        123.04        12.51 o                         
   3   1   5         39.05         23.65         9.26 o                         
   4   1   5        234.78        251.02        15.20 o                         
   5   1   5        636.43        656.76        27.11 o                         
   6   1   5        414.99        382.41        35.14 o                         
   7   1   5       2015.74       2052.20        66.00 o                         
   8   1   5        512.94        444.07        26.98 o                         
   9   1   5       2374.79       2480.86        70.50 o                         
  10   1   5        778.35        824.60        35.81 o                         
  11   1   5        572.32        543.50        37.80 o                         
  12   1   5         70.03         77.74        22.13 o                         
  13   1   5          0.04        -13.48        30.39 o                         
  14   1   5         30.30         50.60        33.62 o                         
  15   1   5        167.16        221.46        63.31 o                         
  16   1   5         71.00         32.87        38.10 o                         
  17   1   5         38.79        -83.88        99.46 o                         
  18   1   5        121.10        -31.69        73.90 o                         
 -20   2   5        266.41        310.05        61.30 o                         
 -19   2   5         48.65         64.94        42.59 o                         
 -18   2   5         18.83        109.77        41.78 o                         
 -17   2   5        279.60        265.48        40.77 o                         
 -16   2   5          0.07        -31.04        31.04 o                         
 -15   2   5       1611.79       1582.74        95.87 o                         
 -14   2   5         45.64         73.10        24.32 o                         
 -13   2   5        295.21        251.99        25.68 o                         
 -12   2   5       1272.19       1383.18        46.97 o                         
 -11   2   5         60.28         47.81        16.87 o                         
 -10   2   5         54.98         35.95        18.91 o                         
  -9   2   5        148.69        129.51        21.53 o                         
  -8   2   5         28.25         50.58        15.12 o                         
  -7   2   5         32.00         18.29        10.97 o                         
  -6   2   5       2606.03       2511.05        50.57 o                         
  -5   2   5       3345.19       3389.39        65.60 o                         
  -4   2   5         94.89        111.42        13.29 o                         
  -3   2   5        375.91        366.07        13.11 o                         
  -2   2   5        143.86        115.16        11.97 o                         
  -1   2   5        649.45        629.57        17.22 o                         
   0   2   5       4709.15       4710.46        71.00 o                         
   1   2   5       5151.66       5065.80        73.76 o                         
   2   2   5        198.83        214.96        15.09 o                         
   3   2   5       3190.98       3246.34        50.63 o                         
   4   2   5        225.94        209.97        13.11 o                         
   5   2   5       2062.40       2078.42        46.83 o                         
   6   2   5        313.74        309.80        25.00 o                         
   7   2   5        167.50        158.48        22.30 o                         
   8   2   5        539.57        554.25        33.19 o                         
   9   2   5         58.67         77.89        24.20 o                         
  10   2   5        539.87        522.94        35.47 o                         
  11   2   5         46.39         32.32        26.78 o                         
  12   2   5         83.01        119.00        30.56 o                         
  13   2   5          0.07         -6.60        32.75 o                         
  14   2   5         95.08         81.48        35.38 o                         
  15   2   5        188.77        231.58        42.50 o                         
  16   2   5        142.82         69.89        48.33 o                         
  17   2   5        237.95         72.15        61.77 o                         
  18   2   5          0.71         28.39        53.35 o                         
 -19   3   5         65.04         30.99        56.97 o                         
 -18   3   5        125.34        140.69        40.81 o                         
 -17   3   5         16.03         59.87        35.93 o                         
 -16   3   5        372.49        385.14        41.01 o                         
 -15   3   5        108.17         90.93        33.59 o                         
 -14   3   5        548.35        575.74        39.65 o                         
 -13   3   5        430.71        422.71        28.18 o                         
 -12   3   5         91.14        133.22        19.88 o                         
 -11   3   5          9.22         32.78        13.18 o                         
 -10   3   5       1642.38       1592.19        52.38 o                         
  -9   3   5        758.86        879.80        39.36 o                         
  -8   3   5        232.19        247.64        16.84 o                         
  -7   3   5        861.31        826.13        42.55 o                         
  -6   3   5          1.63         26.83        22.47 o                         
  -5   3   5        332.68        292.10        27.57 o                         
  -4   3   5        846.18        804.51        25.17 o                         
  -3   3   5         77.45         78.40        10.01 o                         
  -2   3   5       1553.80       1539.81        33.84 o                         
  -1   3   5       2007.50       1947.12        39.28 o                         
   0   3   5        140.83        129.87        12.69 o                         
   1   3   5       3758.14       3739.03        59.43 o                         
   2   3   5       4446.42       4482.79        70.56 o                         
   3   3   5         53.15         25.18        13.36 o                         
   4   3   5         98.41        102.06        14.33 o                         
   5   3   5        544.24        683.15        32.98 o                         
   6   3   5          2.70          9.48        18.02 o                         
   7   3   5        428.30        410.18        26.79 o                         
   8   3   5          2.59         11.19        21.86 o                         
   9   3   5        346.00        322.92        30.04 o                         
  10   3   5       2478.57       2385.51        93.50 o                         
  11   3   5          1.11         17.85        31.30 o                         
  12   3   5       3264.51       3218.33       115.24 o                         
  13   3   5       1925.64       2070.73        97.43 o                         
  14   3   5        341.28        332.26        52.19 o                         
  15   3   5        137.13         17.42        42.88 o                         
  16   3   5          0.05          7.12        45.80 o                         
  17   3   5          0.20        -27.00        46.53 o                         
 -19   4   5          0.01          8.58        43.55 o                         
 -18   4   5          8.40        -38.95        38.97 o                         
 -17   4   5        142.35        179.13        47.86 o                         
 -16   4   5        306.94        306.41        42.09 o                         
 -15   4   5        278.67        310.17        39.95 o                         
 -14   4   5          7.87         53.73        29.65 o                         
 -13   4   5         80.18         74.21        23.04 o                         
 -12   4   5        325.49        319.70        26.50 o                         
 -11   4   5       2307.18       2250.46        67.55 o                         
 -10   4   5         70.26         53.73        21.67 o                         
  -9   4   5         95.76        108.34        32.27 o                         
  -8   4   5         10.29        -11.33        23.28 o                         
  -7   4   5        601.13        552.28        47.95 o                         
  -6   4   5        110.33         82.31        24.03 o                         
  -5   4   5         34.32         17.67        10.27 o                         
  -4   4   5          0.85        -12.58        12.58 o                         
  -3   4   5        216.14        233.13        14.05 o                         
  -2   4   5          0.14          7.33         8.28 o                         
  -1   4   5       6015.00       6137.24       106.45 o                         
   0   4   5       1219.72       1222.11        35.55 o                         
   1   4   5         11.40        -15.04        16.73 o                         
   2   4   5        392.11        399.76        22.68 o                         
   3   4   5        451.73        496.17        24.67 o                         
   4   4   5          6.42         11.91        16.32 o                         
   5   4   5        303.99        301.93        20.15 o                         
   6   4   5        861.90        898.81        41.12 o                         
   7   4   5        140.76        144.10        19.19 o                         
   8   4   5         39.07         62.08        18.43 o                         
   9   4   5       1740.10       1769.01        58.95 o                         
  10   4   5         65.58         89.30        25.28 o                         
  11   4   5       1059.05       1073.05        55.14 o                         
  12   4   5       1066.56       1040.87        63.85 o                         
  13   4   5         89.38         66.17        40.93 o                         
  14   4   5         13.43         26.50        43.21 o                         
  15   4   5         83.19         38.35        49.39 o                         
  16   4   5          0.56          4.21        45.19 o                         
 -18   5   5         87.12        174.91        77.45 o                         
 -17   5   5        192.09         95.56        56.29 o                         
 -16   5   5          5.56         -5.18        32.15 o                         
 -15   5   5        149.37        139.33        30.02 o                         
 -14   5   5         17.85         56.87        25.39 o                         
 -13   5   5         88.07        100.42        22.63 o                         
 -12   5   5        115.25        127.36        35.98 o                         
 -11   5   5          0.22        -22.50        29.83 o                         
 -10   5   5        208.66        216.35        35.00 o                         
  -9   5   5        222.77        228.80        34.03 o                         
  -8   5   5         53.98         30.40        26.63 o                         
  -7   5   5          5.08        -24.12        40.42 o                         
  -6   5   5         14.66         33.09        15.90 o                         
  -5   5   5         18.06          4.28        13.73 o                         
  -4   5   5        788.10        706.04        22.80 o                         
  -3   5   5         21.66         10.94        13.18 o                         
  -2   5   5          9.40          4.63        12.34 o                         
  -1   5   5        273.07        281.41        19.70 o                         
   0   5   5         97.88        112.17        15.16 o                         
   1   5   5       3864.59       3924.94        87.51 o                         
   2   5   5        984.69        979.54        40.38 o                         
   3   5   5        289.94        284.78        23.11 o                         
   4   5   5          6.99         -9.84        18.08 o                         
   5   5   5        399.36        411.48        28.94 o                         
   6   5   5        240.73        250.71        25.61 o                         
   7   5   5        412.42        445.21        36.44 o                         
   8   5   5         21.58         40.31        19.41 o                         
   9   5   5        285.37        320.31        25.59 o                         
  10   5   5        144.49        136.93        48.76 o                         
  11   5   5        265.86        180.10        35.36 o                         
  12   5   5          8.33          3.48        37.30 o                         
  13   5   5        507.70        431.51        56.97 o                         
  14   5   5         68.53        117.77        50.58 o                         
  15   5   5         64.32          2.81        50.38 o                         
 -16   6   5        144.01         70.49        66.66 o                         
 -15   6   5        192.95        229.88        68.63 o                         
 -14   6   5         13.26         -8.93        47.10 o                         
 -13   6   5        114.44         53.17        44.40 o                         
 -12   6   5        291.51        257.06        42.12 o                         
 -11   6   5        214.78        278.15        40.26 o                         
 -10   6   5         51.46         17.09        31.69 o                         
  -9   6   5        160.06        135.97        33.92 o                         
  -8   6   5        172.48        174.10        33.11 o                         
  -7   6   5         92.26         95.56        34.10 o                         
  -6   6   5         37.10         69.47        15.30 o                         
  -5   6   5         12.99         29.84        19.70 o                         
  -4   6   5        504.55        515.01        21.87 o                         
  -3   6   5        332.18        359.97        23.33 o                         
  -2   6   5        399.46        467.61        32.61 o                         
  -1   6   5        346.03        368.33        20.38 o                         
   0   6   5        159.48        137.83        23.82 o                         
   1   6   5        166.38        119.85        23.99 o                         
   2   6   5         33.30         12.93        30.04 o                         
   3   6   5        448.51        514.35        31.24 o                         
   4   6   5         59.85         40.10        23.53 o                         
   5   6   5        543.00        525.30        33.98 o                         
   6   6   5        579.14        635.40        39.92 o                         
   7   6   5        382.16        362.24        35.77 o                         
   8   6   5          0.65          8.90        30.47 o                         
   9   6   5        116.98         94.35        41.58 o                         
  10   6   5         36.65         25.33        41.28 o                         
  11   6   5        129.29        153.93        45.07 o                         
  12   6   5         60.91         56.41        50.63 o                         
  13   6   5         17.46        -54.15        54.15 o                         
  14   6   5        369.72        392.70        59.62 o                         
 -14   7   5         45.47         -9.36        60.42 o                         
 -13   7   5          6.00         59.09        59.99 o                         
 -12   7   5          7.56         63.13        46.96 o                         
 -11   7   5         10.17         28.07        54.49 o                         
 -10   7   5          7.01        -11.02        41.82 o                         
  -9   7   5         13.99        -27.98        40.08 o                         
  -8   7   5        159.61        138.88        45.32 o                         
  -7   7   5         18.30         -3.36        18.28 o                         
  -6   7   5          1.76        -25.64        25.64 o                         
  -5   7   5        626.85        631.76        62.10 o                         
  -4   7   5        464.09        459.48        37.87 o                         
  -3   7   5         18.11        -14.69        26.11 o                         
  -2   7   5       1401.14       1342.39        57.69 o                         
  -1   7   5         40.93          5.48        21.04 o                         
   0   7   5        153.45        118.60        31.62 o                         
   1   7   5        272.29        173.96        37.05 o                         
   2   7   5         10.21        -28.63        28.63 o                         
   3   7   5        123.94        134.60        40.58 o                         
   4   7   5         58.97         28.09        32.93 o                         
   5   7   5        111.52         89.95        33.83 o                         
   6   7   5          0.87          3.34        33.29 o                         
   7   7   5        410.25        423.23        44.85 o                         
   8   7   5         32.75         -9.13        39.59 o                         
   9   7   5         35.61        -15.81        45.89 o                         
  10   7   5         55.17         17.67        43.53 o                         
  11   7   5         99.66         86.38        47.22 o                         
  12   7   5        122.43         10.91        47.53 o                         
 -12   8   5          5.53         30.90        63.01 o                         
 -11   8   5         21.16        -29.03        48.53 o                         
 -10   8   5         53.11         81.10        51.20 o                         
  -9   8   5          6.93         32.10        61.00 o                         
  -8   8   5         26.96        106.45        51.36 o                         
  -7   8   5         15.26         13.48        31.44 o                         
  -6   8   5         18.77         -1.13        29.24 o                         
  -5   8   5        339.41        378.85        50.63 o                         
  -4   8   5        107.13        167.04        41.37 o                         
  -3   8   5        458.44        518.39        50.65 o                         
  -2   8   5        509.27        543.92        51.51 o                         
  -1   8   5        121.68        110.74        43.80 o                         
   0   8   5          2.09         32.84        41.61 o                         
   1   8   5        866.12        887.68        82.41 o                         
   2   8   5          0.67        -32.02        41.69 o                         
   3   8   5         70.00         47.75        44.68 o                         
   4   8   5         10.81         23.45        40.70 o                         
   5   8   5          4.40         -3.53        52.03 o                         
   6   8   5          3.75          8.69        39.19 o                         
   7   8   5         16.08        -24.62        54.39 o                         
   8   8   5         44.25         36.94        43.68 o                         
   9   8   5          4.46        -45.41        45.41 o                         
  10   8   5         10.61        -20.85        55.85 o                         
  -8   9   5         36.26        -21.68        73.54 o                         
  -7   9   5        128.71        132.04        68.84 o                         
  -6   9   5         25.51        -76.38       111.91 o                         
  -5   9   5        144.56         36.54        42.14 o                         
  -4   9   5         31.59         46.03        44.65 o                         
  -3   9   5          9.82        -44.80        44.80 o                         
  -2   9   5         30.59        -22.11        45.36 o                         
  -1   9   5        214.06        195.28        51.49 o                         
   0   9   5          8.42        -31.40        55.28 o                         
   1   9   5        325.37        311.98        55.55 o                         
   2   9   5        626.28        582.96        65.04 o                         
   3   9   5         27.29         10.65        47.26 o                         
   4   9   5         53.35         99.27        76.59 o                         
   5   9   5         42.24         40.95        46.67 o                         
   6   9   5         16.87         28.93        51.06 o                         
 -20   0   6        288.21        158.83       177.59 o                         
 -18   0   6         62.99        -50.17        50.17 o                         
 -16   0   6       1325.29       1231.11        76.99 o                         
 -14   0   6        723.35        716.67        82.73 o                         
 -12   0   6       9867.50      10372.60       254.20 o                         
 -10   0   6          0.02         30.91        21.76 o                         
  -8   0   6         86.06         90.75        19.71 o                         
  -6   0   6      16346.58      16464.67       350.52 o                         
  -4   0   6      22266.33      21730.99       496.51 o                         
  -2   0   6       1456.37       1314.62        37.68 o                         
   0   0   6       8715.44       8519.30       186.11 o                         
   2   0   6       4330.53       4347.97        95.16 o                         
   4   0   6       1659.02       1462.63        66.58 o                         
   6   0   6        611.24        547.59        32.22 o                         
   8   0   6       1083.74       1222.67        98.06 o                         
  10   0   6        119.83        133.51        31.70 o                         
  12   0   6        536.83        587.87        41.49 o                         
  14   0   6       2442.85       2266.91       135.24 o                         
  16   0   6        242.65        189.39        99.47 o                         
  18   0   6          0.84       -207.83       264.09 o                         
 -20   1   6          4.74         30.01        55.43 o                         
 -19   1   6         91.15        107.33        41.62 o                         
 -18   1   6        332.57        348.49        46.20 o                         
 -17   1   6         14.82          7.52        38.19 o                         
 -16   1   6       1702.51       1694.80        67.61 o                         
 -15   1   6        120.55        139.02        29.07 o                         
 -14   1   6         20.93         43.11        24.83 o                         
 -13   1   6        113.63        130.95        25.70 o                         
 -12   1   6        451.10        463.31        31.70 o                         
 -11   1   6        523.23        575.66        25.07 o                         
 -10   1   6        267.75        294.49        18.83 o                         
  -9   1   6        244.86        197.10        15.71 o                         
  -8   1   6        738.73        769.08        22.62 o                         
  -7   1   6         43.34         56.33        13.25 o                         
  -6   1   6          0.07          5.16        10.57 o                         
  -5   1   6        158.88        148.00        12.40 o                         
  -4   1   6         64.09         47.98        11.58 o                         
  -3   1   6       4883.69       4477.84        71.96 o                         
  -2   1   6         67.07         54.29        10.36 o                         
  -1   1   6      27876.08      27629.47       397.65 o                         
   0   1   6       5798.62       5626.80        81.09 o                         
   1   1   6       3712.90       3184.60        48.55 o                         
   2   1   6         50.66         54.21        11.44 o                         
   3   1   6       1997.26       2052.04        38.15 o                         
   4   1   6          0.18         -4.11         8.92 o                         
   5   1   6        508.66        475.31        20.23 o                         
   6   1   6       1004.12       1038.79        43.37 o                         
   7   1   6        355.64        308.95        34.50 o                         
   8   1   6        171.33        191.61        23.27 o                         
   9   1   6        161.88        170.32        24.25 o                         
  10   1   6         78.61         75.65        28.64 o                         
  11   1   6        525.19        494.23        40.34 o                         
  12   1   6        339.86        354.92        37.60 o                         
  13   1   6        360.95        378.76        40.43 o                         
  14   1   6        393.09        417.76        43.74 o                         
  15   1   6        437.24        380.95        45.34 o                         
  16   1   6        493.37        465.15        57.75 o                         
  17   1   6          0.00        -85.24        85.24 o                         
  18   1   6        133.04        133.14       110.94 o                         
 -20   2   6         89.77         83.29       101.33 o                         
 -19   2   6          6.20         42.04        41.93 o                         
 -18   2   6          0.21         42.81        56.86 o                         
 -17   2   6        132.35        163.19        46.28 o                         
 -16   2   6        339.19        327.43        38.44 o                         
 -15   2   6       1284.02       1281.00        53.13 o                         
 -14   2   6       3801.67       3753.10        91.07 o                         
 -13   2   6        147.46        121.89        22.43 o                         
 -12   2   6        692.49        642.60        30.70 o                         
 -11   2   6         64.24         13.21        12.99 o                         
 -10   2   6         94.79         60.55        13.43 o                         
  -9   2   6       4502.84       4737.74        93.82 o                         
  -8   2   6         90.48         90.63        12.93 o                         
  -7   2   6       1912.69       1923.02        40.73 o                         
  -6   2   6        235.18        261.32        15.15 o                         
  -5   2   6       1438.79       1515.81        48.54 o                         
  -4   2   6       3004.03       2860.24        51.12 o                         
  -3   2   6        713.19        737.63        21.82 o                         
  -2   2   6         54.80         47.52        10.92 o                         
  -1   2   6      19950.88      20006.68       310.86 o                         
   0   2   6       4435.37       4275.82        67.92 o                         
   1   2   6       2529.12       2493.24        44.12 o                         
   2   2   6       5810.12       5649.92        78.79 o                         
   3   2   6       1039.30        920.88        28.97 o                         
   4   2   6       1068.03       1032.07        27.13 o                         
   5   2   6        834.62        952.22        32.71 o                         
   6   2   6        604.63        610.53        28.42 o                         
   7   2   6       3601.34       3838.20        83.93 o                         
   8   2   6        579.45        589.02        34.93 o                         
   9   2   6        298.23        295.35        29.63 o                         
  10   2   6         16.03          8.41        25.16 o                         
  11   2   6         86.37         95.81        29.55 o                         
  12   2   6         56.15         67.79        33.34 o                         
  13   2   6        300.06        328.77        41.12 o                         
  14   2   6       1340.25       1307.03        64.43 o                         
  15   2   6         61.26         43.06        41.54 o                         
  16   2   6         44.15         34.56        44.88 o                         
  17   2   6         71.62        124.88        72.20 o                         
 -20   3   6         15.94         -6.05       213.35 o                         
 -19   3   6         35.67         25.32        41.35 o                         
 -18   3   6        112.56         71.00        49.11 o                         
 -17   3   6        351.85        332.58        45.45 o                         
 -16   3   6         33.98          3.85        45.42 o                         
 -15   3   6        364.18        352.53        42.24 o                         
 -14   3   6        124.81        175.60        29.04 o                         
 -13   3   6       1768.73       1796.44        55.93 o                         
 -12   3   6        873.44        848.33        32.16 o                         
 -11   3   6          0.21         -6.45        10.84 o                         
 -10   3   6        352.04        370.11        27.20 o                         
  -9   3   6        698.12        698.85        30.51 o                         
  -8   3   6       6485.71       6559.93       141.11 o                         
  -7   3   6       1968.65       2210.63        67.20 o                         
  -6   3   6        514.15        494.40        38.58 o                         
  -5   3   6          0.02          5.88        20.51 o                         
  -4   3   6        631.93        626.21        26.13 o                         
  -3   3   6       5169.74       5289.76        85.48 o                         
  -2   3   6       2473.41       2328.13        45.81 o                         
  -1   3   6        884.69        995.46        26.73 o                         
   0   3   6        418.63        413.22        15.89 o                         
   1   3   6        426.11        403.91        15.67 o                         
   2   3   6       1304.87       1351.64        32.48 o                         
   3   3   6        958.96        932.09        28.56 o                         
   4   3   6         16.99         35.38        13.60 o                         
   5   3   6        321.74        398.13        22.60 o                         
   6   3   6        250.01        264.98        23.66 o                         
   7   3   6         93.31        120.37        22.40 o                         
   8   3   6        239.81        240.71        25.89 o                         
   9   3   6        593.89        591.13        34.02 o                         
  10   3   6        144.67        168.94        29.71 o                         
  11   3   6          1.30        -19.23        27.85 o                         
  12   3   6        334.24        210.02        49.89 o                         
  13   3   6        312.64        294.42        42.20 o                         
  14   3   6          0.65        -38.50        38.50 o                         
  15   3   6        124.33        196.29        47.26 o                         
  16   3   6         44.34         41.99        45.09 o                         
  17   3   6         27.96        -32.55        47.71 o                         
 -19   4   6         29.34        -39.43        41.22 o                         
 -18   4   6        270.80        324.43        47.91 o                         
 -17   4   6         98.81         97.37        38.78 o                         
 -16   4   6          3.47        -25.56        32.47 o                         
 -15   4   6       1001.59       1041.45        60.39 o                         
 -14   4   6         99.43         84.95        30.44 o                         
 -13   4   6        277.73        268.06        25.86 o                         
 -12   4   6        585.87        614.18        32.17 o                         
 -11   4   6         71.52         81.70        23.71 o                         
 -10   4   6        697.30        521.19        51.46 o                         
  -9   4   6       2757.67       2622.83        94.53 o                         
  -8   4   6        319.14        379.14        38.06 o                         
  -7   4   6       1394.71       1451.47        57.28 o                         
  -6   4   6       2748.42       2857.43        85.17 o                         
  -5   4   6        445.96        438.70        19.23 o                         
  -4   4   6        755.21        737.34        26.54 o                         
  -3   4   6       3173.65       3204.24        60.84 o                         
  -2   4   6        718.53        771.69        25.69 o                         
  -1   4   6        410.46        408.19        18.69 o                         
   0   4   6       3667.70       3651.07        71.61 o                         
   1   4   6        186.30        224.95        15.46 o                         
   2   4   6       1516.40       1527.26        43.37 o                         
   3   4   6         10.30         47.21        17.26 o                         
   4   4   6         46.40         47.77        13.40 o                         
   5   4   6        514.65        562.82        30.93 o                         
   6   4   6        347.19        375.04        23.50 o                         
   7   4   6       1026.46       1069.34        38.53 o                         
   8   4   6        155.53        128.24        24.97 o                         
   9   4   6        578.18        534.11        33.75 o                         
  10   4   6         48.85         58.17        28.05 o                         
  11   4   6         88.74        110.01        34.13 o                         
  12   4   6        391.36        351.88        48.51 o                         
  13   4   6         97.67        149.50        42.91 o                         
  14   4   6        152.27        166.98        47.58 o                         
  15   4   6         88.59         -6.92        46.40 o                         
  16   4   6        125.36        117.01        49.88 o                         
 -18   5   6         44.30         20.29        70.16 o                         
 -17   5   6        149.66         20.81        49.79 o                         
 -16   5   6          2.69        -20.41        46.39 o                         
 -15   5   6         22.27         46.05        25.45 o                         
 -14   5   6         67.65         79.77        37.79 o                         
 -13   5   6        603.31        562.59        47.87 o                         
 -12   5   6        422.22        434.72        43.75 o                         
 -11   5   6        211.98        202.35        34.94 o                         
 -10   5   6         81.78        103.30        32.19 o                         
  -9   5   6        358.65        388.55        38.76 o                         
  -8   5   6       1942.42       1804.39        84.79 o                         
  -7   5   6          4.50          4.12        24.13 o                         
  -6   5   6        256.42        232.54        29.34 o                         
  -5   5   6       1102.24       1112.34        35.50 o                         
  -4   5   6        343.73        341.27        15.54 o                         
  -3   5   6        549.58        552.36        21.39 o                         
  -2   5   6       1175.16       1063.71        34.35 o                         
  -1   5   6         12.13         -7.23        15.23 o                         
   0   5   6        332.29        285.54        18.74 o                         
   1   5   6         23.01         34.12        23.85 o                         
   2   5   6          8.49          6.58        19.29 o                         
   3   5   6        666.99        696.94        31.32 o                         
   4   5   6        216.74        256.90        24.27 o                         
   5   5   6         21.40         36.82        22.23 o                         
   6   5   6        419.74        494.68        31.85 o                         
   7   5   6         82.77         62.92        17.82 o                         
   8   5   6         10.92          7.63        16.50 o                         
   9   5   6        241.99        277.80        44.30 o                         
  10   5   6          6.85         17.54        31.98 o                         
  11   5   6         85.22         92.55        34.37 o                         
  12   5   6         85.12         76.42        45.06 o                         
  13   5   6          4.88          3.86        58.70 o                         
  14   5   6         76.59         53.40        48.95 o                         
  15   5   6         79.36        124.28        55.97 o                         
 -16   6   6          2.27         48.10        89.13 o                         
 -15   6   6         52.51         36.29        59.84 o                         
 -14   6   6          0.83         22.17        45.98 o                         
 -13   6   6        876.09        853.72        60.85 o                         
 -12   6   6        114.29        130.66        37.70 o                         
 -11   6   6         73.20         61.60        34.74 o                         
 -10   6   6        183.44        139.79        41.64 o                         
  -9   6   6        326.97        301.61        40.43 o                         
  -8   6   6        780.11        780.78        53.68 o                         
  -7   6   6        216.23        225.28        31.75 o                         
  -6   6   6       1554.49       1551.46        67.20 o                         
  -5   6   6        729.58        691.40        31.22 o                         
  -4   6   6        986.27        985.92        29.44 o                         
  -3   6   6         15.14         13.35        17.14 o                         
  -2   6   6         28.61         16.89        16.69 o                         
  -1   6   6        567.93        610.08        28.53 o                         
   0   6   6        305.67        299.40        27.79 o                         
   1   6   6       3383.16       3465.84        94.60 o                         
   2   6   6        756.54        780.51        38.23 o                         
   3   6   6        218.48        242.52        26.63 o                         
   4   6   6        112.64        103.87        26.04 o                         
   5   6   6          0.18         27.84        26.85 o                         
   6   6   6        111.83         97.71        28.49 o                         
   7   6   6        107.03        111.79        34.29 o                         
   8   6   6        199.75        170.53        35.39 o                         
   9   6   6         54.39         55.00        41.82 o                         
  10   6   6          0.00         32.71        42.35 o                         
  11   6   6         19.21         -9.49        43.55 o                         
  12   6   6         11.14         24.50        52.08 o                         
  13   6   6         31.61        -21.86        48.10 o                         
  14   6   6         84.04         52.55        54.27 o                         
 -14   7   6          3.52        -59.33        59.33 o                         
 -13   7   6        639.38        677.38        68.42 o                         
 -12   7   6        260.18        189.55        50.54 o                         
 -11   7   6         18.44         24.03        43.93 o                         
 -10   7   6          1.57        -25.49        41.91 o                         
  -9   7   6         73.45         53.01        43.23 o                         
  -8   7   6        158.68         77.22        50.68 o                         
  -7   7   6         15.70         50.29        29.61 o                         
  -6   7   6        323.87        319.44        31.56 o                         
  -5   7   6        789.94        760.58        44.18 o                         
  -4   7   6        550.56        563.49        41.08 o                         
  -3   7   6        180.57        195.64        31.25 o                         
  -2   7   6       1822.81       1821.03        68.57 o                         
  -1   7   6        744.47        725.09        45.48 o                         
   0   7   6        414.00        388.28        38.28 o                         
   1   7   6        241.11        208.24        34.52 o                         
   2   7   6       1152.96       1094.14        55.57 o                         
   3   7   6          8.77         -2.87        33.84 o                         
   4   7   6         27.11         45.32        34.08 o                         
   5   7   6        277.64        298.23        40.27 o                         
   6   7   6          5.50         11.14        34.33 o                         
   7   7   6         81.91        110.24        37.42 o                         
   8   7   6          4.56         -6.16        41.27 o                         
   9   7   6        123.18         77.42        45.91 o                         
  10   7   6         26.39        -31.05        58.89 o                         
  11   7   6         10.18         16.42        46.15 o                         
  12   7   6          0.30          3.25        46.71 o                         
 -12   8   6        677.71        819.96        68.08 o                         
 -11   8   6        954.76        982.97        74.08 o                         
 -10   8   6        125.17        234.54        47.03 o                         
  -9   8   6        101.03        204.21        45.40 o                         
  -8   8   6        142.84         84.12        46.22 o                         
  -7   8   6         11.40         -3.93        52.65 o                         
  -6   8   6       1451.43       1304.38        61.97 o                         
  -5   8   6        980.71        868.40        58.85 o                         
  -4   8   6         61.95        102.63        37.87 o                         
  -3   8   6         10.14         -0.59        37.70 o                         
  -2   8   6        435.06        526.69        54.96 o                         
  -1   8   6        120.03         73.59        51.39 o                         
   0   8   6         37.12         43.07        41.68 o                         
   1   8   6        758.33        790.87        79.36 o                         
   2   8   6         34.07        -10.86        43.34 o                         
   3   8   6         71.38         25.05        42.60 o                         
   4   8   6         53.19         34.71        40.48 o                         
   5   8   6         38.32         60.64        41.03 o                         
   6   8   6        118.13         71.52        69.28 o                         
   7   8   6        146.56        171.16        53.58 o                         
   8   8   6        492.11        404.86        67.71 o                         
   9   8   6        647.45        619.62        66.72 o                         
  -8   9   6          0.38        -65.81        65.81 o                         
  -7   9   6          1.10        -69.20        75.00 o                         
  -6   9   6         93.05         10.36        68.14 o                         
  -5   9   6          8.30         -6.63        64.54 o                         
  -4   9   6          0.12         46.29        44.36 o                         
  -3   9   6          7.03          8.40        48.94 o                         
  -2   9   6       1210.96       1125.25        80.34 o                         
  -1   9   6         11.66          7.26        45.21 o                         
   0   9   6        494.84        506.07        77.19 o                         
   1   9   6        839.64        854.35        73.73 o                         
   2   9   6        283.80        161.41        52.20 o                         
   3   9   6         46.18         40.12        46.43 o                         
   4   9   6          3.00        -21.13        45.39 o                         
   5   9   6          2.91        -19.57        55.56 o                         
 -21   0   7         89.27         56.24        72.66 o                         
 -19   0   7         43.91        -55.54        55.54 o                         
 -17   0   7         36.68         35.36        50.83 o                         
 -15   0   7         66.59         84.04        35.26 o                         
 -13   0   7        982.61       1055.25        61.35 o                         
 -11   0   7       1028.71       1020.15        45.11 o                         
  -9   0   7        817.91        827.88        36.87 o                         
  -7   0   7       8201.73       8391.46       173.01 o                         
  -5   0   7       3242.38       3223.51        77.07 o                         
  -3   0   7      29510.58      29023.74       570.63 o                         
  -1   0   7      19008.66      18004.65       356.80 o                         
   1   0   7        538.34        565.18        26.09 o                         
   3   0   7        359.97        332.08        22.34 o                         
   5   0   7        279.55        322.54        28.22 o                         
   7   0   7          3.67          8.78        25.05 o                         
   9   0   7          0.01          5.52        21.27 o                         
  11   0   7        907.74        960.80        49.80 o                         
  13   0   7       1559.00       1518.32        82.41 o                         
  15   0   7         57.23        -43.56        55.21 o                         
  17   0   7        234.68         68.15       131.82 o                         
 -20   1   7          8.72        -15.91        78.55 o                         
 -19   1   7         64.72        -17.64        44.13 o                         
 -18   1   7        134.68        159.68        40.31 o                         
 -17   1   7        130.36        122.29        36.84 o                         
 -16   1   7       1069.58       1035.24        50.36 o                         
 -15   1   7         15.80         23.86        24.74 o                         
 -14   1   7          3.78          0.02        23.58 o                         
 -13   1   7        144.89        156.07        23.93 o                         
 -12   1   7         67.19         90.15        17.83 o                         
 -11   1   7       1089.23       1103.92        32.62 o                         
 -10   1   7        144.78        126.60        16.08 o                         
  -9   1   7        248.46        301.36        16.36 o                         
  -8   1   7          2.59         22.37        13.13 o                         
  -7   1   7       1182.53       1271.28        29.34 o                         
  -6   1   7         61.19         46.49        11.29 o                         
  -5   1   7        272.49        273.44        12.96 o                         
  -4   1   7        287.50        301.12        14.42 o                         
  -3   1   7       1493.17       1458.84        31.44 o                         
  -2   1   7        752.77        702.85        19.75 o                         
  -1   1   7        549.33        518.83        15.82 o                         
   0   1   7        318.93        284.52        13.96 o                         
   1   1   7       1861.24       1746.66        32.86 o                         
   2   1   7       2003.15       1910.07        34.75 o                         
   3   1   7        252.85        252.46        16.70 o                         
   4   1   7       1920.34       1996.97        48.02 o                         
   5   1   7          3.64         -0.43        18.68 o                         
   6   1   7        691.68        687.98        29.69 o                         
   7   1   7         54.02         39.82        19.23 o                         
   8   1   7        171.41        209.75        24.76 o                         
   9   1   7         75.66         87.53        23.98 o                         
  10   1   7        139.17        146.78        26.30 o                         
  11   1   7          6.93         30.69        25.91 o                         
  12   1   7         83.70         56.78        36.24 o                         
  13   1   7         35.51          9.41        36.95 o                         
  14   1   7         51.12         69.41        36.53 o                         
  15   1   7        603.42        646.48        52.89 o                         
  16   1   7         57.62         28.56        49.28 o                         
  17   1   7         25.36        -54.70        54.70 o                         
 -20   2   7        148.44        137.45        55.19 o                         
 -19   2   7         61.08         52.24        39.23 o                         
 -18   2   7          0.04         11.35        37.93 o                         
 -17   2   7        118.84        114.90        38.88 o                         
 -16   2   7        234.63        274.85        36.93 o                         
 -15   2   7        165.58        237.47        37.46 o                         
 -14   2   7       1224.25       1293.77        47.03 o                         
 -13   2   7         25.23         39.09        21.08 o                         
 -12   2   7        731.30        711.09        34.91 o                         
 -11   2   7        356.64        311.27        24.49 o                         
 -10   2   7        132.82        143.46        15.84 o                         
  -9   2   7        273.11        253.67        16.55 o                         
  -8   2   7         87.37        128.85        14.51 o                         
  -7   2   7          1.36         10.94        11.17 o                         
  -6   2   7         24.69         27.37        11.36 o                         
  -5   2   7         88.12         61.08        11.24 o                         
  -4   2   7       2710.85       2649.87        48.96 o                         
  -3   2   7       1016.60       1005.24        36.41 o                         
  -2   2   7       6385.95       6402.29       100.92 o                         
  -1   2   7       3481.80       3595.25        57.16 o                         
   0   2   7       2407.83       2307.39        39.52 o                         
   1   2   7       7046.74       7128.07        99.74 o                         
   2   2   7          7.34          3.43        11.38 o                         
   3   2   7        967.99        915.33        29.61 o                         
   4   2   7        683.37        671.76        25.03 o                         
   5   2   7        363.79        387.20        24.29 o                         
   6   2   7         28.73         35.37        19.07 o                         
   7   2   7         47.98         46.27        21.45 o                         
   8   2   7        721.71        649.93        36.45 o                         
   9   2   7        391.55        423.94        34.05 o                         
  10   2   7        350.35        316.24        33.34 o                         
  11   2   7        368.48        280.02        36.14 o                         
  12   2   7        102.40         86.76        34.23 o                         
  13   2   7        613.88        642.58        49.14 o                         
  14   2   7          4.05        -35.27        35.27 o                         
  15   2   7         31.47          7.35        41.21 o                         
  16   2   7         34.93        -50.39        50.39 o                         
  17   2   7         11.91         71.72        58.29 o                         
 -20   3   7         39.75         17.14        69.53 o                         
 -19   3   7         81.11         63.73        40.16 o                         
 -18   3   7        211.49        138.63        41.06 o                         
 -17   3   7          0.87        -32.51        36.46 o                         
 -16   3   7        385.87        505.70        46.11 o                         
 -15   3   7        388.92        416.69        41.37 o                         
 -14   3   7          7.05         17.82        24.69 o                         
 -13   3   7        227.40        261.19        23.46 o                         
 -12   3   7        740.75        705.22        28.36 o                         
 -11   3   7        108.32         99.63        20.25 o                         
 -10   3   7        574.99        619.84        30.03 o                         
  -9   3   7        145.05        137.15        16.29 o                         
  -8   3   7        554.57        491.20        20.37 o                         
  -7   3   7        734.19        738.15        37.76 o                         
  -6   3   7        551.40        558.93        47.39 o                         
  -5   3   7        340.62        290.90        16.68 o                         
  -4   3   7        443.99        435.25        16.22 o                         
  -3   3   7          0.34         12.17        10.77 o                         
  -2   3   7          5.70         -6.42        12.01 o                         
  -1   3   7        377.11        393.66        16.74 o                         
   0   3   7         88.49        108.76        12.63 o                         
   1   3   7        470.55        425.59        17.20 o                         
   2   3   7         35.42         48.05        13.45 o                         
   3   3   7        340.88        376.05        20.32 o                         
   4   3   7        132.24        134.04        17.41 o                         
   5   3   7          0.01        -18.40        18.40 o                         
   6   3   7        349.67        374.57        28.53 o                         
   7   3   7        639.41        655.94        39.48 o                         
   8   3   7        129.74        167.36        24.84 o                         
   9   3   7         24.31          2.88        25.59 o                         
  10   3   7        115.09         37.26        28.46 o                         
  11   3   7        615.38        638.06        46.88 o                         
  12   3   7         38.35         59.72        35.15 o                         
  13   3   7        389.90        490.80        48.13 o                         
  14   3   7         47.86         38.87        45.16 o                         
  15   3   7        197.26        136.05        59.63 o                         
  16   3   7        148.91        123.06        49.54 o                         
  17   3   7          4.59         12.40       195.33 o                         
 -19   4   7        281.72        325.50        47.06 o                         
 -18   4   7         41.68         -0.69        38.62 o                         
 -17   4   7          8.61         46.69        36.56 o                         
 -16   4   7        512.86        612.23        47.90 o                         
 -15   4   7        617.34        632.69        53.23 o                         
 -14   4   7        430.51        392.74        38.10 o                         
 -13   4   7        204.62        191.19        23.01 o                         
 -12   4   7         71.80         58.57        16.85 o                         
 -11   4   7        158.17        146.40        37.35 o                         
 -10   4   7        432.20        364.87        40.65 o                         
  -9   4   7        363.70        342.99        38.41 o                         
  -8   4   7         74.77         71.13        32.64 o                         
  -7   4   7        180.88        224.46        29.72 o                         
  -6   4   7          9.86         49.60        25.63 o                         
  -5   4   7        141.20        151.09        15.08 o                         
  -4   4   7        802.15        810.93        22.74 o                         
  -3   4   7        992.13       1009.55        27.82 o                         
  -2   4   7        189.57        223.08        16.72 o                         
  -1   4   7        264.97        286.10        17.41 o                         
   0   4   7       2801.44       2896.07        57.98 o                         
   1   4   7         50.84         53.84        14.34 o                         
   2   4   7        299.12        286.59        23.95 o                         
   3   4   7        274.75        305.55        26.56 o                         
   4   4   7        143.99        128.54        16.53 o                         
   5   4   7        358.52        296.18        23.64 o                         
   6   4   7         69.90        114.01        19.19 o                         
   7   4   7        819.41        796.66        37.91 o                         
   8   4   7         64.19         40.74        23.50 o                         
   9   4   7       2510.99       2152.21        74.77 o                         
  10   4   7        909.17        934.20        52.56 o                         
  11   4   7        415.92        417.55        42.47 o                         
  12   4   7        496.31        452.41        52.37 o                         
  13   4   7        176.38        214.42        64.16 o                         
  14   4   7         89.64         47.76        63.25 o                         
  15   4   7          8.23         -8.21        47.92 o                         
  16   4   7         34.29         22.11        68.31 o                         
 -18   5   7         38.63         37.46        60.85 o                         
 -17   5   7         55.64         87.59        53.02 o                         
 -16   5   7        174.68        189.30        44.27 o                         
 -15   5   7        411.10        425.52        48.35 o                         
 -14   5   7        134.89        182.59        42.73 o                         
 -13   5   7         54.50         33.15        36.27 o                         
 -12   5   7         27.81         13.50        32.47 o                         
 -11   5   7          1.13          3.29        31.93 o                         
 -10   5   7         37.68         -3.22        29.27 o                         
  -9   5   7          2.12         17.97        28.28 o                         
  -8   5   7         59.33         50.74        27.72 o                         
  -7   5   7         74.43         80.78        27.20 o                         
  -6   5   7        286.24        292.82        34.09 o                         
  -5   5   7         32.19         37.33        14.22 o                         
  -4   5   7        158.03        161.36        13.08 o                         
  -3   5   7        969.84        996.47        30.30 o                         
  -2   5   7         25.86         26.28        14.56 o                         
  -1   5   7       1893.59       1979.70        50.50 o                         
   0   5   7         24.41         13.37        16.10 o                         
   1   5   7        158.64        168.00        24.78 o                         
   2   5   7        640.84        716.30        31.62 o                         
   3   5   7        851.87        780.60        33.33 o                         
   4   5   7        503.01        497.78        30.17 o                         
   5   5   7          0.19          5.11        19.89 o                         
   6   5   7        616.98        602.56        34.73 o                         
   7   5   7         65.66         68.42        18.21 o                         
   8   5   7        103.64        105.91        26.16 o                         
   9   5   7       1194.53       1183.46        62.53 o                         
  10   5   7        120.95        171.23        45.83 o                         
  11   5   7         41.53         50.51        59.65 o                         
  12   5   7        136.83        172.74        60.95 o                         
  13   5   7        123.09        119.35        50.83 o                         
  14   5   7        192.63        242.44        53.70 o                         
  15   5   7          0.02        -54.55        89.06 o                         
 -16   6   7         13.52         -9.89        61.93 o                         
 -15   6   7         66.48        127.90        52.54 o                         
 -14   6   7          0.24          4.76        48.14 o                         
 -13   6   7          8.28         -9.96        36.92 o                         
 -12   6   7        304.99        271.85        42.76 o                         
 -11   6   7         65.31        103.65        36.09 o                         
 -10   6   7        134.94         88.76        34.52 o                         
  -9   6   7          0.29        -20.02        31.08 o                         
  -8   6   7        943.66        985.58        53.21 o                         
  -7   6   7        709.44        745.65        42.47 o                         
  -6   6   7        746.35        683.10        28.30 o                         
  -5   6   7        107.91        102.97        18.19 o                         
  -4   6   7       1660.16       1595.72        40.33 o                         
  -3   6   7         10.79         -1.67        17.05 o                         
  -2   6   7       1229.28       1237.07        47.65 o                         
  -1   6   7        584.27        645.09        29.63 o                         
   0   6   7       2913.66       2923.65        83.51 o                         
   1   6   7         45.87         26.36        23.79 o                         
   2   6   7        507.65        517.71        32.74 o                         
   3   6   7         50.39          4.72        23.12 o                         
   4   6   7         39.86         13.65        24.85 o                         
   5   6   7          4.67        -17.15        26.92 o                         
   6   6   7         28.90          3.93        32.95 o                         
   7   6   7        151.76         89.55        39.15 o                         
   8   6   7         16.74          1.47        52.35 o                         
   9   6   7         97.75         90.61        43.32 o                         
  10   6   7        395.79        371.77        53.84 o                         
  11   6   7        501.12        554.65        61.21 o                         
  12   6   7        364.54        424.27        89.10 o                         
  13   6   7          2.58         69.30        54.00 o                         
 -14   7   7        328.49        464.71        86.29 o                         
 -13   7   7        206.93        247.16        54.78 o                         
 -12   7   7        105.35        121.84        42.98 o                         
 -11   7   7          0.49        -21.34        48.22 o                         
 -10   7   7          1.67         15.77        37.70 o                         
  -9   7   7         60.22         16.80        37.10 o                         
  -8   7   7         88.55        107.28        34.67 o                         
  -7   7   7         46.12         68.37        39.56 o                         
  -6   7   7          6.74         11.62        35.76 o                         
  -5   7   7       1305.41       1328.20        59.35 o                         
  -4   7   7        201.69        109.33        29.38 o                         
  -3   7   7        160.11        159.82        37.30 o                         
  -2   7   7        215.39        200.76        30.30 o                         
  -1   7   7          2.97         -3.18        28.95 o                         
   0   7   7        194.49        172.38        36.69 o                         
   1   7   7         88.35         82.29        41.88 o                         
   2   7   7         32.33         56.35        30.53 o                         
   3   7   7         56.44         11.93        29.93 o                         
   4   7   7        283.86        223.47        39.58 o                         
   5   7   7         67.33         72.24        36.25 o                         
   6   7   7          0.06        -19.30        35.07 o                         
   7   7   7        454.17        439.12        54.16 o                         
   8   7   7        395.97        341.21        52.36 o                         
   9   7   7        391.13        509.86        75.22 o                         
  10   7   7          1.91         66.93        46.87 o                         
  11   7   7          4.80        -47.92        47.92 o                         
 -12   8   7          8.09         67.48        79.59 o                         
 -11   8   7         77.49        167.10        67.76 o                         
 -10   8   7          5.38         89.71        44.88 o                         
  -9   8   7        147.38        176.72        46.47 o                         
  -8   8   7        163.47        177.77        49.43 o                         
  -7   8   7         16.77          2.02        42.98 o                         
  -6   8   7         75.39         58.43        37.05 o                         
  -5   8   7          5.19        -37.41        37.41 o                         
  -4   8   7         34.00         84.93        37.30 o                         
  -3   8   7        106.53         52.88        39.41 o                         
  -2   8   7        143.30         78.85        39.87 o                         
  -1   8   7         67.41         55.95        43.51 o                         
   0   8   7        121.59        122.23        54.50 o                         
   1   8   7         90.69         32.79        44.80 o                         
   2   8   7         18.63         85.77        43.81 o                         
   3   8   7         71.33         66.47        43.71 o                         
   4   8   7        103.31        139.86        44.40 o                         
   5   8   7        500.34        594.67        57.14 o                         
   6   8   7          7.32        -40.38        48.16 o                         
   7   8   7        102.13        142.04        54.89 o                         
   8   8   7         41.36        -42.04        46.99 o                         
   9   8   7         66.18         30.75        54.12 o                         
  -8   9   7        129.34        247.86        90.81 o                         
  -7   9   7         44.06         63.56       109.34 o                         
  -6   9   7        131.02         51.31        67.19 o                         
  -5   9   7         20.26        -60.03        84.48 o                         
  -4   9   7        120.04         78.15        46.73 o                         
  -3   9   7        118.39         43.80        48.25 o                         
  -2   9   7         42.94        -20.30        47.76 o                         
  -1   9   7        767.03        800.73        83.27 o                         
   0   9   7         14.38         49.20        47.57 o                         
   1   9   7          0.73        -44.87        44.87 o                         
   2   9   7        135.75         57.23        62.01 o                         
   3   9   7         30.81        -39.91        44.20 o                         
   4   9   7         88.57         -8.13        48.29 o                         
   5   9   7         36.97        102.28        73.34 o                         
 -20   0   8        114.72        125.30        96.91 o                         
 -18   0   8          8.81         98.42        59.25 o                         
 -16   0   8       3438.02       3271.60       130.85 o                         
 -14   0   8       7677.55       7396.19       208.22 o                         
 -12   0   8       1536.65       1526.08        58.83 o                         
 -10   0   8        750.54        811.27        43.37 o                         
  -8   0   8         31.41         35.95        19.64 o                         
  -6   0   8      50810.78      52864.14      1108.62 o                         
  -4   0   8      12522.54      11779.83       274.62 o                         
  -2   0   8      62672.32      67086.44      1309.88 o                         
   0   0   8       8652.69       8167.62       168.69 o                         
   2   0   8       2272.58       2457.09        62.95 o                         
   4   0   8        455.50        472.52        27.17 o                         
   6   0   8        252.99        262.75        30.26 o                         
   8   0   8         89.01        119.54        31.24 o                         
  10   0   8        970.88        815.99        54.47 o                         
  12   0   8       1148.29       1179.70        70.22 o                         
  14   0   8         87.02         48.77        85.61 o                         
  16   0   8          0.34        -49.78       105.94 o                         
 -21   1   8          9.79        -28.78        64.10 o                         
 -20   1   8        272.11        252.32        59.88 o                         
 -19   1   8        191.02        270.65        67.14 o                         
 -18   1   8         19.93          1.31        38.14 o                         
 -17   1   8        155.59        179.65        37.74 o                         
 -16   1   8        512.79        554.23        46.03 o                         
 -15   1   8        703.49        667.13        40.26 o                         
 -14   1   8        313.75        332.66        28.81 o                         
 -13   1   8         39.70         67.29        20.71 o                         
 -12   1   8        219.75        180.22        19.58 o                         
 -11   1   8        137.88        124.09        17.67 o                         
 -10   1   8         10.40          3.66        14.55 o                         
  -9   1   8          0.13         23.46        13.92 o                         
  -8   1   8       4250.02       4504.66        85.03 o                         
  -7   1   8        426.87        402.56        17.08 o                         
  -6   1   8        712.78        702.75        25.16 o                         
  -5   1   8        240.34        286.58        14.73 o                         
  -4   1   8       2335.01       2090.85        43.54 o                         
  -3   1   8        364.87        363.26        17.13 o                         
  -2   1   8         57.30         78.29        12.29 o                         
  -1   1   8       1529.21       1626.59        33.12 o                         
   0   1   8         66.31         84.95        12.79 o                         
   1   1   8        206.01        179.24        14.03 o                         
   2   1   8        113.15        120.22        17.20 o                         
   3   1   8          8.22         18.71        14.70 o                         
   4   1   8        246.09        234.71        20.07 o                         
   5   1   8       2796.12       3017.60        67.55 o                         
   6   1   8        473.62        536.83        30.22 o                         
   7   1   8         96.80         89.36        21.41 o                         
   8   1   8          0.00         -1.97        21.99 o                         
   9   1   8         56.62         63.81        23.80 o                         
  10   1   8         12.81         -1.89        23.85 o                         
  11   1   8        354.29        369.22        35.87 o                         
  12   1   8         40.02         24.40        32.69 o                         
  13   1   8        603.85        558.44        52.91 o                         
  14   1   8        206.99        283.30        42.63 o                         
  15   1   8         26.67         26.26        49.13 o                         
  16   1   8         36.27          2.90        51.80 o                         
  17   1   8         14.03        -81.79        81.79 o                         
 -20   2   8        753.32        990.00        85.25 o                         
 -19   2   8        207.38        240.73        54.65 o                         
 -18   2   8          0.66         11.72        35.60 o                         
 -17   2   8         30.05         84.51        36.79 o                         
 -16   2   8        485.33        521.52        42.06 o                         
 -15   2   8         93.05         97.93        26.92 o                         
 -14   2   8       7196.09       7438.82       148.99 o                         
 -13   2   8        433.97        486.61        31.16 o                         
 -12   2   8         30.74         15.69        18.16 o                         
 -11   2   8       1136.51       1053.14        38.63 o                         
 -10   2   8       1591.14       1562.97        46.73 o                         
  -9   2   8       4711.62       4782.49        95.45 o                         
  -8   2   8       3653.22       3943.54        70.50 o                         
  -7   2   8       1106.30       1199.76        30.15 o                         
  -6   2   8       1439.79       1675.86        36.52 o                         
  -5   2   8       2906.70       2971.47        57.81 o                         
  -4   2   8        546.58        627.99        21.18 o                         
  -3   2   8       2220.19       2244.34        42.51 o                         
  -2   2   8       1974.14       1956.89        36.40 o                         
  -1   2   8       1679.01       1527.59        31.16 o                         
   0   2   8       2563.97       2538.00        43.27 o                         
   1   2   8       2349.55       2372.34        42.42 o                         
   2   2   8          0.10        -12.27        12.27 o                         
   3   2   8        358.98        401.84        21.80 o                         
   4   2   8         80.86         86.10        14.71 o                         
   5   2   8         92.00        105.74        20.70 o                         
   6   2   8        332.42        357.84        25.75 o                         
   7   2   8         39.21         -2.98        21.70 o                         
   8   2   8         32.49         44.18        30.50 o                         
   9   2   8        217.85        217.84        33.35 o                         
  10   2   8         38.37         15.07        30.56 o                         
  11   2   8       1215.97       1219.54        59.62 o                         
  12   2   8         73.25         93.65        35.49 o                         
  13   2   8         31.38         71.41        37.20 o                         
  14   2   8        211.82        208.94        41.61 o                         
  15   2   8        128.93         83.31        44.90 o                         
  16   2   8          0.56        -52.70        52.70 o                         
  17   2   8          0.46        -13.11        59.21 o                         
 -20   3   8        124.86        108.11        69.11 o                         
 -19   3   8          2.64        -13.44        41.30 o                         
 -18   3   8         19.26         42.44        37.35 o                         
 -17   3   8        190.78        228.01        38.86 o                         
 -16   3   8        850.35        741.94        49.42 o                         
 -15   3   8        248.29        258.10        36.01 o                         
 -14   3   8         45.11         20.59        23.74 o                         
 -13   3   8        910.69        947.69        41.73 o                         
 -12   3   8         41.10         13.30        19.50 o                         
 -11   3   8          0.00          2.13        20.16 o                         
 -10   3   8         59.52         27.35        15.68 o                         
  -9   3   8       3229.78       3320.77        76.65 o                         
  -8   3   8       1066.43        958.88        31.58 o                         
  -7   3   8       2471.34       2517.17        59.90 o                         
  -6   3   8        109.82        108.35        14.02 o                         
  -5   3   8       5382.02       5604.73       114.63 o                         
  -4   3   8        156.68        209.23        14.31 o                         
  -3   3   8       1472.82       1385.33        41.58 o                         
  -2   3   8         50.73         35.53        12.92 o                         
  -1   3   8       1159.49       1144.89        30.04 o                         
   0   3   8        159.24        166.49        14.34 o                         
   1   3   8         10.03          9.02        13.52 o                         
   2   3   8        678.36        676.68        24.08 o                         
   3   3   8          0.01        -14.32        14.32 o                         
   4   3   8         32.30         21.15        15.39 o                         
   5   3   8         29.47         13.03        20.52 o                         
   6   3   8        453.54        587.95        32.60 o                         
   7   3   8         41.77          7.71        21.78 o                         
   8   3   8         89.37         79.23        24.34 o                         
   9   3   8         18.52         11.93        27.45 o                         
  10   3   8         16.77         29.55        29.68 o                         
  11   3   8        139.98        173.36        36.28 o                         
  12   3   8        522.50        532.85        47.41 o                         
  13   3   8        299.69        300.97        56.86 o                         
  14   3   8         24.15          9.80        45.18 o                         
  15   3   8        187.74        154.63        49.05 o                         
  16   3   8        116.66        147.49        52.00 o                         
 -19   4   8        118.09        115.47        46.67 o                         
 -18   4   8        416.94        470.28        58.66 o                         
 -17   4   8          9.03          5.63        32.19 o                         
 -16   4   8        400.17        452.04        41.53 o                         
 -15   4   8         76.50         96.71        32.53 o                         
 -14   4   8       1566.45       1517.01        65.00 o                         
 -13   4   8         13.40         -9.03        16.91 o                         
 -12   4   8       1347.27       1434.04        48.34 o                         
 -11   4   8        603.60        633.12        46.15 o                         
 -10   4   8        424.15        403.30        39.54 o                         
  -9   4   8       2101.11       2115.14        78.47 o                         
  -8   4   8         79.29         48.67        30.78 o                         
  -7   4   8        733.14        803.65        43.74 o                         
  -6   4   8        985.98       1048.68        49.47 o                         
  -5   4   8       1296.43       1381.00        40.39 o                         
  -4   4   8        241.11        224.06        17.30 o                         
  -3   4   8         75.56         53.61        15.52 o                         
  -2   4   8       1017.88       1012.71        33.09 o                         
  -1   4   8         76.06         77.48        16.13 o                         
   0   4   8        166.72        200.35        17.71 o                         
   1   4   8       2361.73       2550.83        52.91 o                         
   2   4   8        290.20        304.04        19.56 o                         
   3   4   8        307.73        276.24        19.17 o                         
   4   4   8        353.47        361.46        21.94 o                         
   5   4   8         37.04         41.14        15.93 o                         
   6   4   8         69.87         48.58        17.80 o                         
   7   4   8        204.47        182.38        27.70 o                         
   8   4   8        497.35        471.34        33.56 o                         
   9   4   8        219.39        265.68        30.81 o                         
  10   4   8         36.53         27.54        34.06 o                         
  11   4   8        172.49        198.27        38.82 o                         
  12   4   8         83.42        138.12        44.98 o                         
  13   4   8         84.94         35.70        43.95 o                         
  14   4   8        329.94        324.62        59.55 o                         
  15   4   8         39.23        106.12        49.23 o                         
 -18   5   8         88.00         57.45        55.43 o                         
 -17   5   8          1.90         17.99        47.03 o                         
 -16   5   8         94.17        112.05        45.69 o                         
 -15   5   8       1310.86       1466.05        78.06 o                         
 -14   5   8        149.30        136.11        45.40 o                         
 -13   5   8         59.41        110.08        47.70 o                         
 -12   5   8        130.50        200.13        34.50 o                         
 -11   5   8         58.44        -38.04        38.04 o                         
 -10   5   8        105.51         33.58        31.58 o                         
  -9   5   8        240.18        198.68        31.73 o                         
  -8   5   8         97.38        175.94        32.95 o                         
  -7   5   8          3.15         42.36        25.26 o                         
  -6   5   8        215.52        184.12        15.01 o                         
  -5   5   8        842.27        861.15        33.33 o                         
  -4   5   8        306.92        324.96        16.97 o                         
  -3   5   8          1.88        -11.71        14.99 o                         
  -2   5   8         24.95         20.06        15.92 o                         
  -1   5   8          1.68          1.95        16.88 o                         
   0   5   8         78.69         81.81        21.66 o                         
   1   5   8        972.31        948.08        37.97 o                         
   2   5   8        218.46        247.72        30.23 o                         
   3   5   8         49.77         58.27        20.71 o                         
   4   5   8         56.98         98.64        22.50 o                         
   5   5   8        436.16        494.00        29.69 o                         
   6   5   8         79.06         83.80        20.15 o                         
   7   5   8        329.42        408.69        29.95 o                         
   8   5   8        742.20        746.51        51.34 o                         
   9   5   8        493.00        546.30        47.60 o                         
  10   5   8         11.17         18.03        41.85 o                         
  11   5   8          3.04        -33.19        43.46 o                         
  12   5   8          1.48        -34.95        43.58 o                         
  13   5   8         32.68         97.76        57.77 o                         
  14   5   8        161.08        166.19        55.70 o                         
 -16   6   8          0.09          5.99        60.30 o                         
 -15   6   8          6.71         79.64        44.32 o                         
 -14   6   8          5.14         43.95        38.43 o                         
 -13   6   8         30.49         34.64        34.73 o                         
 -12   6   8        309.69        304.76        39.14 o                         
 -11   6   8        411.39        443.33        41.22 o                         
 -10   6   8        148.60        141.15        34.22 o                         
  -9   6   8        757.57        758.00        46.93 o                         
  -8   6   8        131.40        209.49        36.00 o                         
  -7   6   8       1355.23       1494.08        63.83 o                         
  -6   6   8        114.74        161.85        17.42 o                         
  -5   6   8        907.21        877.86        35.25 o                         
  -4   6   8        365.98        346.54        23.33 o                         
  -3   6   8        333.47        346.43        23.87 o                         
  -2   6   8        644.42        597.69        31.74 o                         
  -1   6   8       1028.00        996.84        38.94 o                         
   0   6   8        443.61        420.92        31.23 o                         
   1   6   8          1.99         32.78        23.96 o                         
   2   6   8       1886.89       1907.93        59.58 o                         
   3   6   8         27.47         -5.12        29.85 o                         
   4   6   8        311.39        321.29        39.78 o                         
   5   6   8       1096.28        973.92        50.23 o                         
   6   6   8         15.14          1.31        31.41 o                         
   7   6   8       1146.21       1192.58        75.03 o                         
   8   6   8       1420.01       1419.73        81.10 o                         
   9   6   8        326.86        280.95        51.17 o                         
  10   6   8        525.67        543.72        60.47 o                         
  11   6   8         68.32         85.62        47.42 o                         
  12   6   8        147.78        111.51        52.74 o                         
  13   6   8          0.80         10.06        51.07 o                         
 -14   7   8        204.01        204.39        48.56 o                         
 -13   7   8       1650.27       1674.34        86.70 o                         
 -12   7   8          3.63        -37.01        37.01 o                         
 -11   7   8          6.95          3.06        39.28 o                         
 -10   7   8          9.28         11.30        38.60 o                         
  -9   7   8        300.21        252.50        40.64 o                         
  -8   7   8        297.48        345.75        41.28 o                         
  -7   7   8       1195.13       1306.31        64.09 o                         
  -6   7   8        575.69        570.52        36.52 o                         
  -5   7   8         18.42          0.61        27.13 o                         
  -4   7   8        178.68        235.64        41.64 o                         
  -3   7   8        732.64        756.00        61.62 o                         
  -2   7   8         47.54         70.62        26.77 o                         
  -1   7   8         90.96         99.41        36.35 o                         
   0   7   8        430.43        492.79        59.33 o                         
   1   7   8         62.77          6.57        30.64 o                         
   2   7   8        187.43        183.57        34.65 o                         
   3   7   8         72.86         65.79        31.58 o                         
   4   7   8        301.86        276.15        41.41 o                         
   5   7   8        292.93        335.02        42.87 o                         
   6   7   8        277.80        223.26        46.58 o                         
   7   7   8        159.39        131.13        46.05 o                         
   8   7   8         17.72         61.03        44.43 o                         
   9   7   8          0.45        -44.42        44.42 o                         
  10   7   8         71.29         59.88        50.76 o                         
  11   7   8         11.91         -8.73        52.20 o                         
 -12   8   8         58.44         61.15        46.86 o                         
 -11   8   8        249.96        260.16        65.32 o                         
 -10   8   8        191.13        182.07        57.48 o                         
  -9   8   8          1.00         -0.04        43.53 o                         
  -8   8   8         16.90         62.42        45.14 o                         
  -7   8   8         85.49         20.34        56.42 o                         
  -6   8   8        993.14        999.65        95.67 o                         
  -5   8   8         10.93        -32.64        59.28 o                         
  -4   8   8        131.19        189.33        53.42 o                         
  -3   8   8       1516.88       1614.29        81.80 o                         
  -2   8   8        411.56        411.82        48.34 o                         
  -1   8   8         27.37        -40.83        55.76 o                         
   0   8   8        243.99        169.45        50.07 o                         
   1   8   8          5.65        -36.27        44.14 o                         
   2   8   8        125.44         81.32        44.37 o                         
   3   8   8         90.41         69.32        44.62 o                         
   4   8   8          6.92         66.67        44.01 o                         
   5   8   8        127.29         91.26        58.06 o                         
   6   8   8        264.57        200.00        57.39 o                         
   7   8   8        125.00        144.66        55.80 o                         
   8   8   8        298.85        214.70        61.20 o                         
  -7   9   8         63.69        -32.43        63.15 o                         
  -6   9   8          0.00        -46.05        65.48 o                         
  -5   9   8         50.77         14.72        45.19 o                         
  -4   9   8          7.85         10.95        44.89 o                         
  -3   9   8          9.09        -10.54        50.24 o                         
  -2   9   8        203.75        103.44        51.13 o                         
  -1   9   8        424.63        429.31        88.89 o                         
   0   9   8        168.89        160.12        62.66 o                         
   1   9   8         20.63         58.28        64.08 o                         
   2   9   8        268.68        286.99        69.75 o                         
   3   9   8         10.25          8.70        47.86 o                         
   4   9   8         53.45         83.93        55.63 o                         
 -21   0   9        118.31        139.98        88.09 o                         
 -19   0   9         31.31         27.51       130.96 o                         
 -17   0   9        147.87        149.75        47.75 o                         
 -15   0   9       1387.89       1365.74        68.25 o                         
 -13   0   9       2310.93       2388.61       101.94 o                         
 -11   0   9        840.35        806.41        39.83 o                         
  -9   0   9       2032.83       2082.96        69.72 o                         
  -7   0   9          3.53        -16.02        16.02 o                         
  -5   0   9      19003.34      20190.69       508.31 o                         
  -3   0   9       3998.67       3759.44        82.89 o                         
  -1   0   9          1.66         40.92        17.56 o                         
   1   0   9       4078.70       4153.16       113.33 o                         
   3   0   9       3463.14       3445.22        78.57 o                         
   5   0   9       6175.95       6150.70       193.04 o                         
   7   0   9          8.76          6.68        27.90 o                         
   9   0   9        354.57        360.45        41.42 o                         
  11   0   9        127.05        159.55        50.48 o                         
  13   0   9        985.85        985.61        91.46 o                         
  15   0   9          7.11        -74.81        74.81 o                         
  17   0   9        650.77        616.79       122.61 o                         
 -21   1   9          1.34        -41.88        56.35 o                         
 -20   1   9         99.39        156.76        50.85 o                         
 -19   1   9        170.51        141.58        52.56 o                         
 -18   1   9        185.13        146.15        39.23 o                         
 -17   1   9        818.68        943.54        54.47 o                         
 -16   1   9         45.76         12.68        29.02 o                         
 -15   1   9          0.44         -5.52        24.69 o                         
 -14   1   9         19.97         64.95        23.46 o                         
 -13   1   9         14.53         29.81        18.89 o                         
 -12   1   9        318.39        348.63        21.77 o                         
 -11   1   9        113.01         87.79        16.44 o                         
 -10   1   9        159.18        185.02        17.70 o                         
  -9   1   9        340.82        383.23        19.97 o                         
  -8   1   9       1903.09       1861.64        44.98 o                         
  -7   1   9        364.57        386.44        17.89 o                         
  -6   1   9       2444.51       2383.32        43.37 o                         
  -5   1   9        169.90        204.40        15.53 o                         
  -4   1   9        418.51        348.29        15.53 o                         
  -3   1   9        785.38        800.83        21.52 o                         
  -2   1   9        232.05        231.11        13.60 o                         
  -1   1   9         54.03         41.08        12.08 o                         
   0   1   9       3333.22       3168.49        51.55 o                         
   1   1   9         74.77         86.93        14.86 o                         
   2   1   9       2013.99       1970.36        40.89 o                         
   3   1   9       1386.80       1254.91        39.20 o                         
   4   1   9        122.66        148.31        17.72 o                         
   5   1   9        389.91        384.61        21.93 o                         
   6   1   9         14.87          9.02        14.70 o                         
   7   1   9        304.91        299.58        31.84 o                         
   8   1   9       1019.66        959.24        47.35 o                         
   9   1   9        141.59        129.23        30.59 o                         
  10   1   9         12.82         60.52        30.07 o                         
  11   1   9        303.28        289.35        38.73 o                         
  12   1   9        771.28        674.17        47.88 o                         
  13   1   9        441.25        354.53        44.42 o                         
  14   1   9        467.47        474.06        50.40 o                         
  15   1   9         17.15        -14.50        46.13 o                         
  16   1   9        277.36        258.02        61.89 o                         
  17   1   9          3.25        -54.69        69.60 o                         
 -20   2   9        220.39        273.87        71.79 o                         
 -19   2   9          0.46        -39.96        39.96 o                         
 -18   2   9         99.68         59.63        37.12 o                         
 -17   2   9        152.13        156.89        37.73 o                         
 -16   2   9         42.88         24.05        31.36 o                         
 -15   2   9        226.85        302.11        31.58 o                         
 -14   2   9         76.11         87.20        22.29 o                         
 -13   2   9          1.82         -0.94        19.89 o                         
 -12   2   9         21.31         -8.14        14.71 o                         
 -11   2   9        196.19        203.03        22.11 o                         
 -10   2   9         51.09         25.34        15.85 o                         
  -9   2   9        113.04         92.45        14.39 o                         
  -8   2   9       1773.19       1787.85        40.47 o                         
  -7   2   9         52.72         52.12        15.48 o                         
  -6   2   9        869.38        754.52        24.48 o                         
  -5   2   9        552.91        579.17        25.88 o                         
  -4   2   9        935.60        888.47        28.35 o                         
  -3   2   9       1460.02       1626.40        37.02 o                         
  -2   2   9          5.93         -2.05        12.30 o                         
  -1   2   9       4056.29       4090.51        67.36 o                         
   0   2   9        491.05        534.05        28.99 o                         
   1   2   9         40.08         32.86        13.30 o                         
   2   2   9       3458.84       3453.86        61.47 o                         
   3   2   9        310.83        296.74        20.48 o                         
   4   2   9        870.07        952.93        34.89 o                         
   5   2   9       1002.43        979.36        38.82 o                         
   6   2   9        150.52        143.54        24.85 o                         
   7   2   9        177.41        196.32        27.96 o                         
   8   2   9       2628.89       2568.47        86.40 o                         
   9   2   9         25.41         46.51        33.83 o                         
  10   2   9         68.60        119.09        33.85 o                         
  11   2   9        147.54        121.76        36.60 o                         
  12   2   9        902.71        909.38        55.35 o                         
  13   2   9        770.66        798.46        54.75 o                         
  14   2   9         33.03         33.94        39.86 o                         
  15   2   9        226.44        247.12        57.25 o                         
  16   2   9        119.88         25.98        55.49 o                         
 -20   3   9          0.36         36.57        60.19 o                         
 -19   3   9        247.71        282.72        56.30 o                         
 -18   3   9         40.39         29.41        35.48 o                         
 -17   3   9         51.31         17.54        45.79 o                         
 -16   3   9        240.34        200.40        40.73 o                         
 -15   3   9         16.29        -15.94        28.68 o                         
 -14   3   9        595.07        548.06        35.40 o                         
 -13   3   9        669.78        691.81        26.83 o                         
 -12   3   9         79.10         46.26        19.52 o                         
 -11   3   9          0.17        -17.32        17.32 o                         
 -10   3   9         48.69         58.37        17.43 o                         
  -9   3   9        309.37        299.98        28.56 o                         
  -8   3   9        559.80        592.02        25.28 o                         
  -7   3   9        413.43        426.39        33.00 o                         
  -6   3   9          0.28          2.97        17.19 o                         
  -5   3   9        770.50        769.07        24.48 o                         
  -4   3   9        449.15        517.12        22.46 o                         
  -3   3   9         31.54         57.87        13.09 o                         
  -2   3   9        132.73        114.71        14.82 o                         
  -1   3   9        124.77        109.93        14.04 o                         
   0   3   9        101.38        100.01        15.54 o                         
   1   3   9       3571.33       3678.09        67.79 o                         
   2   3   9        301.44        316.56        20.57 o                         
   3   3   9         73.68         86.54        17.24 o                         
   4   3   9        198.00        225.04        20.72 o                         
   5   3   9        150.05        154.92        23.61 o                         
   6   3   9       1365.16       1349.40        54.30 o                         
   7   3   9        227.28        225.05        30.05 o                         
   8   3   9         53.69         44.48        27.35 o                         
   9   3   9        382.76        399.46        39.16 o                         
  10   3   9         20.86         -3.81        34.38 o                         
  11   3   9        248.47        202.80        44.70 o                         
  12   3   9          3.98         42.35        36.42 o                         
  13   3   9         12.65        -36.04        41.41 o                         
  14   3   9         12.85        -41.83        42.99 o                         
  15   3   9        142.85        139.54        54.17 o                         
  16   3   9        299.61        282.69       100.07 o                         
 -19   4   9         11.33         19.16        39.20 o                         
 -18   4   9        235.42        189.88        40.50 o                         
 -17   4   9          7.06         -8.70        42.53 o                         
 -16   4   9         33.49         53.21        30.44 o                         
 -15   4   9          0.80        -25.94        25.94 o                         
 -14   4   9        234.38        185.81        28.88 o                         
 -13   4   9        500.49        511.16        27.64 o                         
 -12   4   9        620.19        673.81        50.83 o                         
 -11   4   9        534.51        526.18        52.24 o                         
 -10   4   9          0.20          2.45        29.44 o                         
  -9   4   9        490.86        533.29        41.12 o                         
  -8   4   9        582.83        634.91        46.64 o                         
  -7   4   9        508.84        504.64        41.80 o                         
  -6   4   9         80.77         74.85        15.06 o                         
  -5   4   9         26.75          0.96        20.24 o                         
  -4   4   9        270.70        259.97        18.12 o                         
  -3   4   9          4.41        -10.70        10.70 o                         
  -2   4   9       2967.97       2850.43        63.68 o                         
  -1   4   9       1312.15       1224.92        46.45 o                         
   0   4   9       1323.58       1381.43        41.08 o                         
   1   4   9         48.31         61.30        14.86 o                         
   2   4   9         94.06         94.86        17.37 o                         
   3   4   9       1787.45       1860.23        47.18 o                         
   4   4   9         12.00          4.50        16.18 o                         
   5   4   9        271.75        277.01        20.42 o                         
   6   4   9          0.01         11.34        22.71 o                         
   7   4   9        218.37        231.60        27.92 o                         
   8   4   9        113.76        128.86        27.83 o                         
   9   4   9       3111.90       3084.33        98.57 o                         
  10   4   9        615.68        567.10        46.69 o                         
  11   4   9        852.86        996.79        60.40 o                         
  12   4   9        621.80        522.92        60.32 o                         
  13   4   9          1.22        -39.40        41.71 o                         
  14   4   9        183.53        273.67        64.29 o                         
  15   4   9          1.72        -45.02        48.93 o                         
 -18   5   9          9.95        -42.24        47.44 o                         
 -17   5   9         36.81         72.18        46.28 o                         
 -16   5   9          6.85         74.76        43.34 o                         
 -15   5   9         74.66        126.36        55.34 o                         
 -14   5   9        615.67        706.56        57.38 o                         
 -13   5   9       1142.90       1030.53        62.50 o                         
 -12   5   9        272.43        274.52        41.31 o                         
 -11   5   9        135.31         84.42        34.54 o                         
 -10   5   9        540.70        526.86        52.94 o                         
  -9   5   9        102.55        121.51        29.94 o                         
  -8   5   9        311.92        325.85        45.60 o                         
  -7   5   9        308.73        303.57        55.62 o                         
  -6   5   9       1260.93       1276.54        41.79 o                         
  -5   5   9        380.62        398.76        25.32 o                         
  -4   5   9         18.79         20.51        14.36 o                         
  -3   5   9        315.99        364.27        26.23 o                         
  -2   5   9        457.89        431.92        25.01 o                         
  -1   5   9         25.05         36.13        22.94 o                         
   0   5   9        728.12        767.69        30.76 o                         
   1   5   9         40.03         44.37        21.67 o                         
   2   5   9        888.03        906.57        36.23 o                         
   3   5   9          9.72          3.43        20.47 o                         
   4   5   9        916.56        885.11        38.33 o                         
   5   5   9        473.19        454.28        23.71 o                         
   6   5   9        193.64        178.31        22.16 o                         
   7   5   9        363.51        383.30        41.96 o                         
   8   5   9       1044.55       1001.72        74.40 o                         
   9   5   9        152.33        135.77        43.30 o                         
  10   5   9          0.65        -41.32        41.32 o                         
  11   5   9          3.50        -43.10        43.10 o                         
  12   5   9         77.94         49.69        71.69 o                         
  13   5   9          3.73        -43.24        48.69 o                         
  14   5   9        135.20        123.76        55.57 o                         
 -16   6   9          4.98        -49.87        49.87 o                         
 -15   6   9          1.89         -6.72        41.54 o                         
 -14   6   9        180.53        135.44        42.45 o                         
 -13   6   9          0.05          5.99        46.59 o                         
 -12   6   9         43.32         29.95        32.45 o                         
 -11   6   9         23.43          6.21        29.90 o                         
 -10   6   9        279.35        228.62        35.95 o                         
  -9   6   9         27.50         46.77        33.80 o                         
  -8   6   9          0.16         12.89        31.59 o                         
  -7   6   9        164.69        111.78        33.24 o                         
  -6   6   9       1353.09       1315.60        44.60 o                         
  -5   6   9          9.30          3.29        19.02 o                         
  -4   6   9         96.67         84.48        18.11 o                         
  -3   6   9         25.38          3.89        20.34 o                         
  -2   6   9        188.14        180.65        23.54 o                         
  -1   6   9        142.38        105.72        27.36 o                         
   0   6   9         69.61         76.58        26.27 o                         
   1   6   9        707.95        772.43        38.46 o                         
   2   6   9        152.97        203.53        27.98 o                         
   3   6   9         74.56        105.38        28.74 o                         
   4   6   9        494.34        533.63        40.78 o                         
   5   6   9          5.88         25.50        28.64 o                         
   6   6   9         67.42         39.01        30.02 o                         
   7   6   9         60.19         22.79        42.26 o                         
   8   6   9        262.90        177.40        58.19 o                         
   9   6   9         23.77        -18.01        43.74 o                         
  10   6   9        144.98        186.08        54.01 o                         
  11   6   9        193.01        276.26        53.50 o                         
  12   6   9         50.30         28.19        56.40 o                         
 -14   7   9         19.60         -0.12        49.28 o                         
 -13   7   9        106.54        103.98        44.52 o                         
 -12   7   9          2.55        -10.62        54.27 o                         
 -11   7   9          2.22         16.69        49.55 o                         
 -10   7   9          2.55         32.87        53.09 o                         
  -9   7   9        754.03        765.62        55.09 o                         
  -8   7   9        125.98        152.24        37.77 o                         
  -7   7   9        712.64        767.20        51.82 o                         
  -6   7   9        216.07        230.47        27.92 o                         
  -5   7   9        170.99        159.97        31.39 o                         
  -4   7   9        285.66        234.76        33.19 o                         
  -3   7   9         45.18         33.35        33.98 o                         
  -2   7   9          2.48        -31.47        31.47 o                         
  -1   7   9        702.05        706.35        60.19 o                         
   0   7   9        185.49        184.71        35.97 o                         
   1   7   9        193.02        181.27        36.80 o                         
   2   7   9         42.60         40.92        32.03 o                         
   3   7   9        828.89        764.80        62.67 o                         
   4   7   9        397.95        343.61        43.99 o                         
   5   7   9         74.67         58.75        37.96 o                         
   6   7   9         39.31         54.28        42.64 o                         
   7   7   9        105.08         29.34        44.34 o                         
   8   7   9        153.34        128.13        62.94 o                         
   9   7   9        545.79        422.69        60.00 o                         
  10   7   9         41.74         50.50        54.57 o                         
 -12   8   9        121.17        116.66        59.43 o                         
 -11   8   9          0.80        -37.86        53.41 o                         
 -10   8   9        326.86        389.74        54.59 o                         
  -9   8   9          0.00         17.42        46.61 o                         
  -8   8   9        125.60         87.99        48.12 o                         
  -7   8   9         42.53         65.72        53.70 o                         
  -6   8   9          2.55          6.56        31.25 o                         
  -5   8   9         20.36         67.67        37.01 o                         
  -4   8   9         36.70        -11.99        37.03 o                         
  -3   8   9        224.79        138.98        46.80 o                         
  -2   8   9        299.69        326.84        48.80 o                         
  -1   8   9         86.65        -25.27        43.11 o                         
   0   8   9          0.06         -7.27        45.04 o                         
   1   8   9        349.58        320.94        51.29 o                         
   2   8   9          9.39         10.69        43.14 o                         
   3   8   9         29.14         -7.69        40.73 o                         
   4   8   9          1.86        -26.22        41.25 o                         
   5   8   9        483.29        420.28        72.24 o                         
   6   8   9         13.05         68.49        53.40 o                         
   7   8   9         39.83         76.38        53.17 o                         
   8   8   9          1.04         39.68        54.55 o                         
  -7   9   9         21.25        -46.67        69.82 o                         
  -6   9   9         12.47        -69.18        84.26 o                         
  -5   9   9         11.16        -33.15        64.83 o                         
  -4   9   9         36.03         41.56        47.89 o                         
  -3   9   9        261.14        255.16        56.08 o                         
  -2   9   9        121.39        179.76        64.19 o                         
  -1   9   9        614.12        522.10        63.32 o                         
   0   9   9          4.96         38.97        49.16 o                         
   1   9   9          3.07        -31.05        46.54 o                         
   2   9   9         53.31         41.73        47.47 o                         
   3   9   9         44.89        -41.99        52.01 o                         
 -20   0  10         44.17        136.11        69.75 o                         
 -18   0  10         42.79         87.57       105.19 o                         
 -16   0  10        343.46        416.97        72.58 o                         
 -14   0  10       2821.60       2699.84        93.87 o                         
 -12   0  10         65.98         55.30        24.05 o                         
 -10   0  10       2553.27       2667.80        77.34 o                         
  -8   0  10       2059.23       2390.53        75.31 o                         
  -6   0  10      17000.82      17708.25       450.59 o                         
  -4   0  10       8810.91       8405.73       172.62 o                         
  -2   0  10       1746.51       2111.37        54.84 o                         
   0   0  10       1079.96       1243.84        50.32 o                         
   2   0  10       3592.98       3943.13        93.25 o                         
   4   0  10         59.96        115.21        28.78 o                         
   6   0  10        493.32        578.34        44.44 o                         
   8   0  10       1685.38       1718.56       180.56 o                         
  10   0  10       1031.35       1091.70       100.66 o                         
  12   0  10       1636.02       1656.89       117.27 o                         
  14   0  10        305.67        398.75       112.11 o                         
  16   0  10         48.92        -34.66        69.13 o                         
 -21   1  10         71.69        127.51        61.12 o                         
 -20   1  10        207.79        121.86        53.31 o                         
 -19   1  10         10.83         27.45        41.33 o                         
 -18   1  10         41.42         39.67        36.13 o                         
 -17   1  10        125.22        162.54        37.12 o                         
 -16   1  10        367.31        320.75        39.51 o                         
 -15   1  10        516.77        637.25        39.21 o                         
 -14   1  10         79.13         74.70        20.96 o                         
 -13   1  10         10.26         -6.37        17.96 o                         
 -12   1  10       4469.75       4473.17        89.16 o                         
 -11   1  10        247.98        216.84        21.04 o                         
 -10   1  10       4168.15       4405.60        89.64 o                         
  -9   1  10       1110.66       1061.17        35.78 o                         
  -8   1  10       4052.19       4330.58        86.24 o                         
  -7   1  10          0.01         16.69        12.76 o                         
  -6   1  10       6000.07       6255.43       100.70 o                         
  -5   1  10       6293.21       6157.85        95.52 o                         
  -4   1  10         77.15         87.63        12.91 o                         
  -3   1  10       1176.15       1219.95        29.14 o                         
  -2   1  10       2287.66       2204.32        40.64 o                         
  -1   1  10        415.34        369.29        16.70 o                         
   0   1  10       3309.82       3448.97        58.07 o                         
   1   1  10        396.02        414.99        19.82 o                         
   2   1  10         42.65         59.44        16.41 o                         
   3   1  10        155.70        165.26        20.25 o                         
   4   1  10       1023.36       1062.44        35.75 o                         
   5   1  10       1432.56       1432.77        47.32 o                         
   6   1  10       1002.93        967.23        42.52 o                         
   7   1  10        284.19        297.45        32.23 o                         
   8   1  10        810.97        766.08        44.22 o                         
   9   1  10        123.89        111.90        31.02 o                         
  10   1  10        961.82        884.71        51.02 o                         
  11   1  10        176.89        162.38        37.18 o                         
  12   1  10        254.28        195.21        38.04 o                         
  13   1  10        114.59         86.03        37.72 o                         
  14   1  10         55.39         34.94        48.08 o                         
  15   1  10          9.65         46.07        69.65 o                         
  16   1  10          4.12        -63.67        63.67 o                         
 -20   2  10        196.36        148.71        55.06 o                         
 -19   2  10         28.71         21.51        71.66 o                         
 -18   2  10         48.87         22.58        36.81 o                         
 -17   2  10        577.35        606.97        50.62 o                         
 -16   2  10        318.79        365.43        55.06 o                         
 -15   2  10         68.67         70.53        27.86 o                         
 -14   2  10       8461.59       8702.95       204.28 o                         
 -13   2  10         23.34         19.71        15.20 o                         
 -12   2  10        396.32        397.33        27.39 o                         
 -11   2  10       1466.97       1498.18        47.32 o                         
 -10   2  10        331.19        308.58        19.34 o                         
  -9   2  10        288.72        249.40        16.99 o                         
  -8   2  10        757.67        811.63        32.12 o                         
  -7   2  10         55.53         28.59        11.72 o                         
  -6   2  10       8749.05       9693.17       179.42 o                         
  -5   2  10       2095.87       2095.06        53.05 o                         
  -4   2  10          0.39          4.10        13.08 o                         
  -3   2  10       8240.95       8745.60       128.30 o                         
  -2   2  10       1404.24       1422.31        32.28 o                         
  -1   2  10       1068.46       1118.60        32.52 o                         
   0   2  10       3866.29       4035.87        68.91 o                         
   1   2  10       1576.69       1703.54        49.86 o                         
   2   2  10       2904.95       3032.58        69.84 o                         
   3   2  10         14.89         19.75        15.93 o                         
   4   2  10         36.03         31.51        16.45 o                         
   5   2  10        356.30        326.55        27.37 o                         
   6   2  10          0.71         19.75        26.88 o                         
   7   2  10        636.77        623.90        41.37 o                         
   8   2  10        636.46        599.73        42.70 o                         
   9   2  10          0.11          1.33        29.58 o                         
  10   2  10        250.53        265.89        38.98 o                         
  11   2  10         28.81          5.78        35.08 o                         
  12   2  10        139.33         88.78        44.07 o                         
  13   2  10        106.41         94.62        40.83 o                         
  14   2  10         87.74         34.47        41.21 o                         
  15   2  10          0.94        -31.27        69.88 o                         
  16   2  10         30.39         82.77        61.29 o                         
 -20   3  10        194.33        219.60        53.08 o                         
 -19   3  10         15.62         -9.87        39.38 o                         
 -18   3  10        557.05        530.38        52.20 o                         
 -17   3  10        218.87        229.51        38.16 o                         
 -16   3  10        290.04        256.33        37.81 o                         
 -15   3  10        393.02        387.43        38.05 o                         
 -14   3  10        132.48         92.93        25.29 o                         
 -13   3  10          7.54        -12.98        20.51 o                         
 -12   3  10       1510.94       1484.23        51.41 o                         
 -11   3  10        186.70        165.68        23.02 o                         
 -10   3  10         65.23         54.52        16.63 o                         
  -9   3  10         46.04         47.48        16.57 o                         
  -8   3  10       2352.94       2435.38        60.80 o                         
  -7   3  10        108.49         87.86        17.38 o                         
  -6   3  10       1051.87       1021.18        30.16 o                         
  -5   3  10       1578.35       1470.28        53.02 o                         
  -4   3  10       2460.39       2579.78        61.35 o                         
  -3   3  10          0.14        -11.97        13.39 o                         
  -2   3  10        766.67        788.64        32.18 o                         
  -1   3  10       1721.53       1805.50        40.30 o                         
   0   3  10        809.60        773.44        26.25 o                         
   1   3  10       1222.27       1173.60        32.26 o                         
   2   3  10        971.87        970.22        31.90 o                         
   3   3  10        170.67        178.18        19.88 o                         
   4   3  10          0.00        -16.59        16.59 o                         
   5   3  10        266.00        289.62        18.61 o                         
   6   3  10       1735.74       1761.45        56.98 o                         
   7   3  10         93.23         98.47        27.95 o                         
   8   3  10         53.95         55.64        31.07 o                         
   9   3  10        181.23        165.96        36.12 o                         
  10   3  10         53.02         58.74        35.45 o                         
  11   3  10         72.31        103.64        38.45 o                         
  12   3  10          6.83          5.13        37.61 o                         
  13   3  10          0.11        -41.89        41.89 o                         
  14   3  10        113.51        135.79        48.98 o                         
  15   3  10        304.22        346.46        66.48 o                         
 -19   4  10        285.68        278.15        45.89 o                         
 -18   4  10        232.74        284.06        40.88 o                         
 -17   4  10        181.37        253.02        40.48 o                         
 -16   4  10        307.57        286.34        35.35 o                         
 -15   4  10        816.56        747.86        44.90 o                         
 -14   4  10       1993.03       1919.10        70.62 o                         
 -13   4  10       3051.23       3166.10        83.35 o                         
 -12   4  10          1.48         -2.67        33.30 o                         
 -11   4  10        168.26        223.47        36.06 o                         
 -10   4  10        105.95        100.44        32.16 o                         
  -9   4  10        701.63        641.34        45.41 o                         
  -8   4  10        709.45        767.18        50.97 o                         
  -7   4  10          4.01         13.67        12.42 o                         
  -6   4  10          0.00          1.83        17.59 o                         
  -5   4  10         85.23         87.55        15.92 o                         
  -4   4  10        373.05        393.25        24.85 o                         
  -3   4  10        975.58        953.68        37.03 o                         
  -2   4  10        497.61        510.91        27.65 o                         
  -1   4  10          1.31         17.49        14.93 o                         
   0   4  10        368.36        388.31        20.47 o                         
   1   4  10       1049.98       1129.32        35.40 o                         
   2   4  10       1312.18       1333.47        41.11 o                         
   3   4  10        553.40        612.56        27.17 o                         
   4   4  10          8.07          5.52        16.92 o                         
   5   4  10        298.79        312.68        24.50 o                         
   6   4  10        129.92        162.82        27.74 o                         
   7   4  10        995.79       1001.27        44.56 o                         
   8   4  10        866.79        872.72        46.66 o                         
   9   4  10       1168.68       1251.04        94.42 o                         
  10   4  10        728.38        784.27        53.86 o                         
  11   4  10         58.50         77.93        42.74 o                         
  12   4  10          5.02        -29.26        41.96 o                         
  13   4  10        117.58        121.64        74.66 o                         
  14   4  10         29.12         48.34        47.70 o                         
 -18   5  10        110.20         65.91        49.64 o                         
 -17   5  10         83.44         42.36        45.01 o                         
 -16   5  10        997.50        902.13        65.42 o                         
 -15   5  10       1580.08       1676.50        82.74 o                         
 -14   5  10         57.76         66.87        39.31 o                         
 -13   5  10        658.24        622.57        53.18 o                         
 -12   5  10       1197.86       1077.45        62.24 o                         
 -11   5  10         32.59         11.01        33.30 o                         
 -10   5  10        232.92        298.55        48.96 o                         
  -9   5  10        149.60        134.26        34.56 o                         
  -8   5  10        781.54        706.25        47.62 o                         
  -7   5  10        411.24        425.22        39.79 o                         
  -6   5  10       1006.67       1082.27        38.84 o                         
  -5   5  10        671.30        694.50        32.40 o                         
  -4   5  10        210.46        239.11        20.28 o                         
  -3   5  10          0.62         16.65        13.01 o                         
  -2   5  10        873.38        895.83        36.29 o                         
  -1   5  10         19.23         31.95        17.80 o                         
   0   5  10         51.26         52.48        19.09 o                         
   1   5  10        106.10        107.09        18.43 o                         
   2   5  10        261.31        263.78        25.67 o                         
   3   5  10        355.56        403.81        26.66 o                         
   4   5  10         69.70         66.40        17.86 o                         
   5   5  10          5.04         12.58        17.88 o                         
   6   5  10       1223.15       1235.98        53.47 o                         
   7   5  10          3.23        -34.06        34.06 o                         
   8   5  10         45.44         38.69        48.81 o                         
   9   5  10         63.89         88.13        44.38 o                         
  10   5  10         63.95         87.42        47.07 o                         
  11   5  10         54.23         13.93        47.62 o                         
  12   5  10         71.39        -37.63        45.30 o                         
  13   5  10        358.46        422.52        62.51 o                         
 -16   6  10        122.34        145.13        54.17 o                         
 -15   6  10        175.01         96.78        44.49 o                         
 -14   6  10        643.36        639.42        52.73 o                         
 -13   6  10        233.53        214.69        39.19 o                         
 -12   6  10         69.24         72.79        44.62 o                         
 -11   6  10       1144.89       1231.69        61.08 o                         
 -10   6  10         81.31         74.24        32.41 o                         
  -9   6  10        343.41        304.78        41.81 o                         
  -8   6  10        469.59        453.01        43.79 o                         
  -7   6  10        230.11        313.02        40.10 o                         
  -6   6  10         97.84        114.04        22.16 o                         
  -5   6  10          2.10         -4.35        19.35 o                         
  -4   6  10          9.42          3.55        17.55 o                         
  -3   6  10        111.49        134.72        21.26 o                         
  -2   6  10        284.16        289.02        28.35 o                         
  -1   6  10          0.79         -9.75        19.42 o                         
   0   6  10        444.60        490.46        35.32 o                         
   1   6  10       1669.34       1797.37        63.00 o                         
   2   6  10        301.04        303.90        32.90 o                         
   3   6  10          0.00         15.25        28.82 o                         
   4   6  10        906.73        949.74        50.85 o                         
   5   6  10         21.91        -20.78        28.76 o                         
   6   6  10        305.26        383.81        39.55 o                         
   7   6  10        765.65        782.01        63.53 o                         
   8   6  10        130.31        182.93        48.68 o                         
   9   6  10       1166.57       1136.17        77.31 o                         
  10   6  10        427.48        453.79        59.86 o                         
  11   6  10        105.10        -25.74        53.45 o                         
  12   6  10          0.61        -35.32        51.44 o                         
 -14   7  10         27.42         36.62        73.68 o                         
 -13   7  10        502.52        581.58        56.89 o                         
 -12   7  10          3.05         54.32        39.34 o                         
 -11   7  10         70.95         15.97        39.50 o                         
 -10   7  10         21.04         48.48        37.22 o                         
  -9   7  10        167.69         87.16        39.08 o                         
  -8   7  10        599.15        612.00        51.00 o                         
  -7   7  10        806.79        852.33        55.59 o                         
  -6   7  10        250.66        259.12        40.67 o                         
  -5   7  10         41.47         55.13        26.65 o                         
  -4   7  10         85.46         66.12        30.53 o                         
  -3   7  10        119.03         90.72        29.95 o                         
  -2   7  10       2011.64       2029.38        97.92 o                         
  -1   7  10       1395.40       1473.84        74.44 o                         
   0   7  10        178.67        183.71        39.10 o                         
   1   7  10        405.57        406.60        40.23 o                         
   2   7  10         95.98        131.05        34.01 o                         
   3   7  10        122.74        101.06        38.30 o                         
   4   7  10         74.77         68.74        41.45 o                         
   5   7  10          1.06         44.37        40.02 o                         
   6   7  10          7.73         34.62        45.20 o                         
   7   7  10         15.45         19.17        45.56 o                         
   8   7  10          3.63        -30.07        44.57 o                         
   9   7  10        288.27        272.84        56.03 o                         
  10   7  10          6.89        -24.83        50.26 o                         
 -11   8  10        173.04        180.63        49.14 o                         
 -10   8  10        151.44        166.70        48.44 o                         
  -9   8  10        238.87        207.40        53.50 o                         
  -8   8  10        198.71        178.14        62.38 o                         
  -7   8  10          7.78        -20.46        50.67 o                         
  -6   8  10          4.40          4.51        30.88 o                         
  -5   8  10         18.80        -33.80        34.35 o                         
  -4   8  10          1.47         30.27        39.10 o                         
  -3   8  10        871.26       1043.53        68.30 o                         
  -2   8  10         27.12        -21.97        44.30 o                         
  -1   8  10        110.43        128.65        47.96 o                         
   0   8  10        132.30         80.53        45.13 o                         
   1   8  10        567.26        483.46        56.46 o                         
   2   8  10         48.28         51.53        43.83 o                         
   3   8  10         73.40         53.38        54.86 o                         
   4   8  10          0.16        -46.61        46.61 o                         
   5   8  10        537.04        354.97        63.76 o                         
   6   8  10        120.62         32.82        55.11 o                         
   7   8  10        362.02        453.44        72.81 o                         
  -6   9  10         40.44        -64.63        64.63 o                         
  -5   9  10         54.97         21.56        70.50 o                         
  -4   9  10          0.83        -43.10        43.10 o                         
  -3   9  10          0.07        -25.58        57.37 o                         
  -2   9  10         23.47         66.50        48.42 o                         
  -1   9  10        826.08        736.06        73.80 o                         
   0   9  10        161.35        186.79        51.70 o                         
   1   9  10        153.61         92.96        51.56 o                         
   2   9  10          2.92         -2.60        48.06 o                         
 -21   0  11        214.05        211.11        98.70 o                         
 -19   0  11         94.23        158.38        63.07 o                         
 -17   0  11        399.07        461.15        56.43 o                         
 -15   0  11       1392.21       1338.23        60.07 o                         
 -13   0  11       1020.56       1099.49        49.66 o                         
 -11   0  11        370.33        402.00        29.96 o                         
  -9   0  11        833.28        898.16        42.17 o                         
  -7   0  11        658.72        638.84        51.71 o                         
  -5   0  11       2390.44       2534.37        81.62 o                         
  -3   0  11       4915.82       4905.80       107.26 o                         
  -1   0  11      15320.50      15484.40       312.78 o                         
   1   0  11        883.63        961.21        61.04 o                         
   3   0  11      10682.00      10935.44       324.19 o                         
   5   0  11       1982.08       2155.58       134.14 o                         
   7   0  11       1230.74       1320.63       135.84 o                         
   9   0  11       2357.23       2209.50        97.17 o                         
  11   0  11         25.83        -16.80        34.16 o                         
  13   0  11        167.58         59.86        64.47 o                         
  15   0  11          4.42         82.56        70.69 o                         
 -21   1  11        129.98        151.54        60.18 o                         
 -20   1  11          2.97         12.54        51.49 o                         
 -19   1  11         10.37         35.22        63.73 o                         
 -18   1  11         32.83         36.82        35.46 o                         
 -17   1  11         60.61         63.51        33.11 o                         
 -16   1  11         18.37         15.04        31.25 o                         
 -15   1  11        345.04        371.31        32.28 o                         
 -14   1  11       1729.63       1675.44        73.87 o                         
 -13   1  11        622.39        607.94        30.24 o                         
 -12   1  11         11.89         21.21        18.00 o                         
 -11   1  11         70.01         72.06        17.57 o                         
 -10   1  11       1346.97       1429.58        40.70 o                         
  -9   1  11         64.54         58.67        15.97 o                         
  -8   1  11         76.76         68.94        13.87 o                         
  -7   1  11       1856.94       2006.34        44.47 o                         
  -6   1  11        263.63        244.40        14.23 o                         
  -5   1  11        936.52       1050.15        30.66 o                         
  -4   1  11        144.19        132.54        14.33 o                         
  -3   1  11        231.17        257.08        16.42 o                         
  -2   1  11        155.20        144.93        14.10 o                         
  -1   1  11         36.75         10.98        13.75 o                         
   0   1  11         56.68         43.24        15.07 o                         
   1   1  11       5111.66       5443.98        95.67 o                         
   2   1  11       1474.17       1496.90        45.53 o                         
   3   1  11       1082.55       1118.88        38.40 o                         
   4   1  11        114.71        150.23        26.28 o                         
   5   1  11         42.61         94.71        20.34 o                         
   6   1  11          0.22        -18.08        18.08 o                         
   7   1  11        127.68        123.33        21.08 o                         
   8   1  11          1.33         24.98        27.94 o                         
   9   1  11       3521.00       3548.20       104.86 o                         
  10   1  11         86.33        114.34        34.25 o                         
  11   1  11       3120.28       3345.83       133.30 o                         
  12   1  11        531.72        572.89        48.66 o                         
  13   1  11        107.18         82.71        47.91 o                         
  14   1  11        222.31        152.18        81.13 o                         
  15   1  11         39.77         39.16        51.53 o                         
  16   1  11         25.16        -12.25       137.59 o                         
 -20   2  11        119.27         98.79        54.72 o                         
 -19   2  11         10.51        -40.19        40.19 o                         
 -18   2  11         81.99         73.40        40.12 o                         
 -17   2  11        143.06        164.16        41.09 o                         
 -16   2  11          3.47        -11.46        31.67 o                         
 -15   2  11       2187.10       2101.26        81.66 o                         
 -14   2  11        235.49        153.85        21.09 o                         
 -13   2  11         13.60        -11.39        18.40 o                         
 -12   2  11        947.43        935.97        47.27 o                         
 -11   2  11       1514.42       1485.14        47.04 o                         
 -10   2  11         32.23         16.67        14.04 o                         
  -9   2  11        576.15        603.15        25.43 o                         
  -8   2  11        737.13        716.71        26.84 o                         
  -7   2  11        261.47        270.66        20.22 o                         
  -6   2  11          3.11         -0.22        13.95 o                         
  -5   2  11          5.24          4.15        14.48 o                         
  -4   2  11        965.98       1028.70        30.65 o                         
  -3   2  11       1589.82       1694.30        37.70 o                         
  -2   2  11        156.29        179.99        17.10 o                         
  -1   2  11        222.63        201.63        18.54 o                         
   0   2  11          1.82        -15.34        15.34 o                         
   1   2  11       2914.35       3098.08        57.80 o                         
   2   2  11        987.58       1090.09        45.21 o                         
   3   2  11          0.10         21.21        17.25 o                         
   4   2  11       1407.78       1524.22        47.58 o                         
   5   2  11        386.87        433.22        34.99 o                         
   6   2  11         32.05         32.18        29.51 o                         
   7   2  11        150.49        176.94        32.66 o                         
   8   2  11        202.09        254.44        53.23 o                         
   9   2  11        259.35        314.45        38.87 o                         
  10   2  11         56.43         64.36        42.21 o                         
  11   2  11       1460.02       1509.98        69.27 o                         
  12   2  11        380.64        345.04        44.58 o                         
  13   2  11        365.38        453.39        63.08 o                         
  14   2  11        208.59        210.92        50.94 o                         
  15   2  11         95.82         63.60        75.54 o                         
 -20   3  11         92.39         97.86        47.95 o                         
 -19   3  11          9.14         47.24        56.34 o                         
 -18   3  11          1.30        -36.37        36.37 o                         
 -17   3  11         28.91         84.53        36.41 o                         
 -16   3  11        870.69        833.47        54.28 o                         
 -15   3  11        214.96        193.26        33.34 o                         
 -14   3  11        207.76        193.28        31.39 o                         
 -13   3  11        134.35        153.64        28.48 o                         
 -12   3  11         66.58         64.64        20.66 o                         
 -11   3  11         46.41         31.04        17.96 o                         
 -10   3  11        213.76        241.92        20.98 o                         
  -9   3  11        299.86        372.32        23.31 o                         
  -8   3  11        122.10        116.93        25.02 o                         
  -7   3  11        329.56        318.25        16.91 o                         
  -6   3  11       1797.64       1832.38        46.70 o                         
  -5   3  11        412.39        437.38        24.25 o                         
  -4   3  11         68.80         64.55        15.21 o                         
  -3   3  11        496.70        484.42        21.71 o                         
  -2   3  11        358.03        387.72        21.16 o                         
  -1   3  11       3633.97       3664.61        68.55 o                         
   0   3  11       2748.38       2869.60        56.88 o                         
   1   3  11       3220.62       3189.57        64.83 o                         
   2   3  11        103.95        116.42        18.05 o                         
   3   3  11        714.66        769.53        31.92 o                         
   4   3  11        974.99        978.88        36.09 o                         
   5   3  11        863.38        865.34        59.30 o                         
   6   3  11       1654.19       1524.11        56.95 o                         
   7   3  11       2044.65       2265.47        80.75 o                         
   8   3  11        969.33        986.33        71.92 o                         
   9   3  11         80.05         70.10        34.47 o                         
  10   3  11        657.51        652.71        50.00 o                         
  11   3  11          4.03        -32.11        36.50 o                         
  12   3  11        185.81        135.90        48.39 o                         
  13   3  11         10.63         46.47        44.43 o                         
  14   3  11          0.09        -44.61        44.61 o                         
  15   3  11         29.31        -59.55        90.12 o                         
 -19   4  11         91.80         36.65        57.34 o                         
 -18   4  11          0.00         19.79        34.00 o                         
 -17   4  11        191.09        117.87        35.83 o                         
 -16   4  11        134.39         97.50        31.14 o                         
 -15   4  11        355.93        339.76        34.38 o                         
 -14   4  11        227.00        180.41        27.55 o                         
 -13   4  11        130.37         94.86        22.14 o                         
 -12   4  11         53.65          6.50        34.05 o                         
 -11   4  11        419.45        433.49        62.65 o                         
 -10   4  11        287.48        279.42        36.95 o                         
  -9   4  11        108.22        131.11        32.57 o                         
  -8   4  11        489.38        487.52        24.11 o                         
  -7   4  11        757.73        848.70        46.54 o                         
  -6   4  11        292.12        296.96        23.89 o                         
  -5   4  11        166.97        138.72        18.85 o                         
  -4   4  11       1118.21       1167.24        39.15 o                         
  -3   4  11       2114.52       2107.71        58.63 o                         
  -2   4  11        187.78        202.96        19.02 o                         
  -1   4  11        542.24        565.49        25.82 o                         
   0   4  11        753.28        710.50        27.45 o                         
   1   4  11          0.01          4.27        15.27 o                         
   2   4  11        287.53        301.97        20.28 o                         
   3   4  11        637.91        647.41        29.54 o                         
   4   4  11          6.46         37.57        20.29 o                         
   5   4  11        359.26        396.77        32.07 o                         
   6   4  11         91.36        104.63        30.51 o                         
   7   4  11       1882.81       1789.63        70.12 o                         
   8   4  11        468.02        446.14        44.42 o                         
   9   4  11         13.44         20.08        34.80 o                         
  10   4  11        150.55        178.05        41.21 o                         
  11   4  11          3.19         17.88        42.73 o                         
  12   4  11         54.50         45.22        44.45 o                         
  13   4  11         17.27         15.07        47.92 o                         
  14   4  11        735.60        786.46        94.89 o                         
 -18   5  11          1.25        -28.52        45.59 o                         
 -17   5  11         37.07        -23.08        44.79 o                         
 -16   5  11          0.02        -41.57        41.57 o                         
 -15   5  11        117.69        141.35        44.92 o                         
 -14   5  11         14.85        -39.46        39.46 o                         
 -13   5  11         14.78          7.01        37.18 o                         
 -12   5  11        135.81        145.49        38.97 o                         
 -11   5  11         62.45         62.38        35.59 o                         
 -10   5  11       1881.74       1865.91       113.86 o                         
  -9   5  11         26.03          5.14        35.11 o                         
  -8   5  11         86.59        110.14        34.43 o                         
  -7   5  11         16.96         -0.24        18.12 o                         
  -6   5  11        210.49        201.23        21.12 o                         
  -5   5  11        190.52        206.96        18.28 o                         
  -4   5  11         14.75         13.07        17.29 o                         
  -3   5  11        611.11        631.23        33.45 o                         
  -2   5  11       4767.88       4556.89       100.71 o                         
  -1   5  11         24.51         55.43        19.50 o                         
   0   5  11       4350.91       4498.77       101.08 o                         
   1   5  11        790.44        816.12        35.46 o                         
   2   5  11         22.24         28.06        18.35 o                         
   3   5  11        941.03        934.21        37.97 o                         
   4   5  11        449.07        441.14        27.47 o                         
   5   5  11        983.46       1008.86        39.61 o                         
   6   5  11         31.40         11.58        33.32 o                         
   7   5  11       1424.13       1323.64        81.13 o                         
   8   5  11         21.52         62.84        37.57 o                         
   9   5  11        128.71        109.13        46.14 o                         
  10   5  11        114.20        110.12        48.83 o                         
  11   5  11         14.52         42.14        47.38 o                         
  12   5  11        196.80        203.07        54.54 o                         
  13   5  11         64.26         29.47        54.52 o                         
 -16   6  11        117.78         58.63        46.06 o                         
 -15   6  11        193.93        180.17        49.78 o                         
 -14   6  11         10.82         -6.63        34.44 o                         
 -13   6  11        101.40         45.58        38.91 o                         
 -12   6  11        101.26         56.45        35.64 o                         
 -11   6  11          5.00        -26.84        37.32 o                         
 -10   6  11         31.52         70.83        33.23 o                         
  -9   6  11        633.94        574.45        49.38 o                         
  -8   6  11         22.62        -13.72        34.55 o                         
  -7   6  11          0.00         52.34        33.14 o                         
  -6   6  11        157.56        157.03        22.31 o                         
  -5   6  11       1826.65       1780.10        57.54 o                         
  -4   6  11         80.71         78.15        24.25 o                         
  -3   6  11       2135.38       2042.57        63.77 o                         
  -2   6  11         91.35        111.51        22.14 o                         
  -1   6  11        138.31        114.69        22.71 o                         
   0   6  11        315.23        319.17        24.74 o                         
   1   6  11       1057.41       1093.47        49.89 o                         
   2   6  11          0.02         14.18        29.80 o                         
   3   6  11         47.76        -10.72        28.47 o                         
   4   6  11        429.48        443.77        40.06 o                         
   5   6  11        143.12        130.62        32.34 o                         
   6   6  11          3.19        -10.00        48.53 o                         
   7   6  11         45.72         -5.81        44.46 o                         
   8   6  11         42.98         31.75        46.73 o                         
   9   6  11        182.64        300.42        62.39 o                         
  10   6  11         12.76        -18.09        47.54 o                         
  11   6  11          8.12         -1.04        49.95 o                         
 -14   7  11         18.94        -41.04        41.04 o                         
 -13   7  11          2.86        -33.25        48.03 o                         
 -12   7  11          0.46        -29.79        62.39 o                         
 -11   7  11        140.00        140.19        49.51 o                         
 -10   7  11          0.27        -26.64        34.85 o                         
  -9   7  11        225.06        270.93        43.74 o                         
  -8   7  11        164.94        201.57        48.11 o                         
  -7   7  11          2.29         42.48        35.12 o                         
  -6   7  11        239.24        226.13        29.67 o                         
  -5   7  11          0.68          5.26        26.69 o                         
  -4   7  11        224.76        245.63        35.21 o                         
  -3   7  11        727.64        647.81        47.93 o                         
  -2   7  11        125.21        162.73        39.93 o                         
  -1   7  11         85.54         93.23        38.95 o                         
   0   7  11          0.82        -33.03        33.03 o                         
   1   7  11        823.63        783.40        54.98 o                         
   2   7  11        116.67         35.43        35.07 o                         
   3   7  11          0.03        -23.44        34.34 o                         
   4   7  11         68.56        106.55        39.47 o                         
   5   7  11          0.10          7.18        44.38 o                         
   6   7  11        363.44        374.92        56.51 o                         
   7   7  11         36.24        -17.08        50.98 o                         
   8   7  11         14.75         59.45        50.47 o                         
   9   7  11         78.70        103.60        73.35 o                         
 -11   8  11          3.72         34.72        46.76 o                         
 -10   8  11          0.27         15.26        43.02 o                         
  -9   8  11          2.66          4.50        59.57 o                         
  -8   8  11          7.46         56.71        57.59 o                         
  -7   8  11          4.12        103.41        55.81 o                         
  -6   8  11        259.58        264.00        40.73 o                         
  -5   8  11          3.33         14.70        35.80 o                         
  -4   8  11        141.50        161.37        41.04 o                         
  -3   8  11         35.67        -22.73        41.89 o                         
  -2   8  11          4.33         41.25        54.02 o                         
  -1   8  11        409.42        470.30        55.16 o                         
   0   8  11         42.33         44.56        44.11 o                         
   1   8  11          0.12        -40.85        40.85 o                         
   2   8  11          0.50         33.29        44.02 o                         
   3   8  11         23.33        -18.11        44.81 o                         
   4   8  11         79.67        -14.45        51.42 o                         
   5   8  11        123.88         11.79        54.14 o                         
   6   8  11          6.83        -56.86        56.86 o                         
  -6   9  11        132.23        -57.39       106.55 o                         
  -5   9  11          3.93         69.11        71.41 o                         
  -4   9  11          9.06        -44.04        44.04 o                         
  -3   9  11        467.00        558.16        64.65 o                         
  -2   9  11         11.94         33.52        49.07 o                         
  -1   9  11          7.42         23.29        59.18 o                         
   0   9  11        142.69        134.27        63.16 o                         
   1   9  11         31.62         -9.45        52.20 o                         
 -20   0  12          4.70        -36.92        72.72 o                         
 -18   0  12        257.36        284.16        62.31 o                         
 -16   0  12        347.57        412.44        67.25 o                         
 -14   0  12       2875.56       2917.42        91.59 o                         
 -12   0  12        143.02        181.10        25.13 o                         
 -10   0  12       3553.45       3729.48       143.83 o                         
  -8   0  12       4746.84       5073.79       365.58 o                         
  -6   0  12       4390.78       4994.88       158.18 o                         
  -4   0  12       3541.34       3349.12        90.99 o                         
  -2   0  12       2559.08       2682.73        68.31 o                         
   0   0  12      32468.82      36599.39       775.98 o                         
   2   0  12       8037.98       8884.35       269.98 o                         
   4   0  12        122.35        117.71        32.45 o                         
   6   0  12         31.23         14.37        30.46 o                         
   8   0  12       4043.20       4090.88       147.58 o                         
  10   0  12         29.47        -33.71        33.71 o                         
  12   0  12         71.19         93.77        61.95 o                         
  14   0  12         38.71        -78.44       102.94 o                         
 -21   1  12         60.87         30.38        57.45 o                         
 -20   1  12         91.76          2.24        51.44 o                         
 -19   1  12        114.28         69.75        51.57 o                         
 -18   1  12          7.20        -14.32        43.73 o                         
 -17   1  12        104.87        203.58        36.18 o                         
 -16   1  12        299.96        295.51        33.86 o                         
 -15   1  12        122.10        156.68        27.33 o                         
 -14   1  12        115.54         98.63        23.85 o                         
 -13   1  12        436.51        451.34        28.66 o                         
 -12   1  12       1103.44       1078.21        40.75 o                         
 -11   1  12        209.22        229.79        25.61 o                         
 -10   1  12         60.68         75.46        16.54 o                         
  -9   1  12        647.92        700.87        25.95 o                         
  -8   1  12        760.07        833.41        27.24 o                         
  -7   1  12       3823.63       3893.32        79.02 o                         
  -6   1  12         12.42         22.00        13.58 o                         
  -5   1  12        117.62        109.73        16.05 o                         
  -4   1  12       2836.82       3161.45        60.00 o                         
  -3   1  12       3707.00       3872.03        69.97 o                         
  -2   1  12       8123.48       8906.17       140.83 o                         
  -1   1  12          0.68         12.08        15.55 o                         
   0   1  12         21.07         -9.80        17.15 o                         
   1   1  12        196.37        208.87        20.78 o                         
   2   1  12       1462.31       1642.97        48.37 o                         
   3   1  12        602.80        600.03        32.74 o                         
   4   1  12        677.30        643.42        38.49 o                         
   5   1  12         37.96         48.52        20.46 o                         
   6   1  12       2034.70       1959.69        77.08 o                         
   7   1  12        351.73        419.73        31.37 o                         
   8   1  12        345.51        376.93        37.95 o                         
   9   1  12          0.84         33.14        31.36 o                         
  10   1  12        922.85        788.98        51.29 o                         
  11   1  12        104.64         53.31        36.35 o                         
  12   1  12         14.40         -7.89        36.16 o                         
  13   1  12          1.11        -43.07        43.07 o                         
  14   1  12         10.05        -38.01        44.87 o                         
  15   1  12        237.79        135.48        56.85 o                         
 -20   2  12         19.21          9.60        80.03 o                         
 -19   2  12          1.21          6.03        44.73 o                         
 -18   2  12        327.55        287.08        45.75 o                         
 -17   2  12          2.99        -36.02        36.02 o                         
 -16   2  12         14.81        -31.25        31.25 o                         
 -15   2  12       1368.19       1313.74        62.31 o                         
 -14   2  12        446.34        429.97        39.96 o                         
 -13   2  12          0.26         -2.45        21.51 o                         
 -12   2  12          3.12        -15.95        15.95 o                         
 -11   2  12          2.59         12.11        17.46 o                         
 -10   2  12        264.76        250.57        25.47 o                         
  -9   2  12         56.91         78.43        18.78 o                         
  -8   2  12        775.10        834.65        30.61 o                         
  -7   2  12        695.56        795.97        31.34 o                         
  -6   2  12        137.43        181.24        21.52 o                         
  -5   2  12         13.34         17.52        15.54 o                         
  -4   2  12        288.48        290.48        21.02 o                         
  -3   2  12        545.47        594.77        25.54 o                         
  -2   2  12       2246.31       2243.44        53.04 o                         
  -1   2  12        527.16        599.32        26.89 o                         
   0   2  12       2918.93       3309.96        64.60 o                         
   1   2  12        761.80        867.05        30.41 o                         
   2   2  12       5290.49       5482.16       101.40 o                         
   3   2  12        223.89        254.41        23.33 o                         
   4   2  12        168.50        181.13        31.30 o                         
   5   2  12          6.58         -8.65        12.97 o                         
   6   2  12         49.17         36.95        28.02 o                         
   7   2  12       2163.14       2239.18        99.79 o                         
   8   2  12       2403.43       2346.45        83.44 o                         
   9   2  12        498.01        454.41        43.55 o                         
  10   2  12        111.84        105.75        49.05 o                         
  11   2  12        241.36        195.43        42.16 o                         
  12   2  12        964.69        868.43        58.88 o                         
  13   2  12          0.05         -5.97        39.20 o                         
  14   2  12         82.37        102.76        58.92 o                         
  15   2  12         30.99        -31.39        67.60 o                         
 -20   3  12         15.10         36.24        45.78 o                         
 -19   3  12        294.83        320.23        53.39 o                         
 -18   3  12        110.86         60.10        41.68 o                         
 -17   3  12        241.18        359.68        60.08 o                         
 -16   3  12          3.76        -47.52        47.52 o                         
 -15   3  12         78.67         77.32        30.14 o                         
 -14   3  12         51.24         36.21        29.06 o                         
 -13   3  12         73.30         68.31        23.15 o                         
 -12   3  12        950.08        998.59        39.17 o                         
 -11   3  12        140.04        125.64        25.55 o                         
 -10   3  12       1999.58       1974.22        55.73 o                         
  -9   3  12        510.69        542.96        21.49 o                         
  -8   3  12        339.09        360.47        18.21 o                         
  -7   3  12          0.00         10.72        16.06 o                         
  -6   3  12        839.72        832.05        29.74 o                         
  -5   3  12        148.77        173.51        20.38 o                         
  -4   3  12         35.37         50.84        16.50 o                         
  -3   3  12        234.11        240.25        19.68 o                         
  -2   3  12         56.43         57.81        16.88 o                         
  -1   3  12       1285.56       1391.09        38.04 o                         
   0   3  12        886.38        962.41        33.18 o                         
   1   3  12        495.03        552.97        26.82 o                         
   2   3  12          0.68         -3.25        17.42 o                         
   3   3  12        474.35        448.06        28.37 o                         
   4   3  12          2.33        -12.85        18.99 o                         
   5   3  12        597.02        578.30        28.88 o                         
   6   3  12       1178.01       1108.57        63.41 o                         
   7   3  12         33.85         27.11        32.16 o                         
   8   3  12        366.27        387.89        41.69 o                         
   9   3  12        826.49        814.48        53.31 o                         
  10   3  12         25.65         41.43        36.15 o                         
  11   3  12        228.67        267.07        45.24 o                         
  12   3  12        223.63        217.36        45.28 o                         
  13   3  12        178.06        199.10        50.59 o                         
  14   3  12         96.87        123.34        54.46 o                         
 -19   4  12        367.19        481.13        82.03 o                         
 -18   4  12        249.08        268.00        47.42 o                         
 -17   4  12          2.99        -29.27        29.27 o                         
 -16   4  12         31.00         -2.60        29.70 o                         
 -15   4  12        690.51        715.57        42.87 o                         
 -14   4  12       1301.75       1335.47        58.48 o                         
 -13   4  12         71.12         63.10        31.00 o                         
 -12   4  12        497.85        485.98        49.36 o                         
 -11   4  12        434.18        409.72        42.62 o                         
 -10   4  12        281.40        284.47        37.24 o                         
  -9   4  12        504.08        522.28        26.77 o                         
  -8   4  12          3.26        -15.02        15.02 o                         
  -7   4  12        154.58        158.28        25.42 o                         
  -6   4  12        691.35        737.77        26.92 o                         
  -5   4  12        291.39        251.73        26.99 o                         
  -4   4  12          3.11         -2.12        14.28 o                         
  -3   4  12         42.97         64.34        18.44 o                         
  -2   4  12        233.70        234.97        20.55 o                         
  -1   4  12        263.58        272.97        21.77 o                         
   0   4  12         61.43         57.95        17.54 o                         
   1   4  12        403.18        395.57        23.27 o                         
   2   4  12        429.18        423.40        24.11 o                         
   3   4  12        217.00        195.62        25.75 o                         
   4   4  12         11.15          4.00        22.43 o                         
   5   4  12       1762.36       1796.10        60.09 o                         
   6   4  12        743.06        700.81        42.69 o                         
   7   4  12        457.97        497.46        44.78 o                         
   8   4  12       2316.37       2122.62        82.48 o                         
   9   4  12        544.57        459.47        46.19 o                         
  10   4  12          0.07        -36.38        36.38 o                         
  11   4  12         19.22         70.47        65.43 o                         
  12   4  12         41.01        -30.60        43.75 o                         
  13   4  12         64.12        111.45        50.13 o                         
  14   4  12         57.51         98.00       298.13 o                         
 -18   5  12        394.38        313.80        96.39 o                         
 -17   5  12         18.65        -20.36        50.30 o                         
 -16   5  12        664.76        681.22        60.77 o                         
 -15   5  12        843.76        857.70        70.17 o                         
 -14   5  12         37.39         43.06        39.75 o                         
 -13   5  12        165.37        198.95        42.70 o                         
 -12   5  12        121.32        131.13        48.24 o                         
 -11   5  12        304.95        324.09        52.02 o                         
 -10   5  12        451.71        475.47        46.88 o                         
  -9   5  12         56.16         65.72        38.71 o                         
  -8   5  12        318.31        367.02        41.36 o                         
  -7   5  12       1007.77       1054.15        57.01 o                         
  -6   5  12       2083.08       2021.56        60.35 o                         
  -5   5  12        320.78        317.88        22.56 o                         
  -4   5  12        196.21        200.65        21.54 o                         
  -3   5  12         83.17         40.34        20.30 o                         
  -2   5  12         50.02         20.97        19.37 o                         
  -1   5  12       1697.61       1656.33        67.68 o                         
   0   5  12        379.79        476.23        33.27 o                         
   1   5  12        143.93        186.79        20.92 o                         
   2   5  12         11.29         14.10        20.73 o                         
   3   5  12         21.98         13.55        21.23 o                         
   4   5  12         54.82         44.36        21.65 o                         
   5   5  12         93.08        119.52        34.64 o                         
   6   5  12        146.32        130.23        37.46 o                         
   7   5  12         54.60         99.70        39.38 o                         
   8   5  12          8.06         18.59        38.22 o                         
   9   5  12        941.04       1003.44        72.17 o                         
  10   5  12         24.32        160.64        52.06 o                         
  11   5  12         61.53         81.56        78.09 o                         
  12   5  12          0.08        -13.82        51.10 o                         
 -16   6  12         91.73        113.23        56.26 o                         
 -15   6  12        867.49        728.84        63.26 o                         
 -14   6  12       1133.43       1016.28        62.56 o                         
 -13   6  12        163.77        126.07        38.90 o                         
 -12   6  12         84.58         79.08        35.69 o                         
 -11   6  12        272.17        242.77        39.02 o                         
 -10   6  12         27.02        -20.49        34.79 o                         
  -9   6  12         25.29         33.41        36.16 o                         
  -8   6  12        283.62        264.18        40.71 o                         
  -7   6  12          4.87         12.55        16.50 o                         
  -6   6  12        110.75        112.35        22.20 o                         
  -5   6  12        156.64        153.78        24.88 o                         
  -4   6  12         34.16         22.09        19.82 o                         
  -3   6  12        324.54        299.91        31.61 o                         
  -2   6  12        136.78        124.06        25.37 o                         
  -1   6  12        219.36        278.06        28.30 o                         
   0   6  12        638.36        695.99        36.31 o                         
   1   6  12       1289.37       1254.71        62.03 o                         
   2   6  12          7.88         -7.98        29.85 o                         
   3   6  12          9.48        -28.38        29.68 o                         
   4   6  12        521.00        563.86        60.05 o                         
   5   6  12       1165.40       1110.37        81.11 o                         
   6   6  12        377.57        369.16        53.33 o                         
   7   6  12        308.00        275.50        52.41 o                         
   8   6  12          1.80        -10.31        45.04 o                         
   9   6  12          3.27         16.21        50.83 o                         
  10   6  12          0.08         79.33        51.21 o                         
  11   6  12         53.86        -47.31        72.87 o                         
 -14   7  12        322.08        234.25        62.28 o                         
 -13   7  12         60.30         39.69        44.08 o                         
 -12   7  12         49.60         55.27        42.68 o                         
 -11   7  12         50.25         58.95        38.17 o                         
 -10   7  12        120.57        129.70        42.47 o                         
  -9   7  12        135.51        114.96        51.34 o                         
  -8   7  12        253.82        235.44        41.95 o                         
  -7   7  12       1077.27       1031.62        47.28 o                         
  -6   7  12        834.24        764.26        43.51 o                         
  -5   7  12         89.48        108.05        34.68 o                         
  -4   7  12         88.79         72.47        29.06 o                         
  -3   7  12        609.29        620.59        82.54 o                         
  -2   7  12          6.21        -42.10        42.10 o                         
  -1   7  12        121.42         82.11        36.88 o                         
   0   7  12       1737.77       1908.79       103.74 o                         
   1   7  12       1068.66       1020.28        61.63 o                         
   2   7  12          6.55        -34.38        37.02 o                         
   3   7  12         14.95          4.36        41.73 o                         
   4   7  12         98.33         33.53        58.56 o                         
   5   7  12          0.64         63.94        46.48 o                         
   6   7  12         30.43         28.96        45.79 o                         
   7   7  12        320.81        277.83        87.65 o                         
   8   7  12        115.28         45.38        52.26 o                         
   9   7  12        310.17        423.45        70.34 o                         
 -11   8  12         37.48         69.49        47.22 o                         
 -10   8  12         55.08         -1.39        60.54 o                         
  -9   8  12         58.52         45.48        87.13 o                         
  -8   8  12        152.70        140.24        62.88 o                         
  -7   8  12        261.52        268.19        66.57 o                         
  -6   8  12        228.58        307.35        53.49 o                         
  -5   8  12        131.84        178.68        73.72 o                         
  -4   8  12         64.48         97.27        40.85 o                         
  -3   8  12        220.06        256.30        50.22 o                         
  -2   8  12         43.16         64.19        43.24 o                         
  -1   8  12        424.35        459.40        56.10 o                         
   0   8  12         43.08         16.17        43.37 o                         
   1   8  12         39.22         76.91        46.44 o                         
   2   8  12          8.21          9.08        44.45 o                         
   3   8  12        135.22         -3.31        92.09 o                         
   4   8  12        143.78         31.84        52.39 o                         
   5   8  12          1.50         -0.25        56.00 o                         
   6   8  12          0.82         41.15        96.47 o                         
  -4   9  12         71.24         39.76        84.08 o                         
  -3   9  12         61.91         37.60        48.28 o                         
  -2   9  12         25.02        -11.97        45.72 o                         
  -1   9  12         14.20        -13.82        68.73 o                         
 -21   0  13        398.79        442.50       103.48 o                         
 -19   0  13        166.25        179.59        81.02 o                         
 -17   0  13        330.30        251.80        49.31 o                         
 -15   0  13         88.63         48.30        44.69 o                         
 -13   0  13        234.14        242.36        32.95 o                         
 -11   0  13         71.74         38.12        32.31 o                         
  -9   0  13        928.82        942.31        63.89 o                         
  -7   0  13       2757.55       2714.54        99.17 o                         
  -5   0  13       2469.60       2576.09        92.72 o                         
  -3   0  13         65.91        103.56        24.73 o                         
  -1   0  13       1045.01        903.95        43.14 o                         
   1   0  13       4139.22       4085.99       125.11 o                         
   3   0  13       5595.08       5856.86       191.42 o                         
   5   0  13        465.77        468.72        44.68 o                         
   7   0  13        294.97        373.69        43.13 o                         
   9   0  13       2037.73       1933.20        93.35 o                         
  11   0  13       1138.89       1075.87        97.13 o                         
  13   0  13         43.20        -59.20        63.63 o                         
  15   0  13         65.20         41.29        97.41 o                         
 -21   1  13        184.61        193.27       123.27 o                         
 -20   1  13         69.52         12.34        56.14 o                         
 -19   1  13         54.18        100.32        63.72 o                         
 -18   1  13          5.25         -2.08        40.98 o                         
 -17   1  13        169.21        208.08        46.77 o                         
 -16   1  13        522.49        574.31        44.95 o                         
 -15   1  13         62.67        103.22        40.27 o                         
 -14   1  13          0.47        -21.04        21.04 o                         
 -13   1  13       1073.38       1092.18        40.59 o                         
 -12   1  13         85.11         43.62        18.75 o                         
 -11   1  13         54.13         19.77        17.15 o                         
 -10   1  13         85.08         92.42        14.97 o                         
  -9   1  13        101.90         95.91        16.23 o                         
  -8   1  13       4115.33       4164.84        97.31 o                         
  -7   1  13         67.88         68.51        12.86 o                         
  -6   1  13       2460.74       2447.91        55.63 o                         
  -5   1  13          5.36         18.05        15.06 o                         
  -4   1  13        268.57        224.28        19.66 o                         
  -3   1  13        245.29        238.39        20.95 o                         
  -2   1  13         18.06          2.34        16.24 o                         
  -1   1  13        140.44        125.81        18.52 o                         
   0   1  13       1613.95       1577.17        67.28 o                         
   1   1  13       4416.50       4687.24        99.11 o                         
   2   1  13        380.17        352.21        30.17 o                         
   3   1  13        994.39        965.58        52.04 o                         
   4   1  13         83.68        103.07        28.18 o                         
   5   1  13        316.16        310.67        48.18 o                         
   6   1  13         78.35         97.57        23.68 o                         
   7   1  13         21.81         68.90        20.90 o                         
   8   1  13         65.12         75.14        35.31 o                         
   9   1  13        797.73        840.67        55.20 o                         
  10   1  13        372.88        305.26        41.49 o                         
  11   1  13        301.45        237.80        41.68 o                         
  12   1  13         28.85        -49.26        51.91 o                         
  13   1  13          8.66          1.56        46.94 o                         
  14   1  13          8.11        -26.95        59.09 o                         
  15   1  13         24.90        -17.25        60.01 o                         
 -20   2  13        127.97        142.32        57.25 o                         
 -19   2  13         86.21         86.27        46.77 o                         
 -18   2  13        292.53        233.39        48.63 o                         
 -17   2  13        253.48        259.73        47.68 o                         
 -16   2  13        181.75        135.07        36.10 o                         
 -15   2  13         92.35        -15.78        34.61 o                         
 -14   2  13        555.22        504.27        34.18 o                         
 -13   2  13       1010.47       1013.58        42.48 o                         
 -12   2  13         27.41        -14.23        14.23 o                         
 -11   2  13        441.78        483.49        28.80 o                         
 -10   2  13         35.09          6.64        15.92 o                         
  -9   2  13        103.35         75.05        16.53 o                         
  -8   2  13        208.28        213.78        19.08 o                         
  -7   2  13          0.10        -19.02        19.02 o                         
  -6   2  13        171.39        156.78        20.91 o                         
  -5   2  13         41.77         15.83        16.96 o                         
  -4   2  13       3675.45       3702.88        82.65 o                         
  -3   2  13         92.90         59.57        17.85 o                         
  -2   2  13       2990.70       3105.58        66.79 o                         
  -1   2  13          3.81         -1.18        17.04 o                         
   0   2  13         49.59         55.19        17.66 o                         
   1   2  13        937.71        910.61        32.12 o                         
   2   2  13        422.48        394.22        25.45 o                         
   3   2  13       1375.40       1412.49        58.25 o                         
   4   2  13       1524.67       1477.29        51.67 o                         
   5   2  13         37.50         52.29        24.36 o                         
   6   2  13         42.62         31.39        29.94 o                         
   7   2  13        363.52        350.19        38.20 o                         
   8   2  13        638.97        573.93        46.63 o                         
   9   2  13        183.70        148.72        38.28 o                         
  10   2  13          2.56        -12.27        35.67 o                         
  11   2  13        287.70        209.95        42.66 o                         
  12   2  13          1.55         11.55        40.37 o                         
  13   2  13         35.43         35.58        48.83 o                         
  14   2  13         12.30        -38.51        55.97 o                         
 -20   3  13        115.64         75.60        50.89 o                         
 -19   3  13          0.23          0.16        60.95 o                         
 -18   3  13        158.61        178.15        46.60 o                         
 -17   3  13         67.77        107.08        39.65 o                         
 -16   3  13        386.73        398.05        49.13 o                         
 -15   3  13        774.57        668.76        46.54 o                         
 -14   3  13        735.21        737.40        70.44 o                         
 -13   3  13         18.87         -7.58        21.35 o                         
 -12   3  13        614.21        604.95        31.96 o                         
 -11   3  13       1787.49       1755.23        43.36 o                         
 -10   3  13        274.08        294.72        16.63 o                         
  -9   3  13        141.01        116.91        16.43 o                         
  -8   3  13          1.35         22.64        14.34 o                         
  -7   3  13         19.47         39.86        15.06 o                         
  -6   3  13          0.09          4.58        10.01 o                         
  -5   3  13        386.92        402.08        24.11 o                         
  -4   3  13        156.73        122.60        18.34 o                         
  -3   3  13       2439.59       2562.34        58.67 o                         
  -2   3  13          1.37          8.24        18.74 o                         
  -1   3  13        405.90        366.31        23.69 o                         
   0   3  13         13.07         33.16        18.65 o                         
   1   3  13         24.36         37.41        18.75 o                         
   2   3  13        114.25        131.31        21.31 o                         
   3   3  13         38.08         35.23        20.31 o                         
   4   3  13          9.07          7.76        20.26 o                         
   5   3  13        257.53        273.46        41.34 o                         
   6   3  13       1029.64       1102.80        72.44 o                         
   7   3  13        445.98        537.82        44.90 o                         
   8   3  13       1276.44       1234.43        61.74 o                         
   9   3  13          5.16         54.26        37.18 o                         
  10   3  13        621.44        628.93        51.86 o                         
  11   3  13        185.12        242.34        45.21 o                         
  12   3  13         51.65         92.33        43.49 o                         
  13   3  13        104.98         61.44        60.80 o                         
  14   3  13        131.37        227.06        69.79 o                         
 -19   4  13         12.90        -59.05        59.05 o                         
 -18   4  13         20.74         -9.72        51.53 o                         
 -17   4  13          9.38         13.13        30.81 o                         
 -16   4  13         99.21        139.32        34.68 o                         
 -15   4  13         63.16         64.73        27.16 o                         
 -14   4  13         90.75         98.57        34.31 o                         
 -13   4  13        754.11        728.83        33.19 o                         
 -12   4  13        187.98        166.22        21.02 o                         
 -11   4  13        746.79        724.26        36.08 o                         
 -10   4  13        906.68        902.18        35.99 o                         
  -9   4  13        247.06        266.01        22.78 o                         
  -8   4  13        443.89        469.20        28.65 o                         
  -7   4  13       1014.54       1023.45        42.37 o                         
  -6   4  13         73.93         72.18        18.66 o                         
  -5   4  13       1643.37       1489.63        65.84 o                         
  -4   4  13         90.67         82.93        18.69 o                         
  -3   4  13        528.41        573.13        26.89 o                         
  -2   4  13        339.42        333.31        23.31 o                         
  -1   4  13          2.95         -0.74        18.04 o                         
   0   4  13         20.37         21.25        18.25 o                         
   1   4  13         57.10         48.84        19.35 o                         
   2   4  13        595.78        623.44        35.37 o                         
   3   4  13       1477.42       1430.43        52.47 o                         
   4   4  13         82.97         58.94        24.43 o                         
   5   4  13       2548.43       2440.13        89.61 o                         
   6   4  13        166.34        167.92        32.56 o                         
   7   4  13         15.31        -46.22        46.22 o                         
   8   4  13         13.83        -34.76        34.76 o                         
   9   4  13          4.15         26.99        37.79 o                         
  10   4  13         76.90         75.01        42.65 o                         
  11   4  13        160.75        120.76        47.83 o                         
  12   4  13         25.88         33.06        48.02 o                         
  13   4  13        211.80        241.33        61.34 o                         
 -18   5  13         11.22       -111.39       119.58 o                         
 -17   5  13          3.74        -12.73        46.18 o                         
 -16   5  13          0.67        -26.42        42.27 o                         
 -15   5  13        411.84        326.57        49.43 o                         
 -14   5  13         21.92         36.12        41.63 o                         
 -13   5  13          5.78          5.25        38.15 o                         
 -12   5  13         78.08         39.56        40.54 o                         
 -11   5  13        250.73        300.31        42.77 o                         
 -10   5  13        609.90        536.66        47.03 o                         
  -9   5  13        880.06        867.78        89.90 o                         
  -8   5  13        124.74        142.70        17.86 o                         
  -7   5  13       1172.16       1164.94        44.19 o                         
  -6   5  13         93.81         78.26        21.49 o                         
  -5   5  13        328.87        364.31        27.34 o                         
  -4   5  13       1806.26       1744.65        60.71 o                         
  -3   5  13         19.88         15.55        19.30 o                         
  -2   5  13        319.11        321.38        25.68 o                         
  -1   5  13         61.66         59.38        21.39 o                         
   0   5  13          1.66          4.33        18.72 o                         
   1   5  13          5.67         -4.42        19.13 o                         
   2   5  13         28.86         12.64        22.88 o                         
   3   5  13        207.72        215.53        26.05 o                         
   4   5  13          2.12        -32.80        32.80 o                         
   5   5  13        149.07        112.99        37.93 o                         
   6   5  13         13.91         31.59        37.63 o                         
   7   5  13          0.12          5.44        39.32 o                         
   8   5  13         10.53         21.55        38.93 o                         
   9   5  13          4.45         20.38        44.87 o                         
  10   5  13        504.49        498.77        62.02 o                         
  11   5  13        318.52        275.53        60.22 o                         
  12   5  13          0.06         -1.95        53.18 o                         
 -16   6  13          6.66         39.93        44.18 o                         
 -15   6  13         98.74         -8.94        39.24 o                         
 -14   6  13          1.73         22.83        37.26 o                         
 -13   6  13         97.68        115.37        38.65 o                         
 -12   6  13          5.96          6.62        34.92 o                         
 -11   6  13        156.47        132.11        37.00 o                         
 -10   6  13        125.86        116.71        43.41 o                         
  -9   6  13          0.13         -4.12        36.94 o                         
  -8   6  13         59.29         16.69        36.76 o                         
  -7   6  13        696.15        677.26        37.73 o                         
  -6   6  13        120.49        138.27        29.21 o                         
  -5   6  13         80.07        105.07        28.20 o                         
  -4   6  13        254.07        212.01        33.12 o                         
  -3   6  13        266.40        153.09        28.96 o                         
  -2   6  13         16.02         -3.30        22.49 o                         
  -1   6  13          2.69        -23.30        23.30 o                         
   0   6  13        322.53        334.85        29.93 o                         
   1   6  13         90.87         62.41        34.10 o                         
   2   6  13        379.12        476.50        52.67 o                         
   3   6  13          5.28         23.75        31.31 o                         
   4   6  13        195.06        158.76        35.31 o                         
   5   6  13          4.16        -31.34        37.43 o                         
   6   6  13        443.36        339.70        53.35 o                         
   7   6  13        537.69        519.15        58.98 o                         
   8   6  13        683.14        647.02        65.55 o                         
   9   6  13          9.72         13.06        49.75 o                         
  10   6  13        386.99        354.20        64.35 o                         
 -14   7  13          1.04         23.73        44.79 o                         
 -13   7  13          3.80         35.40        43.81 o                         
 -12   7  13         11.32         39.55        44.13 o                         
 -11   7  13          3.74        -11.43        36.37 o                         
 -10   7  13         13.30        -38.97        38.97 o                         
  -9   7  13        653.69        571.22        52.61 o                         
  -8   7  13       1755.30       1809.74        82.23 o                         
  -7   7  13        366.85        383.79        38.24 o                         
  -6   7  13        189.38        197.90        31.76 o                         
  -5   7  13        776.77        773.49        45.50 o                         
  -4   7  13        235.15        241.26        65.31 o                         
  -3   7  13        437.49        494.47        50.08 o                         
  -2   7  13        195.56        131.59        38.56 o                         
  -1   7  13         26.62         37.10        36.61 o                         
   0   7  13         58.68        109.60        39.97 o                         
   1   7  13         41.88         30.50        38.05 o                         
   2   7  13        343.14        347.16        46.40 o                         
   3   7  13        432.25        468.41        54.43 o                         
   4   7  13        224.31        193.14        71.88 o                         
   5   7  13         11.05        -10.66        51.16 o                         
   6   7  13        276.92        280.60        61.14 o                         
   7   7  13        291.69        260.94        62.13 o                         
   8   7  13        178.06        250.50        60.78 o                         
 -11   8  13          2.31        -77.40        77.40 o                         
 -10   8  13          0.37        -72.94        72.94 o                         
  -9   8  13         10.52         72.26        61.32 o                         
  -8   8  13          3.86         73.45        58.65 o                         
  -7   8  13        475.15        439.00        72.58 o                         
  -6   8  13        201.08        226.25        57.84 o                         
  -5   8  13         33.98         52.45        38.23 o                         
  -4   8  13         13.30         36.94        39.57 o                         
  -3   8  13        144.01        105.05        44.00 o                         
  -2   8  13        204.51        135.72        47.62 o                         
  -1   8  13        230.73        217.50        49.04 o                         
   0   8  13         23.05         29.97        70.96 o                         
   1   8  13         18.61         34.31        45.27 o                         
   2   8  13        251.94        142.10        57.74 o                         
   3   8  13         16.95        -49.97        49.97 o                         
   4   8  13         30.29         32.23        54.36 o                         
   5   8  13         23.95        -12.05        72.40 o                         
 -20   0  14         91.22         97.24        96.65 o                         
 -18   0  14        113.61         70.19        73.15 o                         
 -16   0  14        720.60        823.06        60.14 o                         
 -14   0  14         37.63         52.01        29.17 o                         
 -12   0  14       3781.99       3709.62       132.82 o                         
 -10   0  14        123.77         67.96        49.42 o                         
  -8   0  14         74.31         76.64        31.89 o                         
  -6   0  14         64.53         21.04        29.43 o                         
  -4   0  14        295.35        294.56        24.97 o                         
  -2   0  14       1221.88       1252.72        62.85 o                         
   0   0  14       2617.25       2898.99        98.94 o                         
   2   0  14       1233.86       1283.91        71.41 o                         
   4   0  14        428.63        402.66        43.43 o                         
   6   0  14       1191.80       1262.79        71.57 o                         
   8   0  14       2810.83       2840.98       118.84 o                         
  10   0  14         72.48         12.89        55.86 o                         
  12   0  14         52.53        -40.87        64.89 o                         
  14   0  14         10.11        -20.02        86.57 o                         
 -20   1  14         62.29        -10.67        53.26 o                         
 -19   1  14         18.83          6.96        47.00 o                         
 -18   1  14          7.35         39.57        44.77 o                         
 -17   1  14         29.23          7.83        37.58 o                         
 -16   1  14          6.92         -2.21        33.38 o                         
 -15   1  14        251.76        268.51        39.49 o                         
 -14   1  14        917.24        967.03        40.02 o                         
 -13   1  14        407.95        332.85        27.09 o                         
 -12   1  14        702.21        722.69        46.97 o                         
 -11   1  14         68.09         46.23        22.76 o                         
 -10   1  14         71.14         97.81        22.19 o                         
  -9   1  14        221.42        234.53        24.58 o                         
  -8   1  14        371.82        434.76        45.15 o                         
  -7   1  14        937.87        946.13        29.44 o                         
  -6   1  14         84.17         79.63        15.06 o                         
  -5   1  14        105.72        124.75        17.53 o                         
  -4   1  14         70.04         74.39        17.90 o                         
  -3   1  14       3048.82       3135.46        68.39 o                         
  -2   1  14         12.98          3.15        16.11 o                         
  -1   1  14          7.58         48.54        18.45 o                         
   0   1  14       1402.22       1406.75        42.60 o                         
   1   1  14        353.90        296.06        29.86 o                         
   2   1  14         67.10         53.74        25.28 o                         
   3   1  14        789.26        820.75        41.77 o                         
   4   1  14        484.01        442.28        36.11 o                         
   5   1  14          2.39         -9.78        21.79 o                         
   6   1  14       2465.21       2304.70        94.01 o                         
   7   1  14        883.01        896.74        42.70 o                         
   8   1  14        171.30        195.58        25.87 o                         
   9   1  14        138.12        138.70        37.17 o                         
  10   1  14         27.30         12.46        36.18 o                         
  11   1  14         22.19         54.12        38.41 o                         
  12   1  14        199.34         83.71        49.70 o                         
  13   1  14         57.01         71.72        51.32 o                         
  14   1  14        268.25        181.06        81.13 o                         
 -20   2  14        172.05        313.53        63.09 o                         
 -19   2  14        299.86        190.11        55.04 o                         
 -18   2  14        117.74         86.48        44.37 o                         
 -17   2  14         30.64         -2.76        38.94 o                         
 -16   2  14          8.80         -7.80        42.67 o                         
 -15   2  14         82.80         43.08        32.18 o                         
 -14   2  14         91.77         78.91        43.80 o                         
 -13   2  14       1112.20       1147.70        56.35 o                         
 -12   2  14         18.14        -10.15        16.94 o                         
 -11   2  14         33.37          9.22        17.66 o                         
 -10   2  14         26.66          6.66        16.27 o                         
  -9   2  14        223.43        252.16        20.49 o                         
  -8   2  14         56.61         42.78        18.38 o                         
  -7   2  14          5.41         20.03        16.20 o                         
  -6   2  14         73.95         87.55        17.89 o                         
  -5   2  14        273.87        294.15        29.35 o                         
  -4   2  14        361.70        375.17        25.99 o                         
  -3   2  14       1926.83       1780.23        54.97 o                         
  -2   2  14        145.51        155.45        21.31 o                         
  -1   2  14        731.78        794.88        31.61 o                         
   0   2  14       3488.02       3735.43        82.74 o                         
   1   2  14       2728.15       2908.02        70.60 o                         
   2   2  14          1.52         27.48        20.97 o                         
   3   2  14         14.96         12.07        21.32 o                         
   4   2  14        203.48        219.46        27.10 o                         
   5   2  14       1643.49       1660.49        56.22 o                         
   6   2  14       1408.98       1456.91        63.46 o                         
   7   2  14         68.52         55.98        34.59 o                         
   8   2  14       1853.65       1835.24        86.66 o                         
   9   2  14         21.66         29.40        35.75 o                         
  10   2  14         40.48         49.07        37.17 o                         
  11   2  14        321.45        355.20        48.05 o                         
  12   2  14        414.33        379.80        49.87 o                         
  13   2  14          3.16        -46.27        46.27 o                         
  14   2  14        130.69         54.68        94.13 o                         
 -19   3  14        293.87        443.03        55.92 o                         
 -18   3  14         52.59        -10.11        42.02 o                         
 -17   3  14         50.09         30.68        40.01 o                         
 -16   3  14         69.29         25.59        34.15 o                         
 -15   3  14         80.44         66.84        48.41 o                         
 -14   3  14          7.49        -28.18        28.18 o                         
 -13   3  14        294.38        279.84        37.50 o                         
 -12   3  14        604.04        632.63        32.66 o                         
 -11   3  14         71.42         75.29        17.11 o                         
 -10   3  14        348.87        371.11        22.24 o                         
  -9   3  14        254.86        279.71        21.72 o                         
  -8   3  14          1.00        -14.75        17.37 o                         
  -7   3  14          3.49         10.05        14.18 o                         
  -6   3  14         20.78         20.51        17.86 o                         
  -5   3  14       1743.19       1862.76        51.75 o                         
  -4   3  14        592.53        623.86        37.71 o                         
  -3   3  14        504.44        550.50        34.95 o                         
  -2   3  14        139.77        135.56        22.22 o                         
  -1   3  14        215.43        232.48        22.57 o                         
   0   3  14         23.66         12.56        19.53 o                         
   1   3  14         23.34         17.32        19.40 o                         
   2   3  14         42.25         18.41        19.96 o                         
   3   3  14         57.36         32.27        22.63 o                         
   4   3  14          9.43        -22.59        22.59 o                         
   5   3  14         19.25        -19.80        19.80 o                         
   6   3  14       1288.32       1268.89        60.59 o                         
   7   3  14         90.74        143.67        36.39 o                         
   8   3  14          0.04        -34.31        34.31 o                         
   9   3  14       1784.11       1682.49        75.53 o                         
  10   3  14          0.30         28.07        40.05 o                         
  11   3  14         22.22         39.65        42.96 o                         
  12   3  14        275.06        317.17        54.66 o                         
  13   3  14        164.42        258.40        64.66 o                         
 -19   4  14        163.27         79.08        66.11 o                         
 -18   4  14        225.41        314.74        69.76 o                         
 -17   4  14        185.85        116.53        37.88 o                         
 -16   4  14         11.74        -14.98        28.56 o                         
 -15   4  14         17.84         32.24        26.16 o                         
 -14   4  14        115.88        118.71        26.29 o                         
 -13   4  14        456.26        432.72        33.72 o                         
 -12   4  14        455.72        409.23        31.30 o                         
 -11   4  14        168.31        171.30        20.39 o                         
 -10   4  14          0.18          0.30        17.19 o                         
  -9   4  14        412.15        409.87        41.63 o                         
  -8   4  14       1128.70       1130.94        45.93 o                         
  -7   4  14        470.86        468.60        23.15 o                         
  -6   4  14         61.86         65.76        18.78 o                         
  -5   4  14        215.51        261.60        35.03 o                         
  -4   4  14        308.62        311.48        24.59 o                         
  -3   4  14        194.11        211.60        21.62 o                         
  -2   4  14         36.73         46.86        19.25 o                         
  -1   4  14        774.00        813.96        33.16 o                         
   0   4  14          9.05         32.69        20.88 o                         
   1   4  14       1368.04       1411.87        44.29 o                         
   2   4  14         38.72         32.86        22.94 o                         
   3   4  14        787.60        697.98        37.97 o                         
   4   4  14        532.02        544.71        35.62 o                         
   5   4  14        703.62        704.51        40.14 o                         
   6   4  14         24.04         15.99        35.46 o                         
   7   4  14          3.72        -20.77        34.40 o                         
   8   4  14         51.34         68.59        44.98 o                         
   9   4  14         39.23         51.73        47.76 o                         
  10   4  14        405.16        358.51        49.93 o                         
  11   4  14        749.42        737.20        78.76 o                         
  12   4  14         57.77        -35.48        46.67 o                         
 -17   5  14        202.75        200.63        57.06 o                         
 -16   5  14         50.19         71.31        57.51 o                         
 -15   5  14         97.70         73.79        43.78 o                         
 -14   5  14          8.00         -8.31        40.48 o                         
 -13   5  14        582.52        540.98        52.54 o                         
 -12   5  14        160.31        236.34        42.05 o                         
 -11   5  14        545.03        558.95        49.10 o                         
 -10   5  14        158.19        238.19        44.20 o                         
  -9   5  14         68.45         73.23        29.43 o                         
  -8   5  14         16.72        -21.60        21.60 o                         
  -7   5  14         10.78         10.10        20.61 o                         
  -6   5  14        118.94         96.58        18.92 o                         
  -5   5  14         21.38         13.14        24.49 o                         
  -4   5  14         89.00         65.40        21.91 o                         
  -3   5  14        477.33        498.19        29.60 o                         
  -2   5  14          0.47         -0.90        20.98 o                         
  -1   5  14       2321.93       2401.57        60.01 o                         
   0   5  14         29.97         67.06        21.07 o                         
   1   5  14       1630.33       1660.34        51.53 o                         
   2   5  14         19.87         22.55        27.94 o                         
   3   5  14        324.09        337.04        43.32 o                         
   4   5  14         81.32        110.19        38.94 o                         
   5   5  14         13.17         -0.55        35.15 o                         
   6   5  14         25.49         15.19        38.22 o                         
   7   5  14        514.97        497.40        52.48 o                         
   8   5  14         13.36        -11.20        44.21 o                         
   9   5  14         97.59        -46.38        46.38 o                         
  10   5  14          5.24        -26.33        49.56 o                         
  11   5  14         21.77        -34.04        51.14 o                         
 -16   6  14         91.36         42.27        45.08 o                         
 -15   6  14        132.29         49.21        43.19 o                         
 -14   6  14        126.73        196.23        42.83 o                         
 -13   6  14        462.92        479.91        48.63 o                         
 -12   6  14          3.12         20.04        35.92 o                         
 -11   6  14         31.34        -35.19        35.19 o                         
 -10   6  14         29.34         72.45        38.88 o                         
  -9   6  14         25.67          1.19        37.36 o                         
  -8   6  14         42.21         48.50        21.22 o                         
  -7   6  14        718.81        752.10        43.05 o                         
  -6   6  14        615.09        626.95        41.36 o                         
  -5   6  14         15.21         -3.88        29.25 o                         
  -4   6  14        171.08        159.89        32.45 o                         
  -3   6  14         96.71        126.98        28.65 o                         
  -2   6  14        244.84        287.77        28.88 o                         
  -1   6  14        778.66        755.04        40.81 o                         
   0   6  14        702.57        736.36        40.18 o                         
   1   6  14          7.54        -28.98        28.98 o                         
   2   6  14          1.51        -30.09        30.09 o                         
   3   6  14       1554.80       1654.00        68.55 o                         
   4   6  14         82.67         70.52        40.96 o                         
   5   6  14          8.62          5.27        37.85 o                         
   6   6  14          2.93         36.73        53.19 o                         
   7   6  14          4.41         48.09        47.43 o                         
   8   6  14        112.94        126.04        53.24 o                         
   9   6  14         10.32        -47.77        47.77 o                         
  10   6  14          0.32         -1.38        59.58 o                         
 -13   7  14         73.18         24.86        51.07 o                         
 -12   7  14         16.53        -49.88        49.88 o                         
 -11   7  14          1.02         67.73        38.51 o                         
 -10   7  14          1.06        -40.34        40.34 o                         
  -9   7  14        242.44        203.84        45.96 o                         
  -8   7  14         95.14         59.27        48.05 o                         
  -7   7  14       1066.63       1108.74        53.04 o                         
  -6   7  14        245.51        251.33        34.32 o                         
  -5   7  14         68.58         30.28        50.00 o                         
  -4   7  14        412.24        374.62        43.13 o                         
  -3   7  14         37.17         40.62        38.33 o                         
  -2   7  14        464.55        486.24        48.20 o                         
  -1   7  14         78.67         50.79        38.19 o                         
   0   7  14         61.73         93.53        38.93 o                         
   1   7  14         22.89         32.63        43.40 o                         
   2   7  14          0.52        -22.97        37.97 o                         
   3   7  14        240.82        124.35        54.62 o                         
   4   7  14        259.08        336.79        65.61 o                         
   5   7  14         64.71        138.64        57.52 o                         
   6   7  14          1.18         -3.64        54.52 o                         
   7   7  14         27.43          3.84        58.52 o                         
 -10   8  14        633.51        741.46        85.74 o                         
  -9   8  14          8.40        101.33        64.86 o                         
  -8   8  14          4.49         76.05        63.58 o                         
  -7   8  14        526.58        604.67        75.54 o                         
  -6   8  14        353.90        366.94        46.26 o                         
  -5   8  14        167.06        158.57        46.66 o                         
  -4   8  14          3.59        -39.58        39.58 o                         
  -3   8  14         10.89         -6.08        39.26 o                         
  -2   8  14        633.98        779.99        66.45 o                         
  -1   8  14        590.00        651.22        62.54 o                         
   0   8  14        140.13        105.25        48.68 o                         
   1   8  14         66.91         77.45        50.41 o                         
   2   8  14          0.05        -18.27        52.34 o                         
   3   8  14          8.25          8.83        51.83 o                         
   4   8  14          6.77        -45.70        59.30 o                         
 -19   0  15        241.52        173.88        79.09 o                         
 -17   0  15        149.80        147.21       123.27 o                         
 -15   0  15         87.93         72.70        47.66 o                         
 -13   0  15        507.29        528.26        59.83 o                         
 -11   0  15       4076.17       4209.41       232.39 o                         
  -9   0  15       5986.74       5655.26       181.30 o                         
  -7   0  15       1003.70       1101.11        60.20 o                         
  -5   0  15       6263.98       6405.58       158.79 o                         
  -3   0  15       8521.48       8872.24       260.68 o                         
  -1   0  15       4117.11       4055.65       124.51 o                         
   1   0  15        420.78        443.21        46.52 o                         
   3   0  15          0.01         55.52        37.33 o                         
   5   0  15        678.29        572.39        50.72 o                         
   7   0  15        813.46        735.79        58.52 o                         
   9   0  15        170.93        191.66        43.24 o                         
  11   0  15        813.60        723.03        91.18 o                         
  13   0  15        848.33        934.55       132.62 o                         
 -20   1  15         46.46         41.75        53.03 o                         
 -19   1  15          3.81        -56.91        56.91 o                         
 -18   1  15         11.17         -4.94        49.46 o                         
 -17   1  15          8.41        -33.45        39.46 o                         
 -16   1  15         27.72         -7.89        56.51 o                         
 -15   1  15        287.03        235.17        47.10 o                         
 -14   1  15        115.22         68.84        30.34 o                         
 -13   1  15         19.48         40.29        20.53 o                         
 -12   1  15         92.15         86.85        23.91 o                         
 -11   1  15        540.30        583.07        36.47 o                         
 -10   1  15        176.78        167.58        25.99 o                         
  -9   1  15        105.63        135.43        27.18 o                         
  -8   1  15         12.07         -3.91        21.05 o                         
  -7   1  15         51.72         82.02        24.34 o                         
  -6   1  15        258.84        201.50        18.76 o                         
  -5   1  15       1171.53       1222.63        40.08 o                         
  -4   1  15         49.33         46.65        18.65 o                         
  -3   1  15         81.38        104.49        18.23 o                         
  -2   1  15         35.05         23.60        17.69 o                         
  -1   1  15         53.75          6.71        19.12 o                         
   0   1  15       1094.31       1015.73        46.55 o                         
   1   1  15        139.93        198.40        28.21 o                         
   2   1  15        274.63        298.06        31.18 o                         
   3   1  15        155.91        175.64        27.49 o                         
   4   1  15       1042.62       1049.06        51.43 o                         
   5   1  15         99.35         64.84        33.71 o                         
   6   1  15        129.45        171.36        26.70 o                         
   7   1  15         16.83         -7.57        23.48 o                         
   8   1  15         40.37         24.82        24.74 o                         
   9   1  15        433.13        480.36        45.85 o                         
  10   1  15          1.74         23.01        37.57 o                         
  11   1  15         86.02        106.40        51.52 o                         
  12   1  15         27.39          0.22        49.98 o                         
  13   1  15          1.36        -65.80        65.80 o                         
  14   1  15         49.12        -13.07        66.54 o                         
 -20   2  15        212.30        233.59        59.96 o                         
 -19   2  15         19.75         41.19        48.67 o                         
 -18   2  15          0.45        -35.51        41.26 o                         
 -17   2  15         80.22         76.42        43.46 o                         
 -16   2  15        305.45        233.06        40.61 o                         
 -15   2  15         22.03        -44.56        44.56 o                         
 -14   2  15        460.59        417.16        54.75 o                         
 -13   2  15        133.00        104.34        21.12 o                         
 -12   2  15         39.57          0.01        18.31 o                         
 -11   2  15        174.65        168.38        19.71 o                         
 -10   2  15        348.05        334.42        26.46 o                         
  -9   2  15        221.87        222.93        18.18 o                         
  -8   2  15        470.65        474.33        22.48 o                         
  -7   2  15         18.85         -3.01        16.36 o                         
  -6   2  15        989.57        944.35        43.76 o                         
  -5   2  15        470.25        449.10        31.33 o                         
  -4   2  15       1622.84       1704.61        64.22 o                         
  -3   2  15       4845.50       4671.76       108.77 o                         
  -2   2  15          7.26         10.06        20.85 o                         
  -1   2  15       1409.26       1453.92        45.85 o                         
   0   2  15       1676.04       1705.45        67.14 o                         
   1   2  15        990.05        936.79        37.93 o                         
   2   2  15        183.99        191.57        24.79 o                         
   3   2  15         59.81         81.23        22.94 o                         
   4   2  15       2343.99       2515.74        75.70 o                         
   5   2  15        224.69        215.73        34.44 o                         
   6   2  15          8.84         -0.77        31.97 o                         
   7   2  15        220.97        229.60        38.82 o                         
   8   2  15       1322.75       1198.84        62.89 o                         
   9   2  15         25.61        -30.16        36.32 o                         
  10   2  15        136.64         76.29        40.13 o                         
  11   2  15          3.54         63.46        42.06 o                         
  12   2  15        118.09        107.06        52.21 o                         
  13   2  15         14.20         17.59        54.09 o                         
 -19   3  15          3.28        -10.85        44.40 o                         
 -18   3  15        158.29        167.48        54.76 o                         
 -17   3  15        291.44        255.39        46.43 o                         
 -16   3  15         15.02        -41.45        41.45 o                         
 -15   3  15          4.62        -10.56        30.04 o                         
 -14   3  15        612.45        685.51        45.58 o                         
 -13   3  15        653.83        670.22        44.13 o                         
 -12   3  15          1.39         -3.86        33.89 o                         
 -11   3  15          5.70        -16.43        17.09 o                         
 -10   3  15        416.19        422.71        24.76 o                         
  -9   3  15         18.60          6.90        17.90 o                         
  -8   3  15          1.09        -11.63        16.54 o                         
  -7   3  15         53.22         49.47        18.22 o                         
  -6   3  15        176.30        159.58        20.55 o                         
  -5   3  15        128.89        147.42        25.03 o                         
  -4   3  15        141.39        125.52        21.63 o                         
  -3   3  15         16.75         40.61        21.40 o                         
  -2   3  15          4.16        -21.49        21.60 o                         
  -1   3  15          0.58         36.94        22.35 o                         
   0   3  15         66.61         62.81        21.87 o                         
   1   3  15        184.25        189.55        26.50 o                         
   2   3  15       1057.54       1029.99        44.37 o                         
   3   3  15         12.04          2.91        22.63 o                         
   4   3  15         53.56         29.80        24.49 o                         
   5   3  15        220.67        220.80        26.59 o                         
   6   3  15        463.63        369.18        42.18 o                         
   7   3  15        601.15        576.50        49.14 o                         
   8   3  15        268.74        238.14        43.05 o                         
   9   3  15        169.52         94.72        40.05 o                         
  10   3  15        388.68        431.36        49.07 o                         
  11   3  15        162.60        162.82        45.12 o                         
  12   3  15          1.17        -51.35        52.56 o                         
  13   3  15         65.22          6.52        57.89 o                         
 -18   4  15         16.85        -38.21        59.58 o                         
 -17   4  15        236.07        354.17        54.49 o                         
 -16   4  15         68.12         72.92        32.49 o                         
 -15   4  15         23.12         28.52        27.49 o                         
 -14   4  15        154.55         98.48        28.01 o                         
 -13   4  15         16.24         14.81        29.13 o                         
 -12   4  15         46.09         46.41        23.55 o                         
 -11   4  15         71.82         78.23        29.45 o                         
 -10   4  15          0.37         47.34        19.62 o                         
  -9   4  15        306.98        345.62        28.81 o                         
  -8   4  15        206.63        201.41        17.85 o                         
  -7   4  15        150.40        127.34        23.33 o                         
  -6   4  15         97.18         64.56        28.26 o                         
  -5   4  15        367.15        364.69        26.39 o                         
  -4   4  15         56.21         44.35        20.98 o                         
  -3   4  15        433.90        472.86        28.69 o                         
  -2   4  15        118.82         97.39        25.51 o                         
  -1   4  15         44.33         30.83        21.76 o                         
   0   4  15        656.21        679.03        34.23 o                         
   1   4  15         10.97         15.18        21.65 o                         
   2   4  15        809.45        806.87        37.79 o                         
   3   4  15        351.71        307.28        31.63 o                         
   4   4  15        287.53        293.80        41.86 o                         
   5   4  15        862.95        851.38        57.39 o                         
   6   4  15        107.39        159.16        38.24 o                         
   7   4  15       1606.02       1584.00        74.08 o                         
   8   4  15         26.85        108.63        40.55 o                         
   9   4  15        191.44        191.64        46.19 o                         
  10   4  15        253.29        207.21        80.51 o                         
  11   4  15         26.61         14.12        56.35 o                         
  12   4  15        130.76        176.05        58.73 o                         
 -17   5  15        144.09        132.38        61.29 o                         
 -16   5  15          3.46        -54.49        54.49 o                         
 -15   5  15        204.37        262.06        50.19 o                         
 -14   5  15         10.60        -10.52        41.04 o                         
 -13   5  15         40.28         67.42        53.07 o                         
 -12   5  15          0.32         12.04        37.39 o                         
 -11   5  15        108.84         66.95        38.12 o                         
 -10   5  15         75.91         20.05        41.33 o                         
  -9   5  15        609.56        619.30        33.33 o                         
  -8   5  15        503.51        547.02        39.18 o                         
  -7   5  15          8.87         -8.84        21.65 o                         
  -6   5  15        316.68        292.29        24.38 o                         
  -5   5  15         26.17         22.32        19.67 o                         
  -4   5  15          9.26         10.41        20.36 o                         
  -3   5  15       1021.05       1038.91        40.28 o                         
  -2   5  15        310.25        262.24        26.90 o                         
  -1   5  15         37.25         52.77        21.47 o                         
   0   5  15        456.07        495.38        29.37 o                         
   1   5  15        700.32        679.29        55.87 o                         
   2   5  15          0.03        -29.37        31.87 o                         
   3   5  15          1.53        -22.23        34.50 o                         
   4   5  15         26.01         35.12        36.10 o                         
   5   5  15         24.22         36.52        37.52 o                         
   6   5  15        318.57        252.14        47.19 o                         
   7   5  15        603.02        566.48        55.42 o                         
   8   5  15         12.95        -25.52        45.08 o                         
   9   5  15        194.52        198.07        61.28 o                         
  10   5  15        541.12        506.91        64.15 o                         
  11   5  15        182.23        180.46        59.85 o                         
 -15   6  15         41.28          5.91        41.41 o                         
 -14   6  15          1.08          3.08        38.99 o                         
 -13   6  15         81.52          2.06        41.63 o                         
 -12   6  15         13.21        -26.44        43.43 o                         
 -11   6  15        320.33        349.26        44.16 o                         
 -10   6  15        523.65        576.42        57.45 o                         
  -9   6  15         36.41          8.31        38.02 o                         
  -8   6  15       1403.50       1406.73        59.38 o                         
  -7   6  15        135.83        108.35        46.51 o                         
  -6   6  15         16.44        -26.55        26.55 o                         
  -5   6  15          0.57        -29.64        29.64 o                         
  -4   6  15         14.90        -15.93        29.26 o                         
  -3   6  15          4.49         13.99        27.06 o                         
  -2   6  15       1441.77       1525.42        72.27 o                         
  -1   6  15         12.22         -1.01        25.65 o                         
   0   6  15        316.61        322.44        35.88 o                         
   1   6  15        533.40        587.56        45.33 o                         
   2   6  15         32.58         35.34        32.24 o                         
   3   6  15        159.27        171.23        55.43 o                         
   4   6  15         96.72        110.39        41.55 o                         
   5   6  15         56.07         16.68        41.77 o                         
   6   6  15         79.14        120.66        49.44 o                         
   7   6  15          1.00         -4.44        47.10 o                         
   8   6  15        887.41        979.75        95.30 o                         
   9   6  15         11.90        -13.77        53.50 o                         
 -13   7  15         18.32        -47.89        55.67 o                         
 -12   7  15         12.12         -4.69        45.29 o                         
 -11   7  15        154.10        194.44        43.81 o                         
 -10   7  15         20.43         42.69        43.78 o                         
  -9   7  15         41.23         18.03        42.05 o                         
  -8   7  15        130.55         53.57        41.57 o                         
  -7   7  15         14.72        -16.98        27.39 o                         
  -6   7  15         22.42         13.71        31.63 o                         
  -5   7  15        179.07        253.49        40.78 o                         
  -4   7  15        179.46        225.73        46.13 o                         
  -3   7  15         27.42        -30.41        35.34 o                         
  -2   7  15         67.11         70.09        39.80 o                         
  -1   7  15        299.01        311.87        46.18 o                         
   0   7  15          0.33        -38.24        38.24 o                         
   1   7  15        219.54        184.92        43.57 o                         
   2   7  15        174.19        173.58        46.95 o                         
   3   7  15          0.50         37.22        71.16 o                         
   4   7  15        329.26        165.15        56.88 o                         
   5   7  15        271.59        380.32        67.12 o                         
   6   7  15          3.37        -47.26        55.81 o                         
   7   7  15         44.15         84.91        83.46 o                         
  -9   8  15         93.37        166.37        67.27 o                         
  -8   8  15         98.72        103.51        60.28 o                         
  -7   8  15        251.80        238.36        66.48 o                         
  -6   8  15         15.21         40.41        38.20 o                         
  -5   8  15         45.58        -17.51        40.81 o                         
  -4   8  15         25.46         21.29        39.29 o                         
  -3   8  15        306.23        268.39        47.82 o                         
  -2   8  15          3.71         33.04        52.47 o                         
  -1   8  15         65.05         56.85        46.62 o                         
   0   8  15        128.41         84.49        47.60 o                         
   1   8  15        360.65        389.76        67.32 o                         
   2   8  15          8.24        -10.84        53.66 o                         
   3   8  15         12.17         22.25       102.96 o                         
 -20   0  16        298.53        372.43        92.08 o                         
 -18   0  16         79.67        123.97        75.99 o                         
 -16   0  16        371.44        442.66       105.69 o                         
 -14   0  16       2276.27       2240.42       106.49 o                         
 -12   0  16       1354.87       1358.81       202.02 o                         
 -10   0  16        115.66        129.16        35.27 o                         
  -8   0  16       1408.89       1528.38        75.22 o                         
  -6   0  16        621.02        638.04        48.71 o                         
  -4   0  16       6280.88       6315.43       159.07 o                         
  -2   0  16          6.88        -21.90        25.89 o                         
   0   0  16        186.32        160.07        41.11 o                         
   2   0  16        488.66        470.35        51.11 o                         
   4   0  16       1645.73       1573.42       104.74 o                         
   6   0  16       1323.75       1193.88        94.63 o                         
   8   0  16       1348.98       1400.87        82.14 o                         
  10   0  16        227.66        266.26       117.93 o                         
  12   0  16        347.69        353.86        85.55 o                         
 -20   1  16        123.05        120.55        58.53 o                         
 -19   1  16          7.53         37.11        51.04 o                         
 -18   1  16          4.50        -22.18        47.31 o                         
 -17   1  16         25.53         54.56        41.44 o                         
 -16   1  16        388.40        345.44        48.24 o                         
 -15   1  16       1009.11        957.50        62.96 o                         
 -14   1  16       1142.37       1353.85        69.35 o                         
 -13   1  16         55.42         51.02        27.50 o                         
 -12   1  16        147.77        153.29        28.67 o                         
 -11   1  16       1362.85       1403.07        55.55 o                         
 -10   1  16          2.64         -6.78        25.05 o                         
  -9   1  16        236.50        248.85        34.17 o                         
  -8   1  16          0.15         15.12        23.25 o                         
  -7   1  16        308.36        325.72        21.79 o                         
  -6   1  16        541.87        490.99        26.72 o                         
  -5   1  16        176.63        176.31        20.50 o                         
  -4   1  16        177.60        150.89        21.17 o                         
  -3   1  16        740.26        705.44        28.95 o                         
  -2   1  16         63.22         57.36        19.54 o                         
  -1   1  16        398.61        382.77        27.62 o                         
   0   1  16         76.67         69.10        25.82 o                         
   1   1  16        313.32        231.71        30.26 o                         
   2   1  16          4.14        -16.37        25.72 o                         
   3   1  16          6.50         -5.12        24.91 o                         
   4   1  16       1155.21       1101.77        54.26 o                         
   5   1  16          1.02        -25.15        25.15 o                         
   6   1  16        185.90        233.78        41.90 o                         
   7   1  16        133.45        151.12        28.33 o                         
   8   1  16       1037.10        985.25        57.59 o                         
   9   1  16         93.42        117.05        39.40 o                         
  10   1  16        107.96        119.79        40.61 o                         
  11   1  16        229.57        233.49        55.13 o                         
  12   1  16        920.12       1037.93        77.16 o                         
  13   1  16         91.98         31.23        67.27 o                         
 -20   2  16        503.17        462.71        67.48 o                         
 -19   2  16         19.95        -48.12        48.12 o                         
 -18   2  16        125.97         52.35        66.92 o                         
 -17   2  16         69.18         29.62        42.19 o                         
 -16   2  16         38.59          8.70        40.00 o                         
 -15   2  16         57.99        -22.21        44.09 o                         
 -14   2  16        128.89         73.15        31.89 o                         
 -13   2  16        769.63        612.06        36.31 o                         
 -12   2  16         64.50         42.61        18.92 o                         
 -11   2  16         94.33         83.10        23.06 o                         
 -10   2  16         54.06         39.69        20.29 o                         
  -9   2  16        353.09        336.46        22.44 o                         
  -8   2  16         34.05         46.60        21.98 o                         
  -7   2  16        258.92        227.98        21.30 o                         
  -6   2  16        160.43        172.64        24.59 o                         
  -5   2  16        363.96        400.65        26.68 o                         
  -4   2  16         49.90         49.42        21.15 o                         
  -3   2  16          1.12          1.33        20.94 o                         
  -2   2  16          6.68        -15.28        20.32 o                         
  -1   2  16       1072.56       1172.80        44.04 o                         
   0   2  16        266.98        300.15        28.09 o                         
   1   2  16         87.09        110.14        23.75 o                         
   2   2  16         66.05         61.54        23.62 o                         
   3   2  16        125.62        112.08        24.85 o                         
   4   2  16          0.23        -12.98        25.40 o                         
   5   2  16        334.72        345.91        27.61 o                         
   6   2  16        740.20        702.79        32.07 o                         
   7   2  16         38.03          3.62        34.95 o                         
   8   2  16        758.67        744.03        67.10 o                         
   9   2  16          0.62         27.63        42.14 o                         
  10   2  16        240.44        205.47        50.26 o                         
  11   2  16         42.80         19.24        46.83 o                         
  12   2  16         21.78         12.41        54.70 o                         
  13   2  16          3.47         -5.00        56.17 o                         
 -19   3  16        419.78        387.57        60.75 o                         
 -18   3  16         30.44        -34.06        41.34 o                         
 -17   3  16         47.70         31.56        54.02 o                         
 -16   3  16         56.94        -18.22        38.57 o                         
 -15   3  16        138.73         62.22        33.76 o                         
 -14   3  16        572.97        627.16        64.07 o                         
 -13   3  16        178.21        233.87        45.79 o                         
 -12   3  16        164.82        179.45        27.37 o                         
 -11   3  16        313.17        365.35        25.10 o                         
 -10   3  16        459.37        430.04        29.60 o                         
  -9   3  16         50.98         65.76        23.80 o                         
  -8   3  16        763.99        752.67        35.50 o                         
  -7   3  16         55.69         41.08        18.76 o                         
  -6   3  16         27.11         25.49        20.37 o                         
  -5   3  16         23.08         15.42        20.32 o                         
  -4   3  16          5.58        -20.22        20.22 o                         
  -3   3  16        163.43        196.68        26.20 o                         
  -2   3  16        158.11        165.78        26.64 o                         
  -1   3  16       1464.47       1401.89        49.28 o                         
   0   3  16        242.49        256.62        30.93 o                         
   1   3  16          3.35         40.12        23.72 o                         
   2   3  16         12.80          8.79        23.70 o                         
   3   3  16          1.25         -2.37        23.97 o                         
   4   3  16        482.34        536.65        37.64 o                         
   5   3  16        911.34        930.71        55.23 o                         
   6   3  16        154.92        146.13        38.14 o                         
   7   3  16        186.82        115.21        39.94 o                         
   8   3  16         20.03          0.24        38.96 o                         
   9   3  16         44.08         46.09        41.53 o                         
  10   3  16         93.67         73.24        42.66 o                         
  11   3  16         30.66        -12.00        49.37 o                         
  12   3  16        105.54        120.24        78.89 o                         
 -18   4  16         37.15        -15.61        57.81 o                         
 -17   4  16         11.47        -45.28        55.06 o                         
 -16   4  16          0.00          9.52        33.09 o                         
 -15   4  16          5.41         -5.58        30.22 o                         
 -14   4  16          0.94          3.30        25.10 o                         
 -13   4  16       1469.84       1444.27        60.06 o                         
 -12   4  16        362.04        372.32        34.27 o                         
 -11   4  16         50.62         69.31        24.27 o                         
 -10   4  16        211.03        229.20        27.20 o                         
  -9   4  16        451.18        484.61        26.30 o                         
  -8   4  16       1584.69       1468.80        49.74 o                         
  -7   4  16        188.85        203.18        23.33 o                         
  -6   4  16        256.04        324.74        28.74 o                         
  -5   4  16         36.21         41.28        20.92 o                         
  -4   4  16        121.09        123.16        24.65 o                         
  -3   4  16        542.21        512.46        31.64 o                         
  -2   4  16       1587.73       1669.05        55.14 o                         
  -1   4  16          4.28         20.04        24.24 o                         
   0   4  16       1146.72       1123.28        46.70 o                         
   1   4  16        328.16        342.86        33.78 o                         
   2   4  16        119.82        168.37        29.35 o                         
   3   4  16        248.42        210.46        37.99 o                         
   4   4  16          8.03        -15.59        35.03 o                         
   5   4  16          2.26         40.64        43.48 o                         
   6   4  16         77.79         89.08        37.55 o                         
   7   4  16        479.20        530.80        50.88 o                         
   8   4  16        353.07        367.41        48.63 o                         
   9   4  16         71.14         17.38        45.75 o                         
  10   4  16         26.97         62.66        47.51 o                         
  11   4  16          3.19         79.78        52.15 o                         
 -17   5  16        130.56        115.75        79.34 o                         
 -16   5  16         19.59        103.22        56.27 o                         
 -15   5  16          1.37         72.12        53.31 o                         
 -14   5  16         38.17        -19.00        41.07 o                         
 -13   5  16          6.04         51.62        39.57 o                         
 -12   5  16          5.36         66.53        52.56 o                         
 -11   5  16          6.99         41.43        36.62 o                         
 -10   5  16        365.53        368.83        33.46 o                         
  -9   5  16          6.65         19.03        39.13 o                         
  -8   5  16        215.94        308.02        34.70 o                         
  -7   5  16        359.90        393.76        36.61 o                         
  -6   5  16        464.71        473.77        32.40 o                         
  -5   5  16        781.80        742.46        39.61 o                         
  -4   5  16         31.82         28.87        22.18 o                         
  -3   5  16        220.21        200.59        27.79 o                         
  -2   5  16       1583.31       1688.92        58.01 o                         
  -1   5  16          1.94         37.74        23.17 o                         
   0   5  16         42.79         54.76        28.32 o                         
   1   5  16         98.82         65.22        30.55 o                         
   2   5  16        415.51        430.65        50.27 o                         
   3   5  16        182.24        242.52        41.28 o                         
   4   5  16        522.43        582.94        51.76 o                         
   5   5  16        502.55        611.87        68.87 o                         
   6   5  16         68.94         97.62        43.53 o                         
   7   5  16        530.70        629.88        58.52 o                         
   8   5  16        317.00        241.82        55.51 o                         
   9   5  16         11.33        -39.76        49.02 o                         
  10   5  16        108.62         50.56        67.47 o                         
 -15   6  16        130.52        164.23        55.82 o                         
 -14   6  16          0.00          9.11        38.49 o                         
 -13   6  16         15.32         11.98        37.21 o                         
 -12   6  16         13.36         44.83        37.80 o                         
 -11   6  16         88.59        121.61        39.31 o                         
 -10   6  16         52.00        -28.44        39.23 o                         
  -9   6  16        778.96        827.77        60.69 o                         
  -8   6  16        270.04        184.52        33.60 o                         
  -7   6  16       1227.10       1130.05        55.03 o                         
  -6   6  16        556.93        518.58        67.46 o                         
  -5   6  16         11.63         17.95        28.37 o                         
  -4   6  16        491.24        563.62        39.93 o                         
  -3   6  16        160.34        148.82        31.52 o                         
  -2   6  16        326.66        335.81        35.69 o                         
  -1   6  16         12.54         26.72        30.97 o                         
   0   6  16       1347.75       1231.24        63.47 o                         
   1   6  16          7.72          7.94        32.86 o                         
   2   6  16        347.69        380.43        51.39 o                         
   3   6  16         52.51         62.29        41.64 o                         
   4   6  16         17.75         -1.99        40.74 o                         
   5   6  16         43.54         50.03        48.90 o                         
   6   6  16         16.81        -45.83        45.83 o                         
   7   6  16        320.78        394.08        62.65 o                         
   8   6  16          1.63        -39.08        52.55 o                         
 -13   7  16         15.34        -51.34        51.34 o                         
 -12   7  16          0.01         58.87        44.82 o                         
 -11   7  16          2.00        -50.49        51.36 o                         
 -10   7  16         39.99        -43.40        43.40 o                         
  -9   7  16        128.18         55.80        41.98 o                         
  -8   7  16        237.40        318.82        48.71 o                         
  -7   7  16        138.68         99.87        33.91 o                         
  -6   7  16         71.26         38.04        34.54 o                         
  -5   7  16         11.23         19.11        32.54 o                         
  -4   7  16         27.00         22.92        35.23 o                         
  -3   7  16        136.01        171.03        42.39 o                         
  -2   7  16       1499.80       1398.31        89.13 o                         
  -1   7  16          8.54        -35.17        37.95 o                         
   0   7  16        402.39        463.66        50.95 o                         
   1   7  16         82.51        108.67        42.30 o                         
   2   7  16         42.90         89.30        53.43 o                         
   3   7  16         26.77         59.71        55.24 o                         
   4   7  16        180.18         96.97        58.68 o                         
   5   7  16         36.57          2.64        63.48 o                         
   6   7  16          0.00        -57.64        57.64 o                         
  -9   8  16        538.69        584.13       104.28 o                         
  -8   8  16         83.41        136.94        63.92 o                         
  -7   8  16         81.31         31.51        57.29 o                         
  -6   8  16        383.85        430.58        47.42 o                         
  -5   8  16        118.52         60.26        40.51 o                         
  -4   8  16         25.96         88.39        42.38 o                         
  -3   8  16         86.20         12.61        43.61 o                         
  -2   8  16         58.74         92.04        52.22 o                         
  -1   8  16         29.89        -43.88        44.43 o                         
   0   8  16        941.95        944.43        75.74 o                         
   1   8  16         35.25         24.94        77.65 o                         
   2   8  16        378.13        323.45        98.30 o                         
 -19   0  17         83.00        152.25        79.69 o                         
 -17   0  17        218.31        113.48        75.77 o                         
 -15   0  17         16.25         11.14        64.98 o                         
 -13   0  17          4.68        -40.78        40.78 o                         
 -11   0  17        799.38        895.13        60.34 o                         
  -9   0  17        963.19        964.70        61.05 o                         
  -7   0  17       7085.02       7566.13       234.95 o                         
  -5   0  17       5026.65       5057.67       131.64 o                         
  -3   0  17       2532.71       2649.08        91.73 o                         
  -1   0  17       1026.97       1058.35        58.20 o                         
   1   0  17        193.92        199.14        43.56 o                         
   3   0  17       2724.26       2909.92       201.47 o                         
   5   0  17        610.80        640.86        57.49 o                         
   7   0  17       1951.83       1808.90        94.93 o                         
   9   0  17         77.23         44.18        83.58 o                         
  11   0  17          0.46         19.29        70.31 o                         
  13   0  17          3.22        -93.42        93.42 o                         
 -20   1  17         64.36        102.84       100.00 o                         
 -19   1  17          0.13        -48.76        48.76 o                         
 -18   1  17        141.05         92.28        51.65 o                         
 -17   1  17         53.43         96.45        50.39 o                         
 -16   1  17         19.51        -38.44        38.44 o                         
 -15   1  17        556.69        572.02        57.31 o                         
 -14   1  17        385.39        377.42        41.49 o                         
 -13   1  17        173.79        192.29        31.91 o                         
 -12   1  17        209.92        223.61        31.87 o                         
 -11   1  17          0.02         11.44        26.86 o                         
 -10   1  17          7.00         35.23        25.45 o                         
  -9   1  17        487.88        532.63        35.74 o                         
  -8   1  17        726.35        639.48        37.60 o                         
  -7   1  17         43.75         56.58        20.70 o                         
  -6   1  17          0.02        -17.39        17.39 o                         
  -5   1  17         74.39         73.09        19.60 o                         
  -4   1  17       1699.53       1710.97        50.09 o                         
  -3   1  17        415.87        466.25        25.94 o                         
  -2   1  17        229.73        288.24        25.45 o                         
  -1   1  17        302.64        261.26        29.57 o                         
   0   1  17        369.09        422.43        33.75 o                         
   1   1  17        332.30        356.40        36.49 o                         
   2   1  17         26.18        -16.19        27.53 o                         
   3   1  17         13.62        -10.77        26.34 o                         
   4   1  17        110.81        104.04        33.23 o                         
   5   1  17         90.32         90.69        27.88 o                         
   6   1  17          4.14         -6.46        25.72 o                         
   7   1  17        326.30        216.74        31.46 o                         
   8   1  17         62.09         52.98        39.66 o                         
   9   1  17         14.42        -27.86        38.03 o                         
  10   1  17        237.34        244.27        55.82 o                         
  11   1  17          9.86        -49.02        49.02 o                         
  12   1  17         21.85        -28.99        53.96 o                         
  13   1  17          9.36       -104.86       104.86 o                         
 -20   2  17          4.20        -54.14        54.14 o                         
 -19   2  17         57.43         38.21        51.67 o                         
 -18   2  17         50.97         94.94        46.51 o                         
 -17   2  17        335.73        347.39        51.93 o                         
 -16   2  17        101.44         14.95        39.37 o                         
 -15   2  17        524.84        584.96        55.29 o                         
 -14   2  17          0.01         -5.56        36.85 o                         
 -13   2  17        141.35        129.28        25.77 o                         
 -12   2  17        577.90        615.55        32.90 o                         
 -11   2  17         43.29         57.02        22.75 o                         
 -10   2  17        526.61        495.51        40.23 o                         
  -9   2  17         23.41         -4.18        21.29 o                         
  -8   2  17        538.57        508.84        31.30 o                         
  -7   2  17        793.11        747.90        34.52 o                         
  -6   2  17       1385.93       1586.74        49.11 o                         
  -5   2  17        602.44        591.25        30.98 o                         
  -4   2  17        945.06        922.39        37.77 o                         
  -3   2  17       1274.64       1284.37        45.55 o                         
  -2   2  17         22.85         -0.66        22.95 o                         
  -1   2  17        120.59        143.35        27.47 o                         
   0   2  17       1393.06       1348.48        53.71 o                         
   1   2  17        420.01        432.56        31.09 o                         
   2   2  17        535.09        602.31        34.81 o                         
   3   2  17        249.43        292.07        29.15 o                         
   4   2  17        584.84        708.30        41.92 o                         
   5   2  17         40.94         65.36        30.09 o                         
   6   2  17        638.72        633.98        37.35 o                         
   7   2  17        811.95        807.87        70.63 o                         
   8   2  17         31.28         31.58        47.36 o                         
   9   2  17         87.86         91.96        40.47 o                         
  10   2  17          3.50        -32.60        40.81 o                         
  11   2  17         12.15         50.73        51.79 o                         
  12   2  17        127.88         51.59        57.28 o                         
 -19   3  17          1.42         29.07        45.92 o                         
 -18   3  17         43.84         63.59        45.98 o                         
 -17   3  17         28.53         54.36        40.76 o                         
 -16   3  17         19.16         -7.18        38.37 o                         
 -15   3  17        223.58        226.04        42.11 o                         
 -14   3  17         10.98         11.93        30.54 o                         
 -13   3  17        211.61        181.47        33.36 o                         
 -12   3  17        352.77        410.69        36.69 o                         
 -11   3  17        812.83        748.00        33.46 o                         
 -10   3  17        377.29        435.41        33.03 o                         
  -9   3  17        320.53        340.33        25.76 o                         
  -8   3  17       2032.95       1983.26        61.15 o                         
  -7   3  17        490.86        487.51        28.51 o                         
  -6   3  17       1322.33       1244.59        43.87 o                         
  -5   3  17        404.38        434.93        29.12 o                         
  -4   3  17        551.96        546.15        35.59 o                         
  -3   3  17        103.20        129.09        25.79 o                         
  -2   3  17        340.32        321.72        31.47 o                         
  -1   3  17        370.33        377.39        31.20 o                         
   0   3  17        348.71        316.11        31.97 o                         
   1   3  17         87.97         60.25        25.45 o                         
   2   3  17       3150.14       2950.90        77.14 o                         
   3   3  17         24.46          4.43        25.67 o                         
   4   3  17        140.83        159.08        36.88 o                         
   5   3  17          7.42        -36.52        45.93 o                         
   6   3  17        129.30         91.25        44.92 o                         
   7   3  17         13.39        -42.90        42.90 o                         
   8   3  17         10.64        -39.74        39.74 o                         
   9   3  17         75.07        166.93        45.00 o                         
  10   3  17         26.71        -11.43        46.19 o                         
  11   3  17         38.82         64.72        50.73 o                         
  12   3  17          0.63        183.29       196.56 o                         
 -18   4  17         26.61         48.28        63.19 o                         
 -17   4  17         54.29        -10.35        56.09 o                         
 -16   4  17        334.50        363.09        67.83 o                         
 -15   4  17         99.39         91.13        34.20 o                         
 -14   4  17          4.84        -26.65        26.65 o                         
 -13   4  17         74.68         55.20        29.10 o                         
 -12   4  17        775.58        765.26        46.62 o                         
 -11   4  17        461.85        514.53        48.11 o                         
 -10   4  17         10.75         -8.40        37.37 o                         
  -9   4  17         10.11         16.38        22.20 o                         
  -8   4  17          6.01          9.13        26.82 o                         
  -7   4  17        484.07        510.40        35.43 o                         
  -6   4  17        736.99        683.64        35.76 o                         
  -5   4  17        246.89        339.30        35.13 o                         
  -4   4  17       1235.31       1201.54        47.59 o                         
  -3   4  17         28.49         51.49        23.68 o                         
  -2   4  17          6.94          1.55        24.40 o                         
  -1   4  17       1137.33       1200.03        48.82 o                         
   0   4  17        684.32        711.34        41.82 o                         
   1   4  17         74.04         42.32        28.77 o                         
   2   4  17        376.33        403.21        38.86 o                         
   3   4  17       2343.77       2575.61       110.32 o                         
   4   4  17         74.82         38.16        37.94 o                         
   5   4  17        493.04        492.31        47.54 o                         
   6   4  17        202.35        169.88        42.59 o                         
   7   4  17        239.13        239.11        44.85 o                         
   8   4  17        102.17         81.13        41.71 o                         
   9   4  17         13.80         54.62        55.84 o                         
  10   4  17          0.29          5.66        56.59 o                         
  11   4  17          3.40        137.42       111.82 o                         
 -17   5  17          0.50        -58.17        58.17 o                         
 -16   5  17        197.45        187.90        61.70 o                         
 -15   5  17         95.53         68.08        52.23 o                         
 -14   5  17        223.86        182.35        48.60 o                         
 -13   5  17        135.92         96.92        53.78 o                         
 -12   5  17         20.13         32.48        38.92 o                         
 -11   5  17         44.99         77.87        24.69 o                         
 -10   5  17        520.52        535.43        41.68 o                         
  -9   5  17        189.24        235.12        33.67 o                         
  -8   5  17        156.24        179.38        34.48 o                         
  -7   5  17          6.23          9.93        26.23 o                         
  -6   5  17         33.07          0.55        27.14 o                         
  -5   5  17         90.95         47.13        39.04 o                         
  -4   5  17          1.78         48.44        24.97 o                         
  -3   5  17        396.02        332.58        31.86 o                         
  -2   5  17        293.30        315.79        33.85 o                         
  -1   5  17        239.03        261.86        33.12 o                         
   0   5  17        249.98        249.56        33.58 o                         
   1   5  17        948.03        977.81        52.43 o                         
   2   5  17         24.54         19.21        36.90 o                         
   3   5  17         68.92         72.29        46.21 o                         
   4   5  17        243.79        229.15        46.21 o                         
   5   5  17        254.77        305.89        48.29 o                         
   6   5  17         21.52        -41.58        42.45 o                         
   7   5  17        240.23        278.73        51.67 o                         
   8   5  17        208.57        175.71        57.41 o                         
   9   5  17          0.41         58.34        53.10 o                         
 -15   6  17        171.36        133.45        81.01 o                         
 -14   6  17          0.22         10.73        51.96 o                         
 -13   6  17        119.70        170.66        42.48 o                         
 -12   6  17         36.29        100.60        39.64 o                         
 -11   6  17         72.19         54.71        42.62 o                         
 -10   6  17         32.69         13.17        47.31 o                         
  -9   6  17        339.87        373.29        39.00 o                         
  -8   6  17         97.06        124.19        33.50 o                         
  -7   6  17          0.34          9.63        36.29 o                         
  -6   6  17         71.82         15.34        38.46 o                         
  -5   6  17        130.80        193.30        32.88 o                         
  -4   6  17        332.34        347.73        36.63 o                         
  -3   6  17         13.36         12.98        29.97 o                         
  -2   6  17        269.55        310.01        40.24 o                         
  -1   6  17        105.77        104.47        38.02 o                         
   0   6  17        190.02        154.02        45.58 o                         
   1   6  17        290.93        280.72        50.68 o                         
   2   6  17         17.62        -25.07        40.57 o                         
   3   6  17        223.69        122.36        50.31 o                         
   4   6  17         61.55        111.14        43.74 o                         
   5   6  17        870.58        868.98        72.08 o                         
   6   6  17        240.82        268.21        58.38 o                         
   7   6  17          0.10          7.83        52.00 o                         
 -12   7  17        118.07         97.75        43.92 o                         
 -11   7  17        333.47        200.16        84.98 o                         
 -10   7  17        193.26         64.37        44.20 o                         
  -9   7  17          0.51        -15.91        48.58 o                         
  -8   7  17        113.77        117.63        63.31 o                         
  -7   7  17        572.87        531.75        48.75 o                         
  -6   7  17        575.82        551.64        47.75 o                         
  -5   7  17        680.28        714.77        51.92 o                         
  -4   7  17        568.08        529.16        47.01 o                         
  -3   7  17        318.67        347.12        43.63 o                         
  -2   7  17         78.06        110.73        51.52 o                         
  -1   7  17         23.16         40.54        40.81 o                         
   0   7  17        863.52        798.10        70.48 o                         
   1   7  17         19.20        -40.47        47.25 o                         
   2   7  17        179.50        169.77        64.97 o                         
   3   7  17         37.71         54.84        58.65 o                         
   4   7  17         37.98        121.75        60.42 o                         
   5   7  17          4.64          7.20        58.19 o                         
  -8   8  17         25.42         -1.64       134.32 o                         
  -7   8  17         12.02        -50.42        50.42 o                         
  -6   8  17        536.88        563.46        55.70 o                         
  -5   8  17        869.35        882.45        64.01 o                         
  -4   8  17          7.60        -10.03        39.81 o                         
  -3   8  17        525.57        598.50        85.03 o                         
  -2   8  17        197.37        203.10        52.84 o                         
  -1   8  17        122.62        233.22        54.03 o                         
   0   8  17          1.19         46.30        61.00 o                         
 -20   0  18        172.66         91.56        81.92 o                         
 -18   0  18         93.89        110.30        77.54 o                         
 -16   0  18        209.63        176.35        73.79 o                         
 -14   0  18       3956.33       3951.45       171.27 o                         
 -12   0  18       1499.15       1352.46        76.57 o                         
 -10   0  18        117.09         60.84        34.92 o                         
  -8   0  18        128.33        148.11        39.77 o                         
  -6   0  18          0.65          4.44        39.48 o                         
  -4   0  18        912.58        935.27        55.23 o                         
  -2   0  18        560.98        491.71        42.30 o                         
   0   0  18        486.12        465.17        51.46 o                         
   2   0  18          4.88         39.12        42.29 o                         
   4   0  18          6.20          9.98        38.07 o                         
   6   0  18          4.24         10.84        39.48 o                         
   8   0  18        422.95        368.99        64.43 o                         
  10   0  18         17.64        -58.09        91.90 o                         
  12   0  18         78.93         42.79       120.90 o                         
 -20   1  18          3.57        -51.70        51.70 o                         
 -19   1  18         13.41         51.07        53.95 o                         
 -18   1  18         41.85         61.74        51.67 o                         
 -17   1  18          1.71        -40.19        45.30 o                         
 -16   1  18        264.35        187.46        45.87 o                         
 -15   1  18         58.17         56.12        41.97 o                         
 -14   1  18        737.90        606.61        47.38 o                         
 -13   1  18        134.94        144.36        39.01 o                         
 -12   1  18        823.75        834.25        45.46 o                         
 -11   1  18       1947.92       1973.62        70.85 o                         
 -10   1  18        558.48        570.86        38.64 o                         
  -9   1  18          0.23        -21.37        24.82 o                         
  -8   1  18       1603.98       1610.48        60.15 o                         
  -7   1  18         14.28         16.50        17.49 o                         
  -6   1  18        454.13        417.51        28.84 o                         
  -5   1  18         57.81         49.99        23.10 o                         
  -4   1  18        756.86        763.57        33.44 o                         
  -3   1  18          5.38         18.66        19.95 o                         
  -2   1  18        331.47        332.72        26.78 o                         
  -1   1  18        303.71        330.37        32.19 o                         
   0   1  18        883.38        885.60        45.40 o                         
   1   1  18         23.93         58.61        29.56 o                         
   2   1  18        309.46        320.33        33.22 o                         
   3   1  18         31.15         43.19        28.18 o                         
   4   1  18        217.26        182.19        36.82 o                         
   5   1  18        214.33        215.17        32.31 o                         
   6   1  18        282.67        275.38        36.67 o                         
   7   1  18          1.90        -33.81        33.81 o                         
   8   1  18         95.82         84.59        40.64 o                         
   9   1  18        594.51        705.61        59.39 o                         
  10   1  18        421.45        255.11        56.93 o                         
  11   1  18         60.29         49.48        90.97 o                         
  12   1  18         10.94         -3.14        72.07 o                         
 -19   2  18         22.64          2.26        51.47 o                         
 -18   2  18         11.86        -11.31        43.20 o                         
 -17   2  18         39.27          0.58        42.70 o                         
 -16   2  18         69.10         96.44        43.97 o                         
 -15   2  18        675.47        705.57        76.37 o                         
 -14   2  18       2941.50       2726.25       108.96 o                         
 -13   2  18        718.96        691.85        50.01 o                         
 -12   2  18          6.21        -27.12        27.12 o
[truncated: 130,170 more chars]
