# Supplementary material for: Consistent supra­molecular motif of C(7) O—H⋯O hydrogen-bonded chains and different local symmetries in three iso­indole-4-carb­oxy­lic acid derivatives
Source: Acta Crystallogr E Crystallogr Commun. 2026 Jan 1;82(Pt 1):40–6. doi: 10.1107/S2056989025010709 (PMC12810269; doi:10.1107/S2056989025010709)
Supplement: Supplementary file 3 [file e-82-00040-IIsup3.hkl]

data_II                                                                         
_shelx_title ' (II) in C2/c'                                                    
_shelx_refln_list_code          4                                               
_shelx_F_calc_maximum      271.87                                               
_exptl_crystal_F_000      1168.00                                               
_reflns_d_resolution_high  0.7688                                               
                                                                                
loop_                                                                           
 _space_group_symop_operation_xyz                                               
 'x, y, z'                                                                      
 '-x, y, -z+1/2'                                                                
 'x+1/2, y+1/2, z'                                                              
 '-x+1/2, y+1/2, -z+1/2'                                                        
 '-x, -y, -z'                                                                   
 'x, -y, z-1/2'                                                                 
 '-x+1/2, -y+1/2, -z'                                                           
 'x+1/2, -y+1/2, z-1/2'                                                         
                                                                                
_cell_length_a    25.1799                                                       
_cell_length_b     7.9085                                                       
_cell_length_c    17.6079                                                       
_cell_angle_alpha  90.000                                                       
_cell_angle_beta  126.771                                                       
_cell_angle_gamma  90.000                                                       
                                                                                
_shelx_F_squared_multiplier     1.000                                           
                                                                                
loop_                                                                           
 _refln_index_h                                                                 
 _refln_index_k                                                                 
 _refln_index_l                                                                 
 _refln_F_squared_calc                                                          
 _refln_F_squared_meas                                                          
 _refln_F_squared_sigma                                                         
 _refln_observed_status                                                         
   4   0   0       1156.05       1238.23        21.64 o                         
   6   0   0      14992.58      14879.06       230.32 o                         
   8   0   0       4219.52       4499.45        79.24 o                         
  10   0   0      17048.38      18535.47       250.89 o                         
  12   0   0       2206.06       2562.32        69.25 o                         
  14   0   0        332.33        347.68        33.99 o                         
  16   0   0       2673.16       2459.41        55.92 o                         
  18   0   0        501.85        423.41        23.88 o                         
  20   0   0          3.65         -8.78        31.93 o                         
  22   0   0         96.13        131.35        45.82 o                         
  24   0   0         91.21        103.50        33.67 o                         
  26   0   0        350.14        465.40        50.56 o                         
   3   1   0        682.00        674.36         7.48 o                         
   5   1   0        681.67        655.66         9.86 o                         
   7   1   0       1654.83       1613.07        20.13 o                         
   9   1   0       1604.85       1821.81        23.42 o                         
  11   1   0       1058.61       1115.70        20.47 o                         
  13   1   0         11.54          0.32         7.76 o                         
  15   1   0        216.72        255.77        18.01 o                         
  17   1   0        483.82        372.30        17.61 o                         
  19   1   0       2789.39       2656.07        59.61 o                         
  21   1   0          0.01         -7.55        14.33 o                         
  23   1   0        305.47        350.68        29.54 o                         
  25   1   0        113.45        155.90        28.56 o                         
   0   2   0      73913.95      75344.11      1397.85 o                         
   2   2   0      20339.13      20663.18       179.62 o                         
   4   2   0        337.47        301.03         6.10 o                         
   6   2   0      11923.47      12204.83        98.91 o                         
   8   2   0       2090.67       2324.73        27.67 o                         
  10   2   0       1262.10       1511.93        21.32 o                         
  12   2   0        187.69        163.17         8.40 o                         
  14   2   0        108.82        113.57        11.97 o                         
  16   2   0          2.77         -1.57         7.20 o                         
  18   2   0        103.02         67.51         9.96 o                         
  20   2   0         26.24         58.21        19.63 o                         
  22   2   0        171.46        203.49        41.25 o                         
  24   2   0          6.69         -5.26        20.97 o                         
   1   3   0       4689.17       4630.29        55.42 o                         
   3   3   0        663.77        648.21        12.08 o                         
   5   3   0        284.13        335.06         7.84 o                         
   7   3   0       6014.15       6294.04        56.54 o                         
   9   3   0        976.16        944.26        17.38 o                         
  11   3   0       1068.39       1189.62        21.14 o                         
  13   3   0        545.67        494.11        14.69 o                         
  15   3   0       1075.50       1025.34        23.30 o                         
  17   3   0       1721.43       1530.50        33.21 o                         
  19   3   0         45.59         42.15        25.73 o                         
  21   3   0        259.09        196.04        25.74 o                         
  23   3   0        479.44        568.49        39.63 o                         
  25   3   0        818.39        916.46        50.99 o                         
   0   4   0       6139.85       5664.76        82.69 o                         
   2   4   0      12329.42      13237.30       147.54 o                         
   4   4   0      16034.25      16446.11       207.80 o                         
   6   4   0         52.03         55.31         4.97 o                         
   8   4   0        937.61       1001.02        15.02 o                         
  10   4   0        233.94        240.02         9.98 o                         
  12   4   0        108.62         94.24         7.88 o                         
  14   4   0       6077.88       5944.96        74.29 o                         
  16   4   0        613.22        553.78        35.28 o                         
  18   4   0        361.38        340.09        27.65 o                         
  20   4   0         32.33        -16.61        17.21 o                         
  22   4   0          1.29        -23.44        23.44 o                         
  24   4   0         96.04        100.79        33.86 o                         
   1   5   0       1462.59       1429.72        23.62 o                         
   3   5   0       2269.16       2343.84        36.05 o                         
   5   5   0        423.62        420.15        12.01 o                         
   7   5   0          1.20          2.74         5.28 o                         
   9   5   0          0.37          5.47         4.65 o                         
  11   5   0        374.67        376.62        13.79 o                         
  13   5   0         20.45         15.64         9.11 o                         
  15   5   0        809.36        783.35        24.73 o                         
  17   5   0        396.25        409.97        33.10 o                         
  19   5   0         61.25         82.21        27.08 o                         
  21   5   0        103.53        148.32        32.79 o                         
   0   6   0        145.69        141.92        12.53 o                         
   2   6   0        211.87        212.31        12.40 o                         
   4   6   0       2266.07       2170.18        30.50 o                         
   6   6   0        275.09        293.66         9.43 o                         
   8   6   0         54.66         62.57        10.14 o                         
  10   6   0         10.27         16.61         8.00 o                         
  12   6   0        378.55        362.22        23.66 o                         
  14   6   0        636.30        711.69        40.44 o                         
  16   6   0        596.70        530.45        64.57 o                         
  18   6   0        102.09         96.72        29.62 o                         
  20   6   0        161.44         99.07        29.83 o                         
   1   7   0        112.67        135.59        10.18 o                         
   3   7   0          9.16         -5.29         5.29 o                         
   5   7   0         45.57         44.21        10.34 o                         
   7   7   0          8.67         32.84        10.38 o                         
   9   7   0         17.84         -4.81        12.13 o                         
  11   7   0        167.76        167.53        26.26 o                         
  13   7   0       1301.35       1311.57        58.07 o                         
  15   7   0        204.95        187.47        46.86 o                         
  17   7   0         72.17         59.56        27.16 o                         
  19   7   0         61.09         51.11        29.75 o                         
   0   8   0       1542.73       1530.67        72.93 o                         
   2   8   0         37.37         29.44        11.63 o                         
   4   8   0        213.53        207.59        17.74 o                         
   6   8   0       1413.99       1328.26        76.23 o                         
   8   8   0        300.11        305.89        30.14 o                         
  10   8   0       1226.13       1239.51        55.11 o                         
  12   8   0        664.31        733.84        48.54 o                         
  14   8   0         37.47         38.92        23.55 o                         
  16   8   0        151.24         73.89        43.04 o                         
   1   9   0         14.79        -14.81        18.17 o                         
   3   9   0        149.02        161.13        25.96 o                         
   5   9   0        850.80        813.29        46.95 o                         
   7   9   0       1466.67       1541.34        65.31 o                         
   9   9   0        354.62        446.11        42.18 o                         
  11   9   0        480.03        417.79        43.20 o                         
   0  10   0         46.54         20.83        36.10 o                         
   2  10   0          0.30          5.37        27.77 o                         
   4  10   0        112.32         91.63        40.26 o                         
   6  10   0        336.79        385.23        58.32 o                         
 -25   1   1        109.46        127.40        23.34 o                         
 -23   1   1          1.08          5.80        18.76 o                         
 -21   1   1        226.19        201.00        22.46 o                         
 -19   1   1        107.88         93.01        17.53 o                         
 -17   1   1         64.69         68.98        14.52 o                         
 -15   1   1        128.50        114.53        15.33 o                         
 -13   1   1       2279.27       2347.70        50.73 o                         
 -11   1   1         76.97         66.76         7.88 o                         
  -9   1   1       1031.09        984.03        15.72 o                         
  -7   1   1       2189.18       2124.03        26.05 o                         
  -5   1   1       3552.73       3071.89        30.62 o                         
  -3   1   1        515.73        409.66         9.79 o                         
   1   1   1       3052.33       2741.81        44.20 o                         
   3   1   1      32558.40      32077.71       287.40 o                         
   5   1   1        195.13        166.85         5.46 o                         
   7   1   1       1093.81        912.97        19.97 o                         
   9   1   1         59.36         42.91         6.08 o                         
  11   1   1        562.94        613.89        16.96 o                         
  13   1   1         17.85          3.02         5.17 o                         
  15   1   1       1719.10       1691.44        29.89 o                         
  17   1   1          4.02         10.57        10.42 o                         
  19   1   1         47.54         26.31        16.07 o                         
  21   1   1         58.22         50.54        18.86 o                         
  23   1   1        236.10        277.58        31.85 o                         
  25   1   1         15.28          8.55        22.82 o                         
 -26   2   1         50.46         50.05        31.73 o                         
 -24   2   1         47.59         17.97        21.58 o                         
 -22   2   1        382.01        356.75        32.00 o                         
 -20   2   1        726.30        885.30        36.33 o                         
 -18   2   1       2694.20       2429.97        45.00 o                         
 -16   2   1         46.98         57.97         9.76 o                         
 -14   2   1       2734.03       2793.67        41.88 o                         
 -12   2   1       4597.71       4460.07        49.94 o                         
 -10   2   1       3630.96       3823.41        38.53 o                         
  -8   2   1       4895.79       5041.23        46.97 o                         
  -6   2   1       2052.33       2042.65        20.56 o                         
  -4   2   1      36079.48      37079.75       289.26 o                         
  -2   2   1       7095.71       6657.35        68.50 o                         
   0   2   1      72646.45      71826.92      1276.81 o                         
   2   2   1       7558.66       7483.64        77.89 o                         
   4   2   1      26071.83      26795.24       220.34 o                         
   8   2   1       2509.26       2673.48        30.76 o                         
  10   2   1         64.43         64.36         5.35 o                         
  12   2   1        489.51        567.82        12.93 o                         
  14   2   1       1556.55       1524.40        25.26 o                         
  16   2   1        167.82        171.84        20.92 o                         
  18   2   1        582.55        600.71        35.11 o                         
  20   2   1        409.27        402.74        32.52 o                         
  22   2   1         42.71         -1.31        21.45 o                         
  24   2   1        150.17        205.63        29.10 o                         
 -25   3   1        200.85        188.05        35.85 o                         
 -23   3   1          0.00         -8.56        19.61 o                         
 -21   3   1        159.89         95.93        22.19 o                         
 -19   3   1         17.09          1.12        20.68 o                         
 -17   3   1        462.15        463.25        24.39 o                         
 -15   3   1       1205.08       1204.04        26.92 o                         
 -13   3   1        755.79        733.65        17.34 o                         
 -11   3   1        740.21        785.71        19.31 o                         
  -9   3   1       1655.24       1674.23        29.05 o                         
  -7   3   1        428.15        434.15         8.50 o                         
  -5   3   1        781.50        740.83        12.40 o                         
  -3   3   1         10.57         26.49         5.31 o                         
  -1   3   1       3571.77       3637.93        48.94 o                         
   1   3   1      17196.63      17449.05       188.18 o                         
   3   3   1         39.32         59.74         4.37 o                         
   5   3   1        240.52        272.36         5.99 o                         
   7   3   1        851.11        917.65        13.26 o                         
   9   3   1         12.34          8.99         5.13 o                         
  11   3   1         40.39         46.29         5.82 o                         
  13   3   1        101.34         96.90         5.96 o                         
  15   3   1       1503.84       1438.01        36.24 o                         
  17   3   1        127.25        145.19        25.22 o                         
  19   3   1        867.55        891.43        48.30 o                         
  21   3   1        464.98        494.63        36.41 o                         
  23   3   1        102.11        136.30        26.64 o                         
 -24   4   1         18.75          6.45        20.86 o                         
 -22   4   1        169.31        178.08        32.32 o                         
 -20   4   1        378.74        383.60        35.23 o                         
 -18   4   1       1144.63       1127.75        41.60 o                         
 -16   4   1        358.40        334.21        17.38 o                         
 -14   4   1       1283.15       1316.74        24.86 o                         
 -12   4   1       3389.14       3314.64        58.09 o                         
 -10   4   1         49.24         66.22         6.33 o                         
  -8   4   1        105.16        116.20         6.92 o                         
  -6   4   1      10843.11      11225.64       116.12 o                         
  -4   4   1       3406.25       3672.16        66.48 o                         
  -2   4   1         83.96         95.03         9.31 o                         
   0   4   1       7539.14       7493.11        80.58 o                         
   2   4   1       4947.58       5281.72        51.10 o                         
   4   4   1         71.67         51.35         5.26 o                         
   6   4   1        184.56        176.94         7.20 o                         
   8   4   1        328.70        354.10        10.88 o                         
  10   4   1        198.56        174.54         8.56 o                         
  12   4   1          2.86          2.61         5.61 o                         
  14   4   1        499.74        538.80        28.40 o                         
  16   4   1          7.89         -3.26        14.09 o                         
  18   4   1         13.71         21.89        25.78 o                         
  20   4   1         42.37         39.75        23.03 o                         
  22   4   1        125.59         93.24        30.74 o                         
 -23   5   1        230.77        237.89        39.33 o                         
 -21   5   1          4.00          1.24        24.26 o                         
 -19   5   1          1.29         12.81        23.65 o                         
 -17   5   1         75.56         51.37        16.84 o                         
 -15   5   1        239.62        231.28        16.83 o                         
 -13   5   1       1995.15       1920.69        31.87 o                         
 -11   5   1        951.59        912.32        18.93 o                         
  -9   5   1        144.27        186.28         8.81 o                         
  -7   5   1         69.09         57.04        10.19 o                         
  -5   5   1       3050.16       2932.78        43.58 o                         
  -3   5   1         15.14         -6.64         6.64 o                         
  -1   5   1        940.07        947.98        22.20 o                         
   1   5   1       2809.67       2753.07        37.57 o                         
   3   5   1       7063.56       6983.35        84.26 o                         
   5   5   1       2167.39       2034.56        37.18 o                         
   7   5   1       2300.65       2291.29        36.42 o                         
   9   5   1       3272.86       3175.98        63.31 o                         
  11   5   1        100.53         98.46        15.10 o                         
  13   5   1        854.06        839.73        31.23 o                         
  15   5   1        112.14         99.50        17.11 o                         
  17   5   1         54.75         47.85        18.87 o                         
  19   5   1         20.92        -22.33        22.33 o                         
  21   5   1          0.04        -30.71        32.28 o                         
 -22   6   1          5.27         22.60        78.79 o                         
 -20   6   1         65.90         80.13        35.06 o                         
 -18   6   1         15.01         -7.34        30.89 o                         
 -16   6   1         63.98         79.88        25.77 o                         
 -14   6   1         42.83         43.52        14.40 o                         
 -12   6   1        472.21        481.07        20.37 o                         
 -10   6   1       1060.75       1058.48        28.13 o                         
  -8   6   1       1341.67       1413.86        40.94 o                         
  -6   6   1      11641.57      11881.20       148.57 o                         
  -4   6   1        857.54        915.53        20.74 o                         
  -2   6   1        370.59        352.25        15.85 o                         
   0   6   1       2378.21       2237.96        36.02 o                         
   2   6   1         97.93         76.14         9.54 o                         
   4   6   1       3890.97       3960.81        73.81 o                         
   6   6   1         44.58         58.71         9.59 o                         
   8   6   1         96.65        109.85        24.64 o                         
  10   6   1       3029.46       2905.37        93.83 o                         
  12   6   1        775.44        810.69        44.48 o                         
  14   6   1        151.25        113.76        25.49 o                         
  16   6   1        112.83        190.41        30.04 o                         
  18   6   1         17.92         39.91        27.00 o                         
  20   6   1          5.03          3.36        51.72 o                         
 -19   7   1         70.70         81.86        29.34 o                         
 -17   7   1         22.79         21.38        27.07 o                         
 -15   7   1        161.35        120.82        27.66 o                         
 -13   7   1        875.67        808.60        37.38 o                         
 -11   7   1        293.78        259.03        26.53 o                         
  -9   7   1          0.01         -5.97         9.40 o                         
  -7   7   1        454.01        440.16        20.89 o                         
  -5   7   1        278.69        298.16        13.07 o                         
  -3   7   1        220.81        213.63        11.25 o                         
  -1   7   1        504.07        505.96        16.20 o                         
   1   7   1       3648.47       3539.75        51.89 o                         
   3   7   1       2620.42       2539.97        48.65 o                         
   5   7   1        321.58        308.39        33.26 o                         
   7   7   1       2897.33       2701.44        78.18 o                         
   9   7   1        466.93        466.96        35.10 o                         
  11   7   1        874.47        960.66        50.54 o                         
  13   7   1        697.12        782.11        55.20 o                         
  15   7   1          0.32        -19.12        19.12 o                         
  17   7   1        260.19        281.50        37.15 o                         
 -16   8   1          0.57         18.21        24.31 o                         
 -14   8   1        692.36        740.20        51.30 o                         
 -12   8   1         15.25         21.95        20.65 o                         
 -10   8   1        169.05        149.97        20.69 o                         
  -8   8   1        453.14        488.16        30.03 o                         
  -6   8   1        695.20        677.31        28.77 o                         
  -4   8   1          6.52         -9.48         9.48 o                         
  -2   8   1        137.90        183.00        19.40 o                         
   0   8   1         12.10         -2.43        13.66 o                         
   2   8   1        145.94        117.03        15.23 o                         
   4   8   1         75.87         57.37        15.52 o                         
   6   8   1        225.43        218.58        22.56 o                         
   8   8   1        121.37        178.52        21.61 o                         
  10   8   1        631.60        551.95        41.70 o                         
  12   8   1        164.80        145.48        38.18 o                         
  14   8   1          0.04        -20.55        20.55 o                         
 -13   9   1          9.81         24.30        34.71 o                         
 -11   9   1         90.84        138.14        44.43 o                         
  -9   9   1         45.36         56.23        23.07 o                         
  -7   9   1        138.40         99.83        24.68 o                         
  -5   9   1        294.48        252.56        32.98 o                         
  -3   9   1         70.93         94.32        38.53 o                         
  -1   9   1        109.23         55.15        17.77 o                         
   1   9   1        352.79        334.91        33.61 o                         
   3   9   1          1.95        -16.39        16.39 o                         
   5   9   1          3.46        -16.26        19.35 o                         
   7   9   1        237.25        249.17        37.49 o                         
   9   9   1          0.25         15.83        21.64 o                         
  11   9   1        158.72        195.89        27.79 o                         
  -6  10   1         85.21        122.87        45.12 o                         
  -4  10   1        511.93        468.56        65.96 o                         
  -2  10   1        287.43        276.41        63.87 o                         
   0  10   1         41.92        -17.74        22.82 o                         
   2  10   1         95.34        103.43        39.57 o                         
   4  10   1        855.44        933.13        83.32 o                         
 -26   0   2        420.56        435.70        46.37 o                         
 -24   0   2          0.74          8.74        25.02 o                         
 -22   0   2        510.21        372.71        39.27 o                         
 -20   0   2        696.22        570.06        42.64 o                         
 -18   0   2       5142.62       5324.78       130.33 o                         
 -16   0   2        356.34        447.92        32.79 o                         
 -14   0   2       7612.91       7854.61       168.32 o                         
 -12   0   2      28934.36      31735.67       420.57 o                         
 -10   0   2       5369.11       5460.30        73.21 o                         
  -8   0   2       4707.56       4368.80        61.88 o                         
  -6   0   2       8323.69       7423.31        83.23 o                         
  -4   0   2      10855.21       8244.18       176.10 o                         
   2   0   2        369.43        465.95        10.32 o                         
   4   0   2      32284.59      32544.43       423.14 o                         
   6   0   2       1791.40       1524.92        27.95 o                         
   8   0   2       7302.89       7597.21       108.17 o                         
  10   0   2        787.65        809.57        24.09 o                         
  12   0   2       1490.30       1548.73        37.63 o                         
  14   0   2        588.05        557.68        28.52 o                         
  16   0   2       1937.84       1814.56        45.85 o                         
  18   0   2        495.26        524.98        42.22 o                         
  20   0   2       1064.49       1056.40       108.29 o                         
  22   0   2        210.07        225.71        36.06 o                         
  24   0   2        347.92        380.37        62.48 o                         
 -27   1   2         37.79         76.00        22.82 o                         
 -25   1   2        164.78        152.58        23.47 o                         
 -23   1   2         77.24         46.72        20.04 o                         
 -21   1   2        213.66        223.44        22.22 o                         
 -19   1   2         30.43         21.85        14.12 o                         
 -17   1   2       2456.92       2587.02        74.92 o                         
 -15   1   2          3.79          2.44        10.80 o                         
 -13   1   2       1272.65       1425.87        26.77 o                         
 -11   1   2       7975.42       8453.47        86.07 o                         
  -9   1   2         68.51         76.70         6.30 o                         
  -7   1   2       3772.99       3723.45        35.52 o                         
  -5   1   2       1442.16       1501.51        16.26 o                         
  -3   1   2      61923.23      62804.32       471.51 o                         
  -1   1   2      14907.25      13229.33       315.24 o                         
   1   1   2        964.27       1007.69        14.79 o                         
   3   1   2        110.10        106.16         5.92 o                         
   5   1   2       4681.03       4423.77        49.17 o                         
   7   1   2       1705.72       1994.21        29.76 o                         
   9   1   2        603.93        698.54        23.45 o                         
  11   1   2       1310.76       1218.22        21.90 o                         
  13   1   2         31.64         38.58         8.32 o                         
  15   1   2        926.00        951.23        23.96 o                         
  17   1   2        663.34        775.09        33.68 o                         
  19   1   2         44.99         78.32        22.61 o                         
  21   1   2         54.61         40.54        21.23 o                         
  23   1   2        520.59        538.15        40.75 o                         
 -26   2   2         56.79         74.49        33.98 o                         
 -24   2   2        196.72        205.92        24.17 o                         
 -22   2   2        235.57        201.23        22.87 o                         
 -20   2   2        266.30        204.63        15.85 o                         
 -18   2   2         35.01         50.00        14.53 o                         
 -16   2   2        221.51        233.02        18.50 o                         
 -14   2   2       2346.93       2464.59        38.66 o                         
 -12   2   2       7158.23       7469.95        82.64 o                         
 -10   2   2         10.74          3.09         4.67 o                         
  -8   2   2       1300.58       1304.14        17.04 o                         
  -6   2   2      16859.10      16663.98       133.12 o                         
  -4   2   2       7993.23       7738.71        74.58 o                         
  -2   2   2       4952.67       4716.55        53.95 o                         
   0   2   2       2066.47       1971.91        32.90 o                         
   2   2   2        278.06        292.92        10.04 o                         
   4   2   2       2111.93       2153.64        24.21 o                         
   6   2   2       3273.36       3167.46        35.70 o                         
   8   2   2       1541.85       1478.34        22.48 o                         
  10   2   2       5270.50       5318.70        73.32 o                         
  12   2   2         74.85         77.84        10.19 o                         
  14   2   2        288.36        275.10        22.16 o                         
  16   2   2        564.22        540.79        31.46 o                         
  18   2   2         80.66         82.52        22.11 o                         
  20   2   2        174.17        199.56        26.64 o                         
  22   2   2        127.52        105.68        25.91 o                         
 -25   3   2        462.81        489.38        38.67 o                         
 -23   3   2          0.31         -0.15        19.20 o                         
 -21   3   2        117.63         78.87        23.83 o                         
 -19   3   2         29.17         18.20        12.12 o                         
 -17   3   2        650.20        654.66        23.60 o                         
 -15   3   2         90.98         94.78        11.50 o                         
 -13   3   2        230.45        228.01        11.51 o                         
 -11   3   2       1491.67       1700.11        31.09 o                         
  -9   3   2       6045.12       5942.94        58.08 o                         
  -7   3   2       3875.89       4160.84        38.47 o                         
  -5   3   2      27308.86      29131.83       254.13 o                         
  -3   3   2       1474.43       1612.02        21.70 o                         
  -1   3   2         61.54         74.19         5.67 o                         
   1   3   2        134.50        173.09        10.74 o                         
   3   3   2       2167.17       2203.19        38.86 o                         
   5   3   2       2004.76       1971.10        43.59 o                         
   7   3   2       2107.01       1965.32        28.95 o                         
   9   3   2        405.15        403.89        30.93 o                         
  11   3   2       1496.47       1477.23        32.22 o                         
  13   3   2       1283.43       1233.60        36.59 o                         
  15   3   2          0.16          0.12        16.72 o                         
  17   3   2         29.24         31.40        17.41 o                         
  19   3   2          0.07         18.64        18.79 o                         
  21   3   2        292.10        221.07        28.08 o                         
  23   3   2         10.57         -0.45        22.80 o                         
 -24   4   2          0.77          5.84        20.55 o                         
 -22   4   2        593.88        634.41        38.72 o                         
 -20   4   2        377.24        470.97        32.44 o                         
 -18   4   2       1524.36       1384.50        35.30 o                         
 -16   4   2       2365.82       2403.41        48.06 o                         
 -14   4   2        173.12        196.50        18.00 o                         
 -12   4   2        674.37        697.82        15.75 o                         
 -10   4   2       1369.65       1408.21        22.04 o                         
  -8   4   2       1778.13       1812.61        25.73 o                         
  -6   4   2       2972.40       3078.73        37.89 o                         
  -4   4   2        359.69        395.47        14.97 o                         
  -2   4   2          2.18         -1.70         4.54 o                         
   0   4   2       2002.69       1993.26        37.58 o                         
   2   4   2        740.18        789.92        18.63 o                         
   4   4   2        196.39        207.70        23.20 o                         
   6   4   2        175.17        200.00        10.00 o                         
   8   4   2       1691.26       1669.98        26.38 o                         
  10   4   2       1117.40       1057.30        25.54 o                         
  12   4   2        204.83        202.30        22.85 o                         
  14   4   2        884.86        837.39        33.73 o                         
  16   4   2        333.29        352.97        27.54 o                         
  18   4   2         31.14         50.36        19.20 o                         
  20   4   2         39.03         44.36        22.92 o                         
  22   4   2        237.14        219.31        37.76 o                         
 -23   5   2         55.57         72.48        45.12 o                         
 -21   5   2         21.67         58.23        19.81 o                         
 -19   5   2          0.96         38.38        21.55 o                         
 -17   5   2         11.80         13.25        19.66 o                         
 -15   5   2         96.47         74.77        12.83 o                         
 -13   5   2        318.31        336.49        13.75 o                         
 -11   5   2        311.53        344.26        13.31 o                         
  -9   5   2       1236.64       1240.09        22.57 o                         
  -7   5   2       3277.40       3458.06        50.98 o                         
  -5   5   2       2937.64       3096.18        46.29 o                         
  -3   5   2        148.50        140.72        11.67 o                         
  -1   5   2        882.44        795.49        21.86 o                         
   1   5   2          4.54          6.59         6.53 o                         
   3   5   2        312.80        306.23        12.09 o                         
   5   5   2        398.62        420.66        18.55 o                         
   7   5   2       1206.18       1185.75        33.38 o                         
   9   5   2         51.92         56.05         8.08 o                         
  11   5   2        778.29        815.08        31.25 o                         
  13   5   2        438.24        384.22        23.42 o                         
  15   5   2          0.47         14.28        22.16 o                         
  17   5   2        128.98        166.10        54.84 o                         
  19   5   2         81.62        151.52        32.57 o                         
  21   5   2         12.01         71.67        30.32 o                         
 -22   6   2         10.62        -37.39        39.57 o                         
 -20   6   2         79.79        106.35        29.40 o                         
 -18   6   2       1180.98       1106.11        62.12 o                         
 -16   6   2       1873.83       1805.14        51.28 o                         
 -14   6   2         22.18          9.14        10.19 o                         
 -12   6   2        622.25        627.21        28.16 o                         
 -10   6   2          7.04         -9.00         9.00 o                         
  -8   6   2       1399.72       1366.28        27.66 o                         
  -6   6   2         54.52         81.40         8.86 o                         
  -4   6   2        219.32        198.25        19.44 o                         
  -2   6   2        204.81        190.99        11.82 o                         
   0   6   2         97.13        104.96        12.20 o                         
   2   6   2        419.22        413.49        20.45 o                         
   4   6   2         40.98         37.35         7.33 o                         
   6   6   2         74.90         49.19        17.01 o                         
   8   6   2        472.58        470.71        33.61 o                         
  10   6   2         66.52         94.90        67.68 o                         
  12   6   2        345.62        332.06        32.30 o                         
  14   6   2         56.73         54.05        21.94 o                         
  16   6   2          1.37        -21.58        21.58 o                         
  18   6   2         43.24         45.70        27.47 o                         
 -19   7   2         88.16         10.93        24.70 o                         
 -17   7   2          1.39         10.23        22.51 o                         
 -15   7   2         52.11         54.14        17.06 o                         
 -13   7   2        577.96        557.72        31.88 o                         
 -11   7   2        312.19        315.76        20.87 o                         
  -9   7   2        144.65        164.03        14.86 o                         
  -7   7   2        228.98        221.57        16.21 o                         
  -5   7   2        607.87        606.72        27.46 o                         
  -3   7   2        298.17        324.09        28.44 o                         
  -1   7   2       1262.53       1258.54        24.82 o                         
   1   7   2       1419.76       1315.73        29.70 o                         
   3   7   2       2610.71       2650.94        49.56 o                         
   5   7   2        138.64        118.63        17.50 o                         
   7   7   2        156.14        133.90        21.25 o                         
   9   7   2        137.53        161.57        48.59 o                         
  11   7   2        107.36        133.51        27.42 o                         
  13   7   2         92.61         77.23        24.80 o                         
  15   7   2        143.51        118.46        30.61 o                         
  17   7   2         16.43         36.10        37.48 o                         
 -18   8   2         67.96        160.35        50.67 o                         
 -16   8   2         54.99         26.38        26.02 o                         
 -14   8   2        419.96        452.16        91.26 o                         
 -12   8   2          7.69         38.46        17.28 o                         
 -10   8   2        520.41        499.35        31.21 o                         
  -8   8   2        185.78        195.42        21.45 o                         
  -6   8   2        338.82        318.22        18.50 o                         
  -4   8   2        101.45         60.77        18.33 o                         
  -2   8   2          2.85         -1.43        11.42 o                         
   0   8   2        475.33        495.74        22.85 o                         
   2   8   2         37.94         42.53        18.53 o                         
   4   8   2        418.22        399.34        34.46 o                         
   6   8   2         59.45         71.77        17.25 o                         
   8   8   2          1.90         12.43        18.50 o                         
  10   8   2        701.98        702.47        39.09 o                         
  12   8   2         20.86         30.13        22.82 o                         
  14   8   2        195.31        161.75        45.12 o                         
 -13   9   2         64.20         55.53        38.18 o                         
 -11   9   2        231.44        254.78        49.98 o                         
  -9   9   2        149.71        112.14        79.49 o                         
  -7   9   2        883.73        747.85        48.93 o                         
  -5   9   2       1527.92       1542.03        63.07 o                         
  -3   9   2         66.04         61.16        28.22 o                         
  -1   9   2        344.89        349.69        28.59 o                         
   1   9   2        256.84        211.79        27.97 o                         
   3   9   2        487.16        478.63        66.30 o                         
   5   9   2         50.71         15.76        20.75 o                         
   7   9   2       1115.60       1130.60        65.89 o                         
   9   9   2        745.17        754.52        61.59 o                         
  -6  10   2          0.17        -15.97        31.93 o                         
  -4  10   2         25.55         65.25        38.87 o                         
  -2  10   2        269.87        293.71        41.65 o                         
   0  10   2         37.38         11.61        66.99 o                         
   2  10   2        410.55        353.30        55.54 o                         
 -27   1   3          9.94        -15.02        21.44 o                         
 -25   1   3         87.30         88.31        20.85 o                         
 -23   1   3         49.35         49.91        18.27 o                         
 -21   1   3          0.41         -5.98        13.21 o                         
 -19   1   3        632.32        635.84        30.67 o                         
 -17   1   3         64.17         79.14        13.63 o                         
 -15   1   3         54.32         44.99        14.33 o                         
 -13   1   3        505.15        543.92        21.54 o                         
 -11   1   3       1147.34       1074.47        15.74 o                         
  -9   1   3        767.67        855.44        12.88 o                         
  -7   1   3        517.32        514.12         9.25 o                         
  -5   1   3      18675.60      18321.97       144.98 o                         
  -3   1   3      40956.26      40083.66       312.88 o                         
  -1   1   3       4989.37       4678.22        53.06 o                         
   1   1   3       6474.91       6469.68        71.52 o                         
   3   1   3          0.17          5.09         3.49 o                         
   5   1   3        954.99       1020.33        16.89 o                         
   7   1   3        308.79        257.84        11.15 o                         
   9   1   3       2017.42       2149.28        36.48 o                         
  11   1   3         27.30         27.26         9.72 o                         
  13   1   3       1120.90       1182.88        31.24 o                         
  15   1   3          1.22         12.65        14.53 o                         
  17   1   3         40.80         25.72        22.08 o                         
  19   1   3         15.43          0.54        17.84 o                         
  21   1   3          2.94          8.42        20.42 o                         
  23   1   3         47.32         53.09        24.58 o                         
 -28   2   3         62.31        104.95        28.02 o                         
 -26   2   3        284.56        334.36        35.15 o                         
 -24   2   3         25.34         -0.31        18.53 o                         
 -22   2   3       1258.57       1182.38        33.05 o                         
 -20   2   3         59.37         45.56        19.11 o                         
 -18   2   3       3338.01       3268.10        64.80 o                         
 -16   2   3       1209.32       1243.20        34.20 o                         
 -14   2   3         36.21         33.14        15.08 o                         
 -12   2   3       1574.03       1653.40        24.06 o                         
 -10   2   3       1755.77       1761.14        20.58 o                         
  -8   2   3          0.28          3.17         4.23 o                         
  -6   2   3        113.69        120.88         5.72 o                         
  -4   2   3       4473.91       4455.34        45.55 o                         
  -2   2   3       1835.65       1811.64        22.27 o                         
   0   2   3        486.74        508.61        12.95 o                         
   2   2   3       3704.18       3903.66        45.92 o                         
   4   2   3       6501.04       6375.64        72.66 o                         
   6   2   3        939.14        950.96        18.53 o                         
   8   2   3       5367.70       5368.41        76.32 o                         
  10   2   3          8.86         15.52         7.61 o                         
  12   2   3        151.14        149.11        13.95 o                         
  14   2   3        189.52        191.44        20.79 o                         
  16   2   3         83.45         77.70        18.66 o                         
  18   2   3         74.34         69.28        19.97 o                         
  20   2   3         83.48         78.45        25.20 o                         
  22   2   3         43.54         62.55        30.29 o                         
 -27   3   3         23.09         56.74        33.99 o                         
 -25   3   3          3.65        -19.25        20.66 o                         
 -23   3   3         26.80         38.08        19.84 o                         
 -21   3   3         22.83         28.52        12.19 o                         
 -19   3   3         13.10        -10.37        10.61 o                         
 -17   3   3       1770.34       1696.07        38.89 o                         
 -15   3   3       2106.82       2011.36        46.70 o                         
 -13   3   3         21.56         23.05         6.59 o                         
 -11   3   3        318.52        340.24        11.58 o                         
  -9   3   3         87.19        103.02         6.39 o                         
  -7   3   3       2074.10       2196.90        24.45 o                         
  -5   3   3      14402.92      14900.34       141.30 o                         
  -3   3   3       1991.85       1940.21        25.08 o                         
  -1   3   3        227.79        218.69        12.26 o                         
   1   3   3       1518.08       1450.53        25.76 o                         
   3   3   3       1566.51       1465.63        23.75 o                         
   5   3   3        840.34        877.14        18.55 o                         
   7   3   3        107.21        131.20         7.47 o                         
   9   3   3         35.43         48.56        15.73 o                         
  11   3   3          1.72         -5.28         8.25 o                         
  13   3   3          0.06         -8.02         9.87 o                         
  15   3   3        382.15        391.82        30.51 o                         
  17   3   3        797.10        775.40        68.93 o                         
  19   3   3        276.12        367.25        30.91 o                         
  21   3   3         36.58         46.23        24.15 o                         
 -26   4   3         73.69         33.58        24.37 o                         
 -24   4   3        136.35        174.48        27.80 o                         
 -22   4   3         67.81         71.84        20.95 o                         
 -20   4   3          1.03          9.93        11.90 o                         
 -18   4   3        497.97        536.04        24.05 o                         
 -16   4   3        784.00        791.83        35.38 o                         
 -14   4   3        441.65        431.01        22.09 o                         
 -12   4   3        430.80        411.01        13.32 o                         
 -10   4   3       1151.21       1223.59        22.83 o                         
  -8   4   3         11.50          9.94         5.10 o                         
  -6   4   3       1858.43       1950.73        25.36 o                         
  -4   4   3        990.07        925.66        20.66 o                         
  -2   4   3       1639.31       1572.28        26.84 o                         
   0   4   3        312.18        336.56        16.49 o                         
   2   4   3       2175.81       2063.01        38.98 o                         
   4   4   3       4232.93       4273.73        88.69 o                         
   6   4   3         57.02         61.47         6.35 o                         
   8   4   3         19.75         49.93        11.30 o                         
  10   4   3        430.28        421.44        14.15 o                         
  12   4   3        299.94        307.65        21.53 o                         
  14   4   3        213.10        206.00        20.67 o                         
  16   4   3          4.34         24.92        16.39 o                         
  18   4   3        138.86        180.03        24.44 o                         
  20   4   3        718.22        860.81        59.68 o                         
 -25   5   3         13.00        -27.28        27.28 o                         
 -23   5   3        366.74        433.50        40.10 o                         
 -21   5   3        902.10        963.21        82.10 o                         
 -19   5   3         14.59         15.79        12.77 o                         
 -17   5   3          3.52         -1.74        14.73 o                         
 -15   5   3        120.68        118.06        13.42 o                         
 -13   5   3          3.22         -0.56         6.91 o                         
 -11   5   3        180.64        213.98        11.46 o                         
  -9   5   3       1422.03       1509.09        32.05 o                         
  -7   5   3        243.88        251.45        11.90 o                         
  -5   5   3       7258.80       7301.92       108.10 o                         
  -3   5   3        304.17        277.49        14.11 o                         
  -1   5   3        369.83        256.45        23.72 o                         
   1   5   3        251.58        261.86        11.87 o                         
   3   5   3          2.20          2.78         7.20 o                         
   5   5   3       1345.01       1208.96        29.61 o                         
   7   5   3        970.90        944.27        31.72 o                         
   9   5   3        288.36        313.46        20.36 o                         
  11   5   3       2114.60       1952.13        47.21 o                         
  13   5   3          4.50         -3.89        23.99 o                         
  15   5   3         94.74         84.30        25.02 o                         
  17   5   3         29.00         -0.99        33.32 o                         
  19   5   3          2.16         32.94        25.68 o                         
 -22   6   3        301.47        321.93        40.97 o                         
 -20   6   3        234.82        223.22        66.99 o                         
 -18   6   3          6.03          2.94        26.73 o                         
 -16   6   3          0.53        -14.60        16.86 o                         
 -14   6   3        209.20        191.90        23.25 o                         
 -12   6   3         66.48         64.73        11.84 o                         
 -10   6   3          2.57         15.20         8.05 o                         
  -8   6   3        389.72        381.02        15.91 o                         
  -6   6   3          5.13          7.64         7.24 o                         
  -4   6   3          0.29         -1.39         9.02 o                         
  -2   6   3       1087.42       1014.73        22.91 o                         
   0   6   3         25.89         44.10         8.96 o                         
   2   6   3          0.09         -1.97         6.28 o                         
   4   6   3         95.51         99.63        20.14 o                         
   6   6   3          3.01         -9.05         9.05 o                         
   8   6   3          0.75         47.16        17.16 o                         
  10   6   3        852.00        936.10        47.19 o                         
  12   6   3        164.12        182.57        47.55 o                         
  14   6   3        256.96        362.85        37.15 o                         
  16   6   3          0.41        -21.52        56.23 o                         
  18   6   3        225.05        329.75        61.09 o                         
 -21   7   3         49.83         65.32        44.43 o                         
 -19   7   3         99.19         85.22        28.22 o                         
 -17   7   3        143.38        102.75        28.91 o                         
 -15   7   3          8.63         -8.63        18.89 o                         
 -13   7   3        224.58        235.36        23.38 o                         
 -11   7   3        201.39        240.11        18.02 o                         
  -9   7   3       1445.06       1527.56        37.73 o                         
  -7   7   3        582.64        493.24        22.73 o                         
  -5   7   3        941.74        911.54        37.09 o                         
  -3   7   3         49.27         55.45         8.50 o                         
  -1   7   3       4653.53       4442.30        67.04 o                         
   1   7   3        325.14        331.65        15.92 o                         
   3   7   3        197.94        228.48        26.48 o                         
   5   7   3        278.44        298.66        30.61 o                         
   7   7   3       1226.47       1243.77        43.48 o                         
   9   7   3        341.81        347.40        32.58 o                         
  11   7   3         33.72         22.09        21.33 o                         
  13   7   3         22.45         32.52        27.77 o                         
  15   7   3         31.14        106.21        41.65 o                         
 -18   8   3         76.30         42.94        28.42 o                         
 -16   8   3        145.39        112.43        44.43 o                         
 -14   8   3          0.10         -6.89        21.94 o                         
 -12   8   3         14.78         18.24        15.90 o                         
 -10   8   3         51.76         39.13        16.54 o                         
  -8   8   3        201.06        204.30        23.65 o                         
  -6   8   3        239.37        251.21        25.06 o                         
  -4   8   3       1004.04        984.62        33.07 o                         
  -2   8   3        951.89        993.14        34.97 o                         
   0   8   3         30.47         16.70        17.93 o                         
   2   8   3        639.44        675.93        33.71 o                         
   4   8   3       1483.63       1394.04        45.75 o                         
   6   8   3        968.60        959.33        47.02 o                         
   8   8   3         17.37         17.79        16.26 o                         
  10   8   3         30.56         -1.62        18.18 o                         
  12   8   3         55.90         -7.88        24.98 o                         
 -13   9   3         94.43         96.46        29.15 o                         
 -11   9   3        158.65        138.36        30.91 o                         
  -9   9   3          0.83         -8.65        45.47 o                         
  -7   9   3         52.84         53.43        20.28 o                         
  -5   9   3         60.39        103.30        29.40 o                         
  -3   9   3        107.09         99.61        21.24 o                         
  -1   9   3         98.79         92.79        23.31 o                         
   1   9   3        189.04        198.75        29.85 o                         
   3   9   3          0.15         10.26        20.13 o                         
   5   9   3        182.62        169.82        37.74 o                         
   7   9   3          3.87         -4.29        34.71 o                         
   9   9   3         28.00         44.23        29.85 o                         
  -6  10   3        115.25         81.22        43.04 o                         
  -4  10   3        384.76        457.07        45.27 o                         
  -2  10   3         72.67         38.52        39.57 o                         
   0  10   3         24.47         48.92        26.84 o                         
   2  10   3        116.16        172.85        42.35 o                         
 -28   0   4         19.25         16.57        54.14 o                         
 -26   0   4        144.46        137.46        31.86 o                         
 -24   0   4         72.81         71.15        26.49 o                         
 -22   0   4        444.89        429.20        40.27 o                         
 -20   0   4         83.22        106.96        23.92 o                         
 -18   0   4       1499.94       1823.27        61.35 o                         
 -16   0   4        410.93        413.12        30.44 o                         
 -14   0   4       6631.70       6678.12       144.87 o                         
 -12   0   4       2057.77       2207.71        38.10 o                         
 -10   0   4         39.37         51.00         7.67 o                         
  -8   0   4       1500.57       1298.87        21.28 o                         
  -6   0   4      18500.98      18178.56       195.37 o                         
  -4   0   4         56.33         54.19         5.56 o                         
  -2   0   4       7840.79       7777.40       149.21 o                         
   0   0   4      52310.61      53229.58       793.20 o                         
   2   0   4       5510.21       5181.84        72.55 o                         
   4   0   4      24109.22      24114.34       362.95 o                         
   6   0   4       3254.87       3491.56        55.12 o                         
   8   0   4       3314.42       3153.22        60.04 o                         
  10   0   4        231.57        282.27        20.22 o                         
  12   0   4       2620.46       2427.55        89.46 o                         
  14   0   4       2553.91       2340.02        55.92 o                         
  16   0   4        284.24        260.34        31.15 o                         
  18   0   4          0.00        -29.15        29.15 o                         
  20   0   4        988.00       1109.49        90.96 o                         
  22   0   4        322.94        389.39        62.48 o                         
 -29   1   4          0.97         23.21        20.98 o                         
 -27   1   4          7.10         -0.57        22.18 o                         
 -25   1   4         33.11         62.97        19.49 o                         
 -23   1   4        303.37        233.84        25.89 o                         
 -21   1   4         51.39         46.66        15.71 o                         
 -19   1   4          4.81          1.49        12.51 o                         
 -17   1   4        253.71        194.21        17.30 o                         
 -15   1   4        325.87        441.70        21.26 o                         
 -13   1   4        646.12        608.73        16.21 o                         
 -11   1   4         72.70         64.44         6.15 o                         
  -9   1   4         35.56         52.95         5.29 o                         
  -7   1   4       4217.81       4145.52        35.63 o                         
  -5   1   4        626.44        705.07         9.79 o                         
  -3   1   4       4933.67       4564.23        44.84 o                         
  -1   1   4        266.73        254.01         8.20 o                         
   1   1   4        418.34        361.23         8.74 o                         
   3   1   4          2.61          5.95         3.37 o                         
   5   1   4       2416.01       2539.70        32.23 o                         
   7   1   4        250.76        294.74        12.95 o                         
   9   1   4       1026.39       1010.24        26.02 o                         
  11   1   4         68.31         90.28        11.80 o                         
  13   1   4        994.43        899.16        27.69 o                         
  15   1   4         24.33          0.46        16.80 o                         
  17   1   4        543.62        567.32        37.02 o                         
  19   1   4        107.80        126.85        24.37 o                         
  21   1   4        126.83        138.58        27.11 o                         
 -28   2   4         17.48        -15.99        18.57 o                         
 -26   2   4         31.52         19.90        21.78 o                         
 -24   2   4         13.75          2.98        16.71 o                         
 -22   2   4         10.57          9.39        15.09 o                         
 -20   2   4        214.99        208.91        20.24 o                         
 -18   2   4         32.46         31.52        12.76 o                         
 -16   2   4        291.06        296.70        18.97 o                         
 -14   2   4        199.68        225.20        18.27 o                         
 -12   2   4       2244.06       2160.81        29.31 o                         
 -10   2   4        509.07        531.16        10.44 o                         
  -8   2   4       5805.87       5665.65        47.85 o                         
  -6   2   4       1402.65       1383.12        16.84 o                         
  -4   2   4       1074.30       1149.47        14.98 o                         
  -2   2   4       3884.27       3766.17        65.87 o                         
   0   2   4       1094.15        998.33        15.05 o                         
   2   2   4         34.81         55.26         6.55 o                         
   4   2   4        549.09        604.89        10.54 o                         
   6   2   4       1801.50       1685.40        26.96 o                         
   8   2   4       1048.28       1003.44        23.02 o                         
  10   2   4        114.08         87.45        11.54 o                         
  12   2   4       2245.94       2223.20        55.52 o                         
  14   2   4       1711.31       1570.71        47.66 o                         
  16   2   4        244.28        249.98        26.19 o                         
  18   2   4         84.33         73.89        26.93 o                         
  20   2   4        352.40        404.15        35.20 o                         
 -27   3   4          0.36         31.54        23.32 o                         
 -25   3   4          0.09          4.31        20.26 o                         
 -23   3   4        875.51        925.45        81.47 o                         
 -21   3   4        114.92        168.61        18.44 o                         
 -19   3   4         38.79         55.52        12.82 o                         
 -17   3   4        305.71        282.54        17.89 o                         
 -15   3   4         17.59          7.13         8.37 o                         
 -13   3   4        392.84        395.02        13.54 o                         
 -11   3   4        342.25        380.74        12.39 o                         
  -9   3   4        502.67        565.95        12.93 o                         
  -7   3   4       9249.36       9709.40        90.06 o                         
  -5   3   4       4486.64       4450.68        50.81 o                         
  -3   3   4        107.11        106.63        12.95 o                         
  -1   3   4       4342.83       4227.74        61.41 o                         
   1   3   4        290.59        279.14         9.57 o                         
   3   3   4        149.64        181.08        11.59 o                         
   5   3   4        563.17        545.88        13.35 o                         
   7   3   4         45.37         34.64         4.83 o                         
   9   3   4         61.27         50.15         8.77 o                         
  11   3   4       2783.03       2803.46        51.51 o                         
  13   3   4          3.15         -7.88        12.69 o                         
  15   3   4          0.45          6.74        15.07 o                         
  17   3   4        124.19        132.67        21.95 o                         
  19   3   4          1.37         16.59        20.08 o                         
  21   3   4         35.76         12.78        22.86 o                         
 -26   4   4        218.43        262.54        32.81 o                         
 -24   4   4         18.13          7.04        20.46 o                         
 -22   4   4        493.07        438.27        32.44 o                         
 -20   4   4        141.44         98.28        23.45 o                         
 -18   4   4       2777.43       2768.20        55.44 o                         
 -16   4   4        667.31        657.81        21.93 o                         
 -14   4   4        406.89        419.74        15.81 o                         
 -12   4   4        378.68        448.60        15.41 o                         
 -10   4   4       1391.43       1530.68        24.61 o                         
  -8   4   4       1770.97       1993.34        26.76 o                         
  -6   4   4        399.52        503.12        17.10 o                         
  -4   4   4          0.21          4.16         4.93 o                         
  -2   4   4        412.83        441.78        15.67 o                         
   0   4   4        884.80        892.46        15.37 o                         
   2   4   4         47.98         63.41         8.80 o                         
   4   4   4        114.61        131.67         6.80 o                         
   6   4   4        796.58        760.00        18.79 o                         
   8   4   4       1444.82       1470.93        36.86 o                         
  10   4   4        531.99        509.71        11.58 o                         
  12   4   4        132.52        138.62        17.41 o                         
  14   4   4         52.19         73.55        17.38 o                         
  16   4   4        163.55        216.24        24.13 o                         
  18   4   4        622.28        784.81        91.99 o                         
  20   4   4        242.34        301.90        49.52 o                         
 -25   5   4         48.19         -1.46        27.21 o                         
 -23   5   4         88.86         77.22        34.73 o                         
 -21   5   4         46.86         26.30        39.09 o                         
 -19   5   4       1009.83        967.85        32.44 o                         
 -17   5   4        462.72        443.87        20.15 o                         
 -15   5   4         19.91         34.96        12.05 o                         
 -13   5   4         25.86         23.40         8.69 o                         
 -11   5   4        372.03        362.54        17.60 o                         
  -9   5   4        392.42        411.14        14.63 o                         
  -7   5   4         55.07         52.81         8.16 o                         
  -5   5   4        671.15        727.87        30.83 o                         
  -3   5   4        570.25        577.12        18.88 o                         
  -1   5   4       1747.90       1796.58        75.97 o                         
   1   5   4         56.77         47.14         7.66 o                         
   3   5   4          0.01          0.83         7.78 o                         
   5   5   4         36.56         33.06        11.30 o                         
   7   5   4        254.75        281.19        15.83 o                         
   9   5   4         24.00         24.32        10.48 o                         
  11   5   4         43.08         57.40        13.25 o                         
  13   5   4         69.77         69.44        46.86 o                         
  15   5   4        191.17        225.07        32.91 o                         
  17   5   4        114.21        107.47        48.94 o                         
  19   5   4         65.34        121.48        49.98 o                         
 -24   6   4         45.78         35.19        64.90 o                         
 -22   6   4         15.35         19.44        25.30 o                         
 -20   6   4         74.49         51.62        26.26 o                         
 -18   6   4         12.38        -14.83        14.83 o                         
 -16   6   4        197.49        176.48        17.11 o                         
 -14   6   4         76.14         60.86        12.93 o                         
 -12   6   4         13.26         -0.45        12.62 o                         
 -10   6   4        304.86        296.47        19.64 o                         
  -8   6   4          6.31          3.58        10.89 o                         
  -6   6   4        290.98        329.77        15.08 o                         
  -4   6   4          0.67          4.16         7.61 o                         
  -2   6   4        649.05        663.81        25.83 o                         
   0   6   4         24.98         16.40         7.80 o                         
   2   6   4       1399.54       1340.58        45.22 o                         
   4   6   4         11.38         -6.92        21.24 o                         
   6   6   4         18.40        -11.09        11.14 o                         
   8   6   4        515.96        605.43        38.64 o                         
  10   6   4        125.19        135.37        38.87 o                         
  12   6   4         13.59         15.39        25.68 o                         
  14   6   4          0.38          9.29        22.14 o                         
  16   6   4          1.09         10.41        38.87 o                         
 -21   7   4          0.03         -5.80        24.61 o                         
 -19   7   4        116.05        158.27        31.92 o                         
 -17   7   4         47.52         55.63        18.26 o                         
 -15   7   4         49.90         37.26        16.76 o                         
 -13   7   4         47.30         45.06        13.52 o                         
 -11   7   4         28.67         35.93        12.50 o                         
  -9   7   4        532.18        540.44        26.46 o                         
  -7   7   4         66.20         62.01        14.73 o                         
  -5   7   4        138.19        162.28        16.69 o                         
  -3   7   4        835.02        752.34        30.13 o                         
  -1   7   4       1968.58       1885.00        41.27 o                         
   1   7   4         16.26         -0.39        11.92 o                         
   3   7   4          7.28        -11.15        11.15 o                         
   5   7   4        278.41        279.61        23.74 o                         
   7   7   4       1092.10       1013.25        69.33 o                         
   9   7   4        564.96        590.78        35.16 o                         
  11   7   4         23.34         11.73        20.63 o                         
  13   7   4          7.17        -28.46        37.48 o                         
  15   7   4          1.88         73.58        41.65 o                         
 -18   8   4        257.81        312.43        39.73 o                         
 -16   8   4         22.20        -15.61        17.38 o                         
 -14   8   4        176.99        169.74        33.95 o                         
 -12   8   4          0.17         -3.44        15.00 o                         
 -10   8   4          1.41         24.13        12.46 o                         
  -8   8   4        258.67        273.10        25.01 o                         
  -6   8   4         98.36        108.21        19.11 o                         
  -4   8   4          9.76         28.39        19.34 o                         
  -2   8   4        142.58        163.59        22.14 o                         
   0   8   4        121.51        139.68        17.18 o                         
   2   8   4         75.83         85.15        15.89 o                         
   4   8   4         15.50        -13.83        13.83 o                         
   6   8   4         38.48         55.76        17.29 o                         
   8   8   4          1.36         35.75        23.56 o                         
  10   8   4          0.03        -21.80        29.50 o                         
  12   8   4          6.61          8.51        25.19 o                         
 -15   9   4          4.28         14.58        36.10 o                         
 -13   9   4          9.03        -22.51        22.51 o                         
 -11   9   4         20.04        -19.44        22.82 o                         
  -9   9   4         21.69          3.39        24.12 o                         
  -7   9   4        177.40        234.55        34.58 o                         
  -5   9   4        744.02        752.61        41.53 o                         
  -3   9   4         30.91         34.10        20.24 o                         
  -1   9   4        380.08        433.83        32.44 o                         
   1   9   4         35.35         60.29        42.69 o                         
   3   9   4         13.97         54.14        25.89 o                         
   5   9   4         77.84        106.26        26.94 o                         
   7   9   4        536.62        481.54        44.96 o                         
  -6  10   4         83.65         14.39        59.01 o                         
  -4  10   4         17.35        -14.90        23.32 o                         
  -2  10   4        461.05        360.25        63.18 o                         
   0  10   4         13.64         65.25        36.79 o                         
 -29   1   5         24.64         12.28        22.44 o                         
 -27   1   5        102.99        134.61        23.03 o                         
 -25   1   5          0.05         -9.39        16.40 o                         
 -23   1   5        266.42        261.12        23.84 o                         
 -21   1   5         39.13         36.36        15.36 o                         
 -19   1   5         11.61         33.35        12.56 o                         
 -17   1   5        766.81        762.49        46.21 o                         
 -15   1   5        342.61        309.59        18.45 o                         
 -13   1   5        872.88        944.88        20.62 o                         
 -11   1   5        819.77        921.00        14.45 o                         
  -9   1   5       4173.68       4085.20        36.37 o                         
  -7   1   5         47.16         36.59         4.51 o                         
  -5   1   5       6802.95       6249.81        58.00 o                         
  -3   1   5       1947.36       1715.78        23.24 o                         
  -1   1   5        212.20        196.55         6.14 o                         
   1   1   5       2152.00       2221.25        32.24 o                         
   3   1   5       5255.60       5292.34        53.81 o                         
   5   1   5        469.15        618.56        14.77 o                         
   7   1   5       2233.89       2255.94        33.75 o                         
   9   1   5         96.60         87.39        11.82 o                         
  11   1   5         83.20        100.54        13.36 o                         
  13   1   5          1.30         -0.71        13.17 o                         
  15   1   5          1.08          6.10        15.87 o                         
  17   1   5         26.54         39.69        19.57 o                         
  19   1   5        147.44        178.22        39.22 o                         
  21   1   5        129.81        108.45        43.04 o                         
 -28   2   5        137.66        137.48        23.94 o                         
 -26   2   5        156.23        202.64        25.26 o                         
 -24   2   5         62.90         73.29        19.39 o                         
 -22   2   5        534.53        499.95        41.39 o                         
 -20   2   5        167.10        169.01        26.75 o                         
 -18   2   5        722.39        831.31        30.63 o                         
 -16   2   5       1874.91       1760.29        36.04 o                         
 -14   2   5       1544.65       1505.29        31.29 o                         
 -12   2   5       3970.09       4256.90        48.35 o                         
 -10   2   5       4307.33       4454.71        41.79 o                         
  -8   2   5       1248.51       1417.72        17.35 o                         
  -6   2   5      13543.19      13729.86       130.60 o                         
  -4   2   5       8183.27       8027.90        78.31 o                         
  -2   2   5         33.54         48.98         3.72 o                         
   0   2   5       5522.01       5699.96        65.32 o                         
   2   2   5       2109.56       2228.09        35.88 o                         
   4   2   5        418.30        374.47         6.86 o                         
   6   2   5        748.02        886.18        17.10 o                         
   8   2   5       3421.06       3295.38        50.81 o                         
  10   2   5        991.38        903.98        31.72 o                         
  12   2   5         10.32         29.20        13.95 o                         
  14   2   5       3144.82       3025.72        87.30 o                         
  16   2   5         11.22         -6.78        16.98 o                         
  18   2   5        203.10        240.30        28.32 o                         
  20   2   5         94.25        127.64        43.17 o                         
 -27   3   5        110.35        169.92        35.71 o                         
 -25   3   5        255.93        248.90        29.74 o                         
 -23   3   5       1440.71       1355.16        36.79 o                         
 -21   3   5        287.84        282.53        19.04 o                         
 -19   3   5          6.35         20.94        11.35 o                         
 -17   3   5       1002.41        927.75        23.89 o                         
 -15   3   5        860.88        784.20        23.50 o                         
 -13   3   5       1330.00       1270.09        24.76 o                         
 -11   3   5        299.55        359.57        12.75 o                         
  -9   3   5       1162.68       1127.76        26.26 o                         
  -7   3   5       1259.38       1249.79        16.94 o                         
  -5   3   5         35.26         38.04         4.81 o                         
  -3   3   5        449.65        438.00        16.67 o                         
  -1   3   5        131.70        131.51         5.95 o                         
   1   3   5       2183.74       2334.26        36.21 o                         
   3   3   5         10.01         12.22         4.51 o                         
   5   3   5       1417.69       1385.35        17.70 o                         
   7   3   5         74.99         91.48         6.32 o                         
   9   3   5          9.42          0.56         7.09 o                         
  11   3   5       1368.80       1423.15        58.25 o                         
  13   3   5        235.96        221.68        22.40 o                         
  15   3   5        103.97        129.01        20.23 o                         
  17   3   5         51.17         98.15        22.32 o                         
  19   3   5         36.85         22.39        41.27 o                         
 -26   4   5         12.57         33.90        22.73 o                         
 -24   4   5         64.30         27.11        20.14 o                         
 -22   4   5        171.17        186.00        19.24 o                         
 -20   4   5        272.32        278.28        20.44 o                         
 -18   4   5         11.21          7.97         9.96 o                         
 -16   4   5          0.39          9.32         9.30 o                         
 -14   4   5         72.83         68.43        12.22 o                         
 -12   4   5        844.13        859.60        22.46 o                         
 -10   4   5        353.32        392.30        14.22 o                         
  -8   4   5        411.93        397.34        13.63 o                         
  -6   4   5       3641.24       3678.33        44.56 o                         
  -4   4   5        831.77        820.20        15.58 o                         
  -2   4   5        137.58        140.86        10.06 o                         
   0   4   5        806.77        804.50        21.65 o                         
   2   4   5       1826.20       1917.48        37.13 o                         
   4   4   5         13.96         11.73         5.31 o                         
   6   4   5        406.01        439.28        17.52 o                         
   8   4   5       2432.77       2348.59        45.95 o                         
  10   4   5        382.73        402.94        23.15 o                         
  12   4   5        298.93        333.45        23.89 o                         
  14   4   5        677.91        715.36        35.68 o                         
  16   4   5        312.89        335.38        66.96 o                         
  18   4   5         24.95         -6.94        43.04 o                         
 -25   5   5         29.33         25.37        34.76 o                         
 -23   5   5        132.68        122.46        24.12 o                         
 -21   5   5         38.31         32.55        14.34 o                         
 -19   5   5          0.33        -15.12        15.12 o                         
 -17   5   5          0.47        -10.47        10.47 o                         
 -15   5   5        235.93        209.89        16.97 o                         
 -13   5   5        654.22        648.90        22.36 o                         
 -11   5   5        200.62        180.21        12.55 o                         
  -9   5   5         79.76         73.50         8.43 o                         
  -7   5   5       2808.25       2784.29        57.67 o                         
  -5   5   5        113.59        119.18        10.75 o                         
  -3   5   5        103.81         77.84        11.43 o                         
  -1   5   5        985.52        957.89        19.14 o                         
   1   5   5        231.63        266.67        22.05 o                         
   3   5   5        559.20        602.36        21.70 o                         
   5   5   5        915.49        910.02        23.56 o                         
   7   5   5        439.49        446.50        21.75 o                         
   9   5   5        287.54        309.70        19.98 o                         
  11   5   5         11.58          4.30        18.01 o                         
  13   5   5        102.59         92.64        24.18 o                         
  15   5   5        705.33        797.01        79.85 o                         
  17   5   5          0.77        -34.71        34.71 o                         
 -24   6   5         62.61         40.91        74.62 o                         
 -22   6   5          0.17         16.21        24.04 o                         
 -20   6   5        239.68        217.99        24.06 o                         
 -18   6   5         80.92         95.44        15.40 o                         
 -16   6   5        326.40        277.51        20.38 o                         
 -14   6   5       2172.87       2131.17        49.34 o                         
 -12   6   5        434.96        386.51        20.94 o                         
 -10   6   5          0.02         -6.51        10.51 o                         
  -8   6   5        247.48        256.23        14.23 o                         
  -6   6   5         12.75          4.99         8.72 o                         
  -4   6   5        972.24        977.25        39.17 o                         
  -2   6   5       1392.28       1305.71        42.72 o                         
   0   6   5       1467.28       1453.26        40.26 o                         
   2   6   5        387.65        394.39        33.57 o                         
   4   6   5         57.61         70.17        15.81 o                         
   6   6   5        829.45        855.11        32.19 o                         
   8   6   5        272.88        254.40        23.86 o                         
  10   6   5        442.97        419.53        35.06 o                         
  12   6   5        211.35        182.58        47.90 o                         
  14   6   5        228.70        261.02        54.84 o                         
  16   6   5        248.68        253.39        57.62 o                         
 -21   7   5         30.32         57.37        27.24 o                         
 -19   7   5        257.12        310.16        37.79 o                         
 -17   7   5         92.88         79.29        23.03 o                         
 -15   7   5          2.19         -6.27        12.12 o                         
 -13   7   5        620.44        662.26        29.01 o                         
 -11   7   5       1128.63       1100.48        33.32 o                         
  -9   7   5         85.63        114.84        14.15 o                         
  -7   7   5         32.56         29.49        10.58 o                         
  -5   7   5        100.63        100.90        18.59 o                         
  -3   7   5        529.49        546.36        26.50 o                         
  -1   7   5        323.90        345.96        18.47 o                         
   1   7   5         66.42         93.68        14.27 o                         
   3   7   5         20.74         26.19        12.92 o                         
   5   7   5          0.10        -11.01        11.01 o                         
   7   7   5         65.38         57.42        16.51 o                         
   9   7   5        201.41        214.62        66.30 o                         
  11   7   5         49.95         75.57        28.83 o                         
  13   7   5        353.06        347.17        41.92 o                         
 -18   8   5         53.50         87.90        52.76 o                         
 -16   8   5         25.41         16.75        18.22 o                         
 -14   8   5          1.15         28.46        17.18 o                         
 -12   8   5        123.75        167.40        24.06 o                         
 -10   8   5          2.46         -9.82        19.77 o                         
  -8   8   5         13.07          0.98        15.68 o                         
  -6   8   5        325.99        345.26        36.04 o                         
  -4   8   5          0.00          3.94        16.53 o                         
  -2   8   5        279.72        302.32        26.05 o                         
   0   8   5         29.16         26.69        14.20 o                         
   2   8   5          2.94         -0.07        14.13 o                         
   4   8   5        194.18        215.10        26.15 o                         
   6   8   5        250.32        227.86        33.69 o                         
   8   8   5          1.94         -8.12        23.18 o                         
  10   8   5        256.45        272.97        39.50 o                         
 -15   9   5        280.95        350.04        67.30 o                         
 -13   9   5        157.04         79.49        36.45 o                         
 -11   9   5        214.04        237.12        36.32 o                         
  -9   9   5         13.05         50.61        25.96 o                         
  -7   9   5         90.53         90.62        21.39 o                         
  -5   9   5         35.85         34.42        18.93 o                         
  -3   9   5          1.70         16.01        16.83 o                         
  -1   9   5          3.70          2.62        18.26 o                         
   1   9   5         90.73         56.26        24.24 o                         
   3   9   5        314.07        355.10        64.88 o                         
   5   9   5          0.02          2.16        24.52 o                         
  -6  10   5        192.69        217.02        39.95 o                         
  -4  10   5        211.85        198.28        43.73 o                         
 -30   0   6          0.93         58.03        33.11 o                         
 -28   0   6         23.57          2.40        30.89 o                         
 -26   0   6        120.10        158.33        33.32 o                         
 -24   0   6        318.70        324.30        37.79 o                         
 -22   0   6        310.43        312.75        68.70 o                         
 -20   0   6       1683.52       1701.61        61.63 o                         
 -18   0   6       4912.50       4771.76       183.02 o                         
 -16   0   6       1625.65       1760.61        56.40 o                         
 -14   0   6       3178.25       3548.33        70.95 o                         
 -12   0   6        227.94        340.07        13.98 o                         
 -10   0   6      20745.43      21670.23       235.61 o                         
  -8   0   6        470.21        459.47        17.50 o                         
  -6   0   6       7414.66       6965.25        87.19 o                         
  -4   0   6       2514.39       2463.06        45.55 o                         
  -2   0   6      45781.60      47840.16      1206.55 o                         
   0   0   6      34833.34      36975.21       732.96 o                         
   2   0   6      14986.64      15777.05       243.14 o                         
   4   0   6       2448.56       2249.66        44.78 o                         
   6   0   6       3078.67       3405.90        94.50 o                         
   8   0   6       1574.56       1574.75        74.33 o                         
  10   0   6      10828.33      10435.77       311.09 o                         
  12   0   6       3022.42       2826.34       118.15 o                         
  14   0   6         23.81         14.58        29.85 o                         
  16   0   6          0.34         36.10        34.01 o                         
  18   0   6          0.28         31.24        38.18 o                         
  20   0   6        464.34        519.24        70.12 o                         
 -29   1   6        281.60        358.75        32.06 o                         
 -27   1   6        305.33        367.76        29.91 o                         
 -25   1   6        140.01        115.50        24.75 o                         
 -23   1   6        687.30        647.75        33.26 o                         
 -21   1   6         68.94         53.53        15.93 o                         
 -19   1   6       1113.96       1082.11        34.30 o                         
 -17   1   6        475.85        448.91        22.99 o                         
 -15   1   6        329.85        375.92        17.68 o                         
 -13   1   6         29.13         34.10         7.62 o                         
 -11   1   6       1687.96       1907.01        21.32 o                         
  -9   1   6       1004.82       1020.12        13.64 o                         
  -7   1   6       6471.07       6640.54        59.47 o                         
  -5   1   6         65.61         68.23         4.68 o                         
  -3   1   6          0.30         -1.07         3.57 o                         
  -1   1   6       2725.31       2767.67        33.39 o                         
   1   1   6        831.33        893.90        29.87 o                         
   3   1   6        115.47         83.76         5.89 o                         
   5   1   6          0.13         -3.77         3.77 o                         
   7   1   6        250.49        233.22        10.46 o                         
   9   1   6       4859.62       4843.92        78.81 o                         
  11   1   6        177.15        127.60        13.68 o                         
  13   1   6          8.56         46.04        21.35 o                         
  15   1   6        243.19        271.70        45.12 o                         
  17   1   6          7.97         -4.81        45.12 o                         
  19   1   6        183.60        219.04        36.78 o                         
 -28   2   6         55.25         88.31        23.37 o                         
 -26   2   6         47.31         35.46        23.15 o                         
 -24   2   6        317.99        269.16        24.78 o                         
 -22   2   6          2.29         19.67        13.97 o                         
 -20   2   6        275.46        264.15        21.49 o                         
 -18   2   6        436.96        381.12        20.11 o                         
 -16   2   6        362.42        326.85        17.32 o                         
 -14   2   6          3.86          7.99         8.51 o                         
 -12   2   6        641.13        660.53        14.84 o                         
 -10   2   6       1300.64       1403.21        18.37 o                         
  -8   2   6        873.72        910.10        13.84 o                         
  -6   2   6        231.07        235.84         7.77 o                         
  -4   2   6        350.18        263.05         7.23 o                         
  -2   2   6       1539.10       1742.46        26.07 o                         
   0   2   6       2584.45       2984.34        34.12 o                         
   2   2   6       1846.37       1999.20        28.17 o                         
   4   2   6        423.07        446.96         7.97 o                         
   6   2   6        150.32        164.53         8.91 o                         
   8   2   6       3072.46       3031.36        44.25 o                         
  10   2   6        508.90        440.32        22.58 o                         
  12   2   6        970.19       1005.68        54.21 o                         
  14   2   6          0.42          4.31        15.37 o                         
  16   2   6          0.68         -7.73        17.71 o                         
  18   2   6         66.43         38.98        22.51 o                         
 -29   3   6        478.95        618.81        47.39 o                         
 -27   3   6          4.40         -1.60        20.41 o                         
 -25   3   6        947.39       1020.16        35.51 o                         
 -23   3   6         36.68         77.89        14.95 o                         
 -21   3   6        700.91        606.84        26.15 o                         
 -19   3   6       1293.42       1382.75        31.04 o                         
 -17   3   6       2966.28       2862.60        45.78 o                         
 -15   3   6        942.24       1006.75        26.88 o                         
 -13   3   6       1462.12       1469.80        25.97 o                         
 -11   3   6       1068.93       1037.26        19.68 o                         
  -9   3   6        174.09        155.38         8.12 o                         
  -7   3   6        439.87        497.04        19.76 o                         
  -5   3   6       1581.45       1794.72        29.40 o                         
  -3   3   6       1772.03       1734.80        28.67 o                         
  -1   3   6         26.32         16.57         4.03 o                         
   1   3   6       1566.15       1581.53        59.88 o                         
   3   3   6       2285.22       2316.28        32.07 o                         
   5   3   6       1466.28       1470.87        23.66 o                         
   7   3   6       1149.26       1160.62        22.01 o                         
   9   3   6       1800.77       1752.76        39.88 o                         
  11   3   6        666.08        683.78        24.14 o                         
  13   3   6        158.27        186.61        21.97 o                         
  15   3   6         40.51         80.55        19.77 o                         
  17   3   6        298.33        274.66        28.95 o                         
 -28   4   6         61.54        111.19        28.61 o                         
 -26   4   6         69.28         85.41        24.47 o                         
 -24   4   6        455.58        497.18        45.29 o                         
 -22   4   6        539.75        509.85        27.68 o                         
 -20   4   6        446.52        405.92        30.83 o                         
 -18   4   6        961.38        955.14        27.56 o                         
 -16   4   6       1537.74       1383.94        36.85 o                         
 -14   4   6        150.92        174.68        17.13 o                         
 -12   4   6        180.99        191.96        13.00 o                         
 -10   4   6        171.94        179.16        12.57 o                         
  -8   4   6       3253.56       3542.15        41.41 o                         
  -6   4   6       4044.31       4150.14        49.23 o                         
  -4   4   6       8786.03       8971.08       126.31 o                         
  -2   4   6       1881.14       1885.34        26.88 o                         
   0   4   6          0.51          1.61         3.91 o                         
   2   4   6          5.04         -4.67         9.04 o                         
   4   4   6        263.27        294.29        11.31 o                         
   6   4   6        260.01        253.89        10.96 o                         
   8   4   6       4168.97       4036.01        69.26 o                         
  10   4   6        156.15        149.19        17.67 o                         
  12   4   6        256.44        309.87        38.99 o                         
  14   4   6        995.02        984.16        67.68 o                         
  16   4   6        306.30        163.84        48.60 o                         
 -27   5   6         29.93         -2.78        45.12 o                         
 -25   5   6        154.43        147.65        26.62 o                         
 -23   5   6         35.41         53.51        21.28 o                         
 -21   5   6        375.22        359.43        24.09 o                         
 -19   5   6        825.82        847.84        32.27 o                         
 -17   5   6        201.58        178.16        17.45 o                         
 -15   5   6        396.23        376.03        21.80 o                         
 -13   5   6        117.75         79.08        12.73 o                         
 -11   5   6       1039.11        956.22        28.48 o                         
  -9   5   6        578.42        612.68        17.94 o                         
  -7   5   6         69.06         70.30         7.42 o                         
  -5   5   6        269.87        293.51        17.30 o                         
  -3   5   6       1932.86       1915.85        44.05 o                         
  -1   5   6         64.83         62.42         4.19 o                         
   1   5   6       3132.81       3106.58        55.76 o                         
   3   5   6       1216.20       1285.05        51.63 o                         
   5   5   6         42.06         41.60        11.37 o                         
   7   5   6        449.41        461.76        17.14 o                         
   9   5   6          0.54         -1.17        14.06 o                         
  11   5   6        180.56        161.98        26.30 o                         
  13   5   6        356.04        336.01        57.62 o                         
  15   5   6          1.91        -22.91        37.48 o                         
 -24   6   6         31.49         96.76        31.66 o                         
 -22   6   6         78.28         59.39        43.04 o                         
 -20   6   6        451.36        470.73        26.67 o                         
 -18   6   6          3.13         20.62        13.46 o                         
 -16   6   6         24.92         16.15        12.74 o                         
 -14   6   6        142.79        144.32        15.99 o                         
 -12   6   6        186.80        180.00        16.18 o                         
 -10   6   6        181.62        219.35        18.64 o                         
  -8   6   6        677.25        645.16        23.82 o                         
  -6   6   6       1977.80       1893.54        45.46 o                         
  -4   6   6       2191.44       2153.98        51.26 o                         
  -2   6   6       1439.38       1425.67        26.67 o                         
   0   6   6         85.21         64.72        14.48 o                         
   2   6   6        142.29        133.06        17.15 o                         
   4   6   6        369.34        348.48        21.63 o                         
   6   6   6       1626.96       1576.96        43.21 o                         
   8   6   6          4.01         -6.18        14.92 o                         
  10   6   6          0.13         26.54        23.05 o                         
  12   6   6        138.08        111.51        30.65 o                         
  14   6   6         69.26         89.55        30.92 o                         
 -23   7   6        121.54         68.92        31.14 o                         
 -21   7   6        129.89        181.76        64.21 o                         
 -19   7   6        175.01        138.18        22.27 o                         
 -17   7   6         83.91         79.00        16.62 o                         
 -15   7   6          5.39         -2.73        12.43 o                         
 -13   7   6          3.32          8.95        12.18 o                         
 -11   7   6        333.39        320.47        21.03 o                         
  -9   7   6          0.87          4.62        10.55 o                         
  -7   7   6        126.36        111.05        12.45 o                         
  -5   7   6          1.28         -9.41        12.32 o                         
  -3   7   6         21.43         28.21         9.74 o                         
  -1   7   6         53.22         50.43        15.32 o                         
   1   7   6         20.99         16.76        14.40 o                         
   3   7   6        384.36        415.49        24.85 o                         
   5   7   6          9.07          4.29        17.16 o                         
   7   7   6          7.48         44.57        25.74 o                         
   9   7   6          7.25         -4.96        28.81 o                         
  11   7   6          1.62         22.76        27.21 o                         
 -20   8   6          9.47         -7.85        25.74 o                         
 -18   8   6          4.96          2.40        25.61 o                         
 -16   8   6         77.50         57.61        19.37 o                         
 -14   8   6        515.64        501.04        44.15 o                         
 -12   8   6        412.81        463.92        31.88 o                         
 -10   8   6         25.99         12.26        16.97 o                         
  -8   8   6          0.35         -5.24        16.01 o                         
  -6   8   6        213.63        225.12        53.06 o                         
  -4   8   6       1517.99       1464.96        43.24 o                         
  -2   8   6       1232.73       1229.66        46.69 o                         
   0   8   6       1023.82       1065.64        36.83 o                         
   2   8   6        135.24        164.04        45.21 o                         
   4   8   6       1626.44       1642.02        81.28 o                         
   6   8   6        405.77        399.70        42.30 o                         
   8   8   6         18.02         -3.96        30.89 o                         
 -15   9   6        912.01        933.84        93.74 o                         
 -13   9   6        234.33        250.64        37.56 o                         
 -11   9   6         10.20         -4.95        32.28 o                         
  -9   9   6          8.92         24.87        26.21 o                         
  -7   9   6         28.83         15.47        19.86 o                         
  -5   9   6        105.94         97.59        25.95 o                         
  -3   9   6         95.90        149.37        25.84 o                         
  -1   9   6          0.06        -13.18        23.35 o                         
   1   9   6         70.11         84.50        22.86 o                         
   3   9   6          0.11        -21.74        21.74 o                         
   5   9   6        429.11        408.35        79.46 o                         
 -29   1   7         53.52         41.86        21.43 o                         
 -27   1   7        129.81        148.11        23.65 o                         
 -25   1   7        399.14        367.40        28.00 o                         
 -23   1   7        431.88        462.92        28.63 o                         
 -21   1   7        442.94        452.47        29.86 o                         
 -19   1   7        114.41        110.01        16.00 o                         
 -17   1   7        125.16        124.20        13.13 o                         
 -15   1   7        780.38        766.38        22.27 o                         
 -13   1   7         18.69         11.80         6.79 o                         
 -11   1   7       4091.04       4173.00        38.64 o                         
  -9   1   7        837.12        827.51        13.05 o                         
  -7   1   7         33.83         50.03         5.30 o                         
  -5   1   7       3282.42       3335.18        36.88 o                         
  -3   1   7       3387.40       3399.00        42.69 o                         
  -1   1   7         23.49         24.92         5.47 o                         
   1   1   7       4736.69       4662.04        56.54 o                         
   3   1   7       1069.93        978.48        16.92 o                         
   5   1   7        274.06        284.14        10.46 o                         
   7   1   7        538.84        477.47        18.35 o                         
   9   1   7         68.43         46.56        10.94 o                         
  11   1   7        520.79        529.89        34.25 o                         
  13   1   7        434.45        488.88        37.43 o                         
  15   1   7          1.25         27.76        23.99 o                         
  17   1   7          2.59        -20.67        32.85 o                         
 -30   2   7          0.03        -21.85        28.86 o                         
 -28   2   7          3.31         -8.54        18.49 o                         
 -26   2   7        142.48        199.64        23.77 o                         
 -24   2   7        484.05        497.40        30.53 o                         
 -22   2   7       3925.89       3991.43        78.28 o                         
 -20   2   7         37.63         49.47        14.64 o                         
 -18   2   7       2739.16       2624.80        48.42 o                         
 -16   2   7       1546.89       1485.23        32.80 o                         
 -14   2   7        298.21        312.03        17.94 o                         
 -12   2   7         90.62         93.25         7.42 o                         
 -10   2   7         31.89         35.32         5.86 o                         
  -8   2   7        840.14        910.53        13.38 o                         
  -6   2   7         26.42         18.68         4.78 o                         
  -4   2   7       2732.68       2805.46        38.99 o                         
  -2   2   7       2213.42       2347.18        36.06 o                         
   0   2   7        394.37        319.73        11.14 o                         
   2   2   7        761.93        930.04        23.66 o                         
   4   2   7       1125.25       1145.72        18.84 o                         
   6   2   7         91.90         93.29         7.97 o                         
   8   2   7       4995.63       4703.30        68.57 o                         
  10   2   7          0.23         10.95        15.93 o                         
  12   2   7        466.35        422.90        23.20 o                         
  14   2   7         29.39         29.12        16.51 o                         
  16   2   7         13.18         16.49        25.77 o                         
  18   2   7        131.55        174.49        35.52 o                         
 -29   3   7         11.69         11.69        23.71 o                         
 -27   3   7          2.51        -27.05        27.05 o                         
 -25   3   7        539.82        549.16        43.87 o                         
 -23   3   7        278.66        291.60        20.82 o                         
 -21   3   7       1737.21       1777.70        41.01 o                         
 -19   3   7       2803.99       2688.36        52.17 o                         
 -17   3   7        537.03        466.05        18.95 o                         
 -15   3   7        859.96        841.74        21.92 o                         
 -13   3   7        436.31        509.50        19.54 o                         
 -11   3   7         37.49         43.40         7.07 o                         
  -9   3   7        788.23        865.66        16.25 o                         
  -7   3   7         21.30         16.30         5.41 o                         
  -5   3   7        960.77        998.34        19.40 o                         
  -3   3   7        222.60        240.91         6.16 o                         
  -1   3   7       1732.75       1667.71        25.12 o                         
   1   3   7        152.63        155.88         9.02 o                         
   3   3   7        135.35        133.29         6.14 o                         
   5   3   7        621.77        626.72        15.13 o                         
   7   3   7       1299.69       1256.63        22.60 o                         
   9   3   7         76.63        116.55        12.55 o                         
  11   3   7       1154.67       1150.29        33.94 o                         
  13   3   7          0.17         16.27        15.62 o                         
  15   3   7          4.36         41.21        20.49 o                         
  17   3   7        102.17         54.15        41.65 o                         
 -28   4   7        156.50        224.75        31.30 o                         
 -26   4   7         29.13         -1.44        20.05 o                         
 -24   4   7        891.20        910.88        36.77 o                         
 -22   4   7          1.85         14.62        13.52 o                         
 -20   4   7        320.16        322.32        19.51 o                         
 -18   4   7       1372.55       1347.52        32.99 o                         
 -16   4   7       1593.49       1567.45        39.18 o                         
 -14   4   7          9.98         44.82        11.63 o                         
 -12   4   7        411.06        473.91        21.80 o                         
 -10   4   7       1411.45       1492.33        27.23 o                         
  -8   4   7        558.41        641.70        23.21 o                         
  -6   4   7       1108.61       1131.53        21.33 o                         
  -4   4   7       1279.24       1347.59        24.08 o                         
  -2   4   7        437.07        498.49        14.31 o                         
   0   4   7          9.09          3.98         6.00 o                         
   2   4   7        236.39        249.35        10.71 o                         
   4   4   7         38.43         24.21         7.49 o                         
   6   4   7       1381.32       1346.36        26.47 o                         
   8   4   7        438.97        463.50        20.41 o                         
  10   4   7        217.23        240.70        20.44 o                         
  12   4   7        241.36        232.69        21.28 o                         
  14   4   7        307.73        385.23        59.70 o                         
  16   4   7        123.17         87.96        32.08 o                         
 -27   5   7         30.28         32.17        22.69 o                         
 -25   5   7         87.28        110.72        31.66 o                         
 -23   5   7        397.86        406.57        33.06 o                         
 -21   5   7          7.39         16.20        14.46 o                         
 -19   5   7        236.63        221.26        19.74 o                         
 -17   5   7          0.62         -0.62        11.93 o                         
 -15   5   7          0.01        -10.72        10.72 o                         
 -13   5   7       2202.54       2384.00        50.14 o                         
 -11   5   7        110.37        121.26        11.83 o                         
  -9   5   7       1017.50       1025.76        24.45 o                         
  -7   5   7          3.12          3.38         5.50 o                         
  -5   5   7       1726.16       1726.02        34.00 o                         
  -3   5   7          5.17          5.89         7.82 o                         
  -1   5   7         29.65         34.00         8.77 o                         
   1   5   7       1356.95       1351.25        31.57 o                         
   3   5   7        744.57        736.08        31.60 o                         
   5   5   7        179.91        220.47        14.13 o                         
   7   5   7        442.64        461.57        24.78 o                         
   9   5   7       1107.69       1058.99       125.66 o                         
  11   5   7        127.38        113.06        30.19 o                         
  13   5   7        386.91        371.77        45.79 o                         
  15   5   7         35.48        -33.04        43.04 o                         
 -24   6   7        176.84        213.36        47.55 o                         
 -22   6   7        306.05        302.59        24.69 o                         
 -20   6   7         54.25         64.39        15.80 o                         
 -18   6   7         20.12         -8.27        14.53 o                         
 -16   6   7        356.63        392.43        23.96 o                         
 -14   6   7        530.78        514.07        25.81 o                         
 -12   6   7        364.68        392.87        22.14 o                         
 -10   6   7        114.23         95.07        11.16 o                         
  -8   6   7        591.54        536.18        23.55 o                         
  -6   6   7        128.21         98.59        13.85 o                         
  -4   6   7        578.99        565.09        21.29 o                         
  -2   6   7          7.36          5.94         5.25 o                         
   0   6   7        919.65        916.17        36.59 o                         
   2   6   7         32.86         18.54        12.48 o                         
   4   6   7       2275.27       2170.25        49.41 o                         
   6   6   7       1785.76       1796.10        82.65 o                         
   8   6   7         31.75         85.73        44.43 o                         
  10   6   7        633.13        837.84        59.16 o                         
  12   6   7        616.07        754.65        57.92 o                         
 -23   7   7        528.92        677.63        55.68 o                         
 -21   7   7         43.73         41.23        20.41 o                         
 -19   7   7        283.16        301.25        39.10 o                         
 -17   7   7        861.04        841.43        35.31 o                         
 -15   7   7         23.22         21.28        13.70 o                         
 -13   7   7        230.50        271.05        20.86 o                         
 -11   7   7        130.95        151.98        22.53 o                         
  -9   7   7          6.27         16.19        19.57 o                         
  -7   7   7         74.01         26.81        17.11 o                         
  -5   7   7         49.18         35.24        16.94 o                         
  -3   7   7         70.18         84.01        17.04 o                         
  -1   7   7        949.27        960.93        42.57 o                         
   1   7   7       1192.04       1173.33        41.60 o                         
   3   7   7       3314.85       3313.21        82.84 o                         
   5   7   7         39.74         51.16        20.47 o                         
   7   7   7        782.35        853.87        58.17 o                         
   9   7   7        415.72        318.42        40.97 o                         
  11   7   7        111.73         82.82        37.83 o                         
 -20   8   7        104.21        156.95        31.62 o                         
 -18   8   7          6.00         -7.70        19.78 o                         
 -16   8   7        170.43        129.70        35.75 o                         
 -14   8   7        384.60        406.22        31.81 o                         
 -12   8   7         19.62         30.22        18.03 o                         
 -10   8   7         44.32         45.57        18.93 o                         
  -8   8   7        259.23        270.88        46.50 o                         
  -6   8   7          7.62         -0.65        18.17 o                         
  -4   8   7        765.61        739.37        33.67 o                         
  -2   8   7        567.95        539.10        45.13 o                         
   0   8   7         35.65         31.49        18.94 o                         
   2   8   7         25.26         30.28        20.52 o                         
   4   8   7        180.24        191.33        26.91 o                         
   6   8   7          2.07          0.65        22.33 o                         
   8   8   7         26.31        -12.05        24.70 o                         
 -15   9   7         45.27         86.94        29.52 o                         
 -13   9   7         41.87         58.33        29.69 o                         
 -11   9   7        234.68        269.31        42.35 o                         
  -9   9   7         26.21         37.38        29.97 o                         
  -7   9   7         17.43          2.71        23.87 o                         
  -5   9   7        477.56        521.57        44.57 o                         
  -3   9   7          4.83         -8.10        26.12 o                         
  -1   9   7         74.59        108.92        24.51 o                         
   1   9   7        167.62        146.09        26.50 o                         
   3   9   7        135.47        124.62        31.62 o                         
 -30   0   8       1523.01       1712.59        80.43 o                         
 -28   0   8        509.54        587.30        51.22 o                         
 -26   0   8          9.96         57.77        24.31 o                         
 -24   0   8          1.80        -13.18        23.25 o                         
 -22   0   8       7408.68       7296.36       171.31 o                         
 -20   0   8       3875.23       3799.44       101.52 o                         
 -18   0   8          9.85         -6.38        15.46 o                         
 -16   0   8          3.47         32.41        12.26 o                         
 -14   0   8       4498.87       4531.40        85.87 o                         
 -12   0   8        409.16        304.67        14.38 o                         
 -10   0   8       6623.44       7636.56        98.63 o                         
  -8   0   8       1157.61       1099.83        34.50 o                         
  -6   0   8       4209.09       4405.08        77.09 o                         
  -4   0   8        449.03        455.78        18.90 o                         
  -2   0   8        236.02        319.12        22.34 o                         
   0   0   8       5586.30       5970.89       100.47 o                         
   2   0   8        580.43        496.82        18.99 o                         
   4   0   8       8090.70       8256.24       136.71 o                         
   6   0   8        207.94        202.81        15.17 o                         
   8   0   8       1362.42       1225.88        48.82 o                         
  10   0   8        505.76        572.49        38.55 o                         
  12   0   8          5.28        -18.48        18.48 o                         
  14   0   8        166.40        194.50        56.58 o                         
  16   0   8        136.53         96.97        27.35 o                         
 -31   1   8          9.83        -15.61        22.84 o                         
 -29   1   8          0.83          5.91        19.02 o                         
 -27   1   8         21.15         -5.22        15.99 o                         
 -25   1   8       1013.97       1027.43        72.55 o                         
 -23   1   8        347.99        362.14        25.51 o                         
 -21   1   8         73.41         72.07        15.25 o                         
 -19   1   8       4482.08       4403.40        70.35 o                         
 -17   1   8         98.08        157.49        13.83 o                         
 -15   1   8          0.86          2.82         8.24 o                         
 -13   1   8        558.92        446.30        22.47 o                         
 -11   1   8          1.08         -0.64         5.29 o                         
  -9   1   8          8.80          0.14         4.82 o                         
  -7   1   8        550.04        619.54        18.62 o                         
  -5   1   8        112.26        132.71         7.07 o                         
  -3   1   8       6910.48       7516.00        86.02 o                         
  -1   1   8       5448.85       5803.97        75.56 o                         
   1   1   8          0.33          0.99         5.58 o                         
   3   1   8          0.45         -5.20         5.20 o                         
   5   1   8        328.04        292.61        10.44 o                         
   7   1   8       3873.20       3875.61        72.57 o                         
   9   1   8       4504.23       4268.95        76.64 o                         
  11   1   8         79.55         67.87        14.72 o                         
  13   1   8         82.23        133.90        17.98 o                         
  15   1   8         14.36         -5.29        15.48 o                         
  17   1   8        172.10        222.43        29.64 o                         
 -30   2   8        149.00        188.62        32.81 o                         
 -28   2   8         77.38         65.18        23.47 o                         
 -26   2   8         91.82         78.00        19.79 o                         
 -24   2   8        643.01        613.89        33.23 o                         
 -22   2   8       2397.22       2278.94        54.78 o                         
 -20   2   8       2201.55       2176.54        59.25 o                         
 -18   2   8       2774.95       2746.54        49.94 o                         
 -16   2   8        183.40        195.97        14.49 o                         
 -14   2   8         99.68        114.94        11.64 o                         
 -12   2   8       5740.19       6142.88        70.55 o                         
 -10   2   8       5200.11       5533.36        53.13 o                         
  -8   2   8       7877.94       8221.22        82.42 o                         
  -6   2   8        322.29        290.93         8.94 o                         
  -4   2   8        534.45        505.17        15.25 o                         
  -2   2   8        451.68        507.34        15.37 o                         
   0   2   8          6.64          7.69         4.45 o                         
   2   2   8        247.54        289.44        11.02 o                         
   4   2   8        205.79        192.59         9.27 o                         
   6   2   8         78.18         63.37         8.71 o                         
   8   2   8       1159.39       1195.99        28.91 o                         
  10   2   8        213.94        241.69        18.67 o                         
  12   2   8         49.12         70.05        22.66 o                         
  14   2   8         91.69         90.21        25.84 o                         
  16   2   8         47.08         45.72        28.94 o                         
 -29   3   8          7.44         27.37        32.26 o                         
 -27   3   8         15.14         38.85        16.02 o                         
 -25   3   8          1.50          4.57        13.58 o                         
 -23   3   8         71.04         45.86        14.29 o                         
 -21   3   8        122.40        112.16        13.87 o                         
 -19   3   8        648.43        642.41        30.93 o                         
 -17   3   8        213.34        215.11        14.42 o                         
 -15   3   8          2.51          5.71         8.91 o                         
 -13   3   8       1111.14       1103.60        33.81 o                         
 -11   3   8          0.34          5.84         6.43 o                         
  -9   3   8         14.34         -0.09         5.55 o                         
  -7   3   8       3758.66       3620.36        47.87 o                         
  -5   3   8       7567.68       7795.68        81.95 o                         
  -3   3   8       2582.26       2551.73        38.70 o                         
  -1   3   8          6.40         11.50         6.40 o                         
   1   3   8        170.02        172.03        12.44 o                         
   3   3   8         87.07         74.81         5.52 o                         
   5   3   8       1438.56       1371.45        24.14 o                         
   7   3   8        261.85        243.69        12.77 o                         
   9   3   8         34.13         50.66        10.25 o                         
  11   3   8       1293.50       1326.43        53.53 o                         
  13   3   8          7.16         31.43        18.68 o                         
  15   3   8         33.47         46.79        22.55 o                         
 -28   4   8        327.92        364.51        35.41 o                         
 -26   4   8         19.19         14.40        16.70 o                         
 -24   4   8         35.15         16.85        16.93 o                         
 -22   4   8        452.74        466.02        23.57 o                         
 -20   4   8         23.38         25.11        11.89 o                         
 -18   4   8       8175.40       7836.31       138.33 o                         
 -16   4   8       3908.84       3599.71        67.18 o                         
 -14   4   8        396.97        373.17        21.16 o                         
 -12   4   8        148.99        142.45        14.58 o                         
 -10   4   8        312.49        322.25        13.83 o                         
  -8   4   8       1988.03       2040.94        29.72 o                         
  -6   4   8       1411.99       1551.42        27.67 o                         
  -4   4   8        502.42        560.17        12.10 o                         
  -2   4   8          0.04          1.51         3.61 o                         
   0   4   8         11.08         20.50         5.73 o                         
   2   4   8        755.17        774.29        24.31 o                         
   4   4   8        737.29        709.80        22.06 o                         
   6   4   8          9.83         28.13         9.75 o                         
   8   4   8        439.51        410.49        20.80 o                         
  10   4   8        256.09        217.71        24.15 o                         
  12   4   8         78.27         19.09        26.02 o                         
  14   4   8         31.13         37.81        29.44 o                         
 -27   5   8          4.10         32.50        22.36 o                         
 -25   5   8         72.23         38.27        17.32 o                         
 -23   5   8        682.22        757.34        34.54 o                         
 -21   5   8         51.55         72.06        15.86 o                         
 -19   5   8         26.10          7.74        14.06 o                         
 -17   5   8        205.75        217.87        19.42 o                         
 -15   5   8        213.01        264.28        19.45 o                         
 -13   5   8        208.93        193.85        16.82 o                         
 -11   5   8        841.34        829.46        23.76 o                         
  -9   5   8         90.78        117.51         9.70 o                         
  -7   5   8       1469.22       1508.12        27.54 o                         
  -5   5   8       1926.78       1975.62        32.90 o                         
  -3   5   8         20.84         13.55         4.20 o                         
  -1   5   8        370.59        393.68        28.25 o                         
   1   5   8          0.18         -6.24         6.24 o                         
   3   5   8       1009.29        971.86        22.48 o                         
   5   5   8        736.81        675.97        35.88 o                         
   7   5   8         60.64         75.18        19.93 o                         
   9   5   8         17.65         17.42        22.30 o                         
  11   5   8        432.80        399.82        43.44 o                         
  13   5   8        114.93         99.71        33.07 o                         
 -26   6   8        234.10        334.52        59.67 o                         
 -24   6   8         61.44         24.27        53.45 o                         
 -22   6   8         17.09         37.81        16.77 o                         
 -20   6   8         64.55         71.91        18.64 o                         
 -18   6   8        580.99        529.83        28.35 o                         
 -16   6   8       1082.18        946.74        58.43 o                         
 -14   6   8          4.44         30.01        12.77 o                         
 -12   6   8         16.09         10.55        11.06 o                         
 -10   6   8        915.37        965.62        25.30 o                         
  -8   6   8       1363.57       1319.29        34.08 o                         
  -6   6   8       3434.15       3446.84        57.32 o                         
  -4   6   8        183.10        179.48        24.31 o                         
  -2   6   8        704.96        665.18        28.74 o                         
   0   6   8          2.34          9.46        15.48 o                         
   2   6   8        529.97        640.20        46.87 o                         
   4   6   8         22.20         24.31        21.92 o                         
   6   6   8        272.84        287.70        29.43 o                         
   8   6   8        197.45        204.27        33.99 o                         
  10   6   8         48.71         59.35        29.45 o                         
  12   6   8         11.09          6.66        28.83 o                         
 -23   7   8         53.13         17.74        28.46 o                         
 -21   7   8          1.99         36.20        20.33 o                         
 -19   7   8          7.70        -13.81        13.81 o                         
 -17   7   8        612.38        691.90        32.66 o                         
 -15   7   8        471.93        464.54        26.90 o                         
 -13   7   8        376.27        331.73        22.40 o                         
 -11   7   8        360.43        306.54        20.56 o                         
  -9   7   8        318.76        349.75        29.42 o                         
  -7   7   8       1118.52       1124.50        44.68 o                         
  -5   7   8        438.86        460.43        28.34 o                         
  -3   7   8        563.66        553.47        30.05 o                         
  -1   7   8        698.39        611.57        47.33 o                         
   1   7   8          0.78        -19.85        22.02 o                         
   3   7   8          6.05         20.97        28.67 o                         
   5   7   8         34.04         73.78        22.55 o                         
   7   7   8         93.78         59.02        29.34 o                         
   9   7   8        390.16        399.37        44.96 o                         
 -20   8   8         95.97         46.34        28.20 o                         
 -18   8   8        565.27        563.81        47.84 o                         
 -16   8   8          2.08        -18.09        18.09 o                         
 -14   8   8        814.14        695.85        40.57 o                         
 -12   8   8        383.96        378.85        32.20 o                         
 -10   8   8        110.21        130.46        25.02 o                         
  -8   8   8        296.36        276.23        43.98 o                         
  -6   8   8        147.47        155.74        24.74 o                         
  -4   8   8         62.25         40.43        24.64 o                         
  -2   8   8          0.73        -23.49        33.32 o                         
   0   8   8        177.29        193.40        26.49 o                         
   2   8   8        160.31        175.91        27.35 o                         
   4   8   8         29.31         72.11        25.18 o                         
   6   8   8         20.29          9.06        52.76 o                         
 -15   9   8        289.33        368.64        53.42 o                         
 -13   9   8          2.16          6.41        26.26 o                         
 -11   9   8        123.29        166.25        26.40 o                         
  -9   9   8         31.90         39.24        26.75 o                         
  -7   9   8          0.81        -11.63        18.49 o                         
  -5   9   8         35.00          0.83        19.62 o                         
  -3   9   8          0.44        -18.93        18.93 o                         
  -1   9   8         70.48         41.43        22.68 o                         
   1   9   8        202.80        183.10        43.16 o                         
 -31   1   9          8.35         24.29        21.14 o                         
 -29   1   9         29.87          8.83        19.14 o                         
 -27   1   9        114.10        154.93        22.64 o                         
 -25   1   9        113.78         65.59        18.27 o                         
 -23   1   9         11.87         21.89        17.93 o                         
 -21   1   9        257.89        252.83        18.84 o                         
 -19   1   9          3.70         -3.13        10.67 o                         
 -17   1   9       1304.19       1465.41        30.38 o                         
 -15   1   9       1050.23       1102.01        24.69 o                         
 -13   1   9        118.58        137.66        10.53 o                         
 -11   1   9        297.09        334.99        11.83 o                         
  -9   1   9       6891.46       7231.15        74.45 o                         
  -7   1   9          0.08         11.98         5.28 o                         
  -5   1   9          4.97         25.14         7.16 o                         
  -3   1   9        132.16        124.13         6.40 o                         
  -1   1   9       3840.99       4001.03        55.71 o                         
   1   1   9          9.99         11.67         5.82 o                         
   3   1   9        528.52        523.13        15.62 o                         
   5   1   9       1117.97       1105.19        21.74 o                         
   7   1   9        519.59        527.73        20.66 o                         
   9   1   9        579.11        528.52        41.89 o                         
  11   1   9          7.09         10.78        13.82 o                         
  13   1   9         27.38        -18.24        18.24 o                         
  15   1   9        133.24        158.90        27.58 o                         
 -30   2   9        365.81        402.05        33.15 o                         
 -28   2   9        172.92        204.66        27.05 o                         
 -26   2   9         41.21         40.98        18.47 o                         
 -24   2   9        805.36        757.60        56.56 o                         
 -22   2   9        213.25        155.34        18.76 o                         
 -20   2   9        328.14        298.28        23.71 o                         
 -18   2   9        257.65        253.89        17.17 o                         
 -16   2   9       3153.63       2905.14        50.21 o                         
 -14   2   9       2055.25       2089.18        43.34 o                         
 -12   2   9        188.31        180.18        10.24 o                         
 -10   2   9       4467.12       4729.20        52.09 o                         
  -8   2   9        261.00        286.05         9.15 o                         
  -6   2   9       4171.58       4358.47        56.38 o                         
  -4   2   9       2642.99       2672.50        47.21 o                         
  -2   2   9         32.65         26.21         7.85 o                         
   0   2   9        267.50        282.97        15.01 o                         
   2   2   9       1362.00       1368.11        25.01 o                         
   4   2   9        418.80        366.03        11.43 o                         
   6   2   9         26.48         31.76         8.39 o                         
   8   2   9        488.47        432.73        24.74 o                         
  10   2   9        158.18        158.94        18.01 o                         
  12   2   9        231.69        220.29        26.19 o                         
  14   2   9         18.85         12.79        20.58 o                         
 -29   3   9          0.25         19.23        20.09 o                         
 -27   3   9         64.84         50.89        17.00 o                         
 -25   3   9          9.65         21.61        14.67 o                         
 -23   3   9        190.31        178.21        17.90 o                         
 -21   3   9         52.68         37.71        12.57 o                         
 -19   3   9        464.64        447.17        20.21 o                         
 -17   3   9        150.19        156.74        14.66 o                         
 -15   3   9        801.07        881.38        31.58 o                         
 -13   3   9         90.44         78.87        11.33 o                         
 -11   3   9        364.35        459.62        19.76 o                         
  -9   3   9        879.66        922.59        28.26 o                         
  -7   3   9       2383.81       2390.10        32.13 o                         
  -5   3   9       5661.57       5930.53        79.50 o                         
  -3   3   9        649.92        629.35        17.53 o                         
  -1   3   9        896.69       1014.21        29.22 o                         
   1   3   9         69.79         58.49        10.52 o                         
   3   3   9        136.80        109.39         6.32 o                         
   5   3   9       1429.12       1280.98        30.69 o                         
   7   3   9         22.84         18.86         9.38 o                         
   9   3   9        635.06        633.85        35.56 o                         
  11   3   9         69.60         52.48        42.31 o                         
  13   3   9         44.81         65.27        23.39 o                         
  15   3   9        107.31        114.66        33.28 o                         
 -28   4   9        126.60         73.96        47.38 o                         
 -26   4   9        264.18        266.92        26.15 o                         
 -24   4   9       1278.93       1315.20        37.43 o                         
 -22   4   9        261.36        292.57        20.46 o                         
 -20   4   9        351.90        345.68        23.41 o                         
 -18   4   9        601.02        582.04        27.65 o                         
 -16   4   9       1377.56       1416.08        43.41 o                         
 -14   4   9        148.03        197.12        17.13 o                         
 -12   4   9         27.58         32.72         9.39 o                         
 -10   4   9        155.56        168.66        10.64 o                         
  -8   4   9          1.54          2.30         6.29 o                         
  -6   4   9       1493.04       1372.04        28.32 o                         
  -4   4   9        908.18        942.96        23.48 o                         
  -2   4   9         44.58         46.47        12.22 o                         
   0   4   9         92.58        121.59        13.59 o                         
   2   4   9       1140.79       1175.05        29.32 o                         
   4   4   9        123.24        155.93        12.64 o                         
   6   4   9        518.79        545.27        26.86 o                         
   8   4   9         20.68         13.75        13.63 o                         
  10   4   9         12.14        -21.17        21.17 o                         
  12   4   9         89.52         85.91        31.66 o                         
  14   4   9         61.57         14.72        28.91 o                         
 -27   5   9         59.37        102.06        33.11 o                         
 -25   5   9        420.74        438.60        29.05 o                         
 -23   5   9        988.22       1055.22        46.74 o                         
 -21   5   9        597.50        612.62        33.46 o                         
 -19   5   9        565.13        624.72        30.22 o                         
 -17   5   9         72.22         68.57        20.04 o                         
 -15   5   9         49.03         47.01        13.55 o                         
 -13   5   9          0.05         -1.29        10.92 o                         
 -11   5   9       1093.87       1182.64        28.45 o                         
  -9   5   9         12.29         11.27         9.08 o                         
  -7   5   9         94.18         76.64         8.38 o                         
  -5   5   9         46.08         50.62         9.11 o                         
  -3   5   9         63.22         56.98         4.70 o                         
  -1   5   9        131.54        142.15        13.53 o                         
   1   5   9        381.29        380.38        14.36 o                         
   3   5   9       2659.48       2659.28        85.22 o                         
   5   5   9        156.52        171.84        23.93 o                         
   7   5   9        332.04        341.74        31.02 o                         
   9   5   9         44.52         17.28        26.00 o                         
  11   5   9         67.76         58.72        30.20 o                         
 -26   6   9        369.80        455.24        84.35 o                         
 -24   6   9        513.39        608.55        33.57 o                         
 -22   6   9       1069.50       1047.21        39.52 o                         
 -20   6   9        773.55        752.19        34.44 o                         
 -18   6   9       1554.57       1555.70        43.89 o                         
 -16   6   9       1536.89       1625.93        43.70 o                         
 -14   6   9        362.19        360.35        22.95 o                         
 -12   6   9        322.11        249.41        19.10 o                         
 -10   6   9          9.76         15.15        13.36 o                         
  -8   6   9          1.61         -1.80        14.94 o                         
  -6   6   9         57.45         41.71        12.71 o                         
  -4   6   9        284.99        341.90        20.96 o                         
  -2   6   9         57.44         53.32        23.05 o                         
   0   6   9        170.30        171.87        36.45 o                         
   2   6   9         39.98         32.54        22.23 o                         
   4   6   9         31.65         10.02        19.89 o                         
   6   6   9         37.35         49.28        21.33 o                         
   8   6   9        125.85         79.53        50.68 o                         
  10   6   9         40.33         11.62        26.75 o                         
 -23   7   9        187.39        227.90        28.41 o                         
 -21   7   9         91.49        154.55        33.87 o                         
 -19   7   9         11.72         22.57        18.24 o                         
 -17   7   9         12.00          2.04        14.46 o                         
 -15   7   9        194.67        164.82        29.76 o                         
 -13   7   9         42.97         27.50        13.96 o                         
 -11   7   9        359.66        417.94        32.18 o                         
  -9   7   9        289.30        281.61        35.73 o                         
  -7   7   9        123.63        127.76        22.01 o                         
  -5   7   9        127.43        209.48        32.08 o                         
  -3   7   9        810.30        812.28        53.98 o                         
  -1   7   9        109.70        145.33        30.88 o                         
   1   7   9        747.37        780.17       175.32 o                         
   3   7   9        491.76        453.80        35.66 o                         
   5   7   9          8.43         12.66        19.86 o                         
   7   7   9         67.45        110.86        32.22 o                         
 -20   8   9        469.48        491.71        57.28 o                         
 -18   8   9        314.46        291.95        52.07 o                         
 -16   8   9        623.46        585.20        38.82 o                         
 -14   8   9        714.21        829.77        45.06 o                         
 -12   8   9         84.29         88.11        22.56 o                         
 -10   8   9        349.43        329.28        39.37 o                         
  -8   8   9        403.80        411.77        34.74 o                         
  -6   8   9          5.66         25.41        26.77 o                         
  -4   8   9          3.04         55.28        54.84 o                         
  -2   8   9          0.65         18.89        26.52 o                         
   0   8   9         85.03         90.06        23.21 o                         
   2   8   9        151.13        157.86        26.89 o                         
   4   8   9         58.65        100.38        26.70 o                         
 -15   9   9         33.95          8.14        32.63 o                         
 -13   9   9         40.33        -12.44        20.56 o                         
 -11   9   9        425.51        518.02        46.27 o                         
  -9   9   9         15.20         23.64        21.32 o                         
  -7   9   9         30.09         -1.42        21.41 o                         
  -5   9   9          3.49          5.53        20.97 o                         
  -3   9   9          0.50         16.70        29.51 o                         
  -1   9   9        218.02        282.64        45.30 o                         
 -32   0  10         37.42         18.27        30.18 o                         
 -30   0  10          7.77          9.92        42.00 o                         
 -28   0  10        378.28        402.51        44.11 o                         
 -26   0  10        335.51        330.17        38.77 o                         
 -24   0  10       1356.36       1313.40        72.23 o                         
 -22   0  10       1162.05       1187.24        54.01 o                         
 -20   0  10        203.13        184.08        22.72 o                         
 -18   0  10        902.48        943.69        45.68 o                         
 -16   0  10        196.43        245.45        20.69 o                         
 -14   0  10       5933.42       5952.14       107.88 o                         
 -12   0  10        730.86        805.56        26.66 o                         
 -10   0  10       7983.83       8695.60       143.43 o                         
  -8   0  10       3497.23       3370.54        77.92 o                         
  -6   0  10        277.91        338.16        29.82 o                         
  -4   0  10        138.12        126.52        24.64 o                         
  -2   0  10       5526.47       5368.87       123.24 o                         
   0   0  10         62.69         78.13        11.42 o                         
   2   0  10       4616.26       4806.01        87.04 o                         
   4   0  10        225.62        236.20        19.99 o                         
   6   0  10        532.34        383.84        27.47 o                         
   8   0  10          6.14          0.72        16.51 o                         
  10   0  10         89.36         87.66        29.16 o                         
  12   0  10          1.45         -8.62        48.59 o                         
  14   0  10        188.25        230.21        35.52 o                         
 -31   1  10          4.16         -5.42        20.68 o                         
 -29   1  10         63.77         19.90        20.21 o                         
 -27   1  10        755.56        837.91        51.79 o                         
 -25   1  10        334.43        332.42        26.73 o                         
 -23   1  10       2789.81       2725.99        61.47 o                         
 -21   1  10       2332.82       2267.46        47.35 o                         
 -19   1  10         13.98          8.69        11.07 o                         
 -17   1  10        575.74        554.95        21.74 o                         
 -15   1  10       2751.17       2763.30        43.50 o                         
 -13   1  10        752.63        829.39        20.15 o                         
 -11   1  10         98.82        101.66         9.83 o                         
  -9   1  10       5471.40       5989.17        72.68 o                         
  -7   1  10          8.69         10.75         6.46 o                         
  -5   1  10       1779.76       1914.14        31.93 o                         
  -3   1  10       1162.59       1172.46        19.92 o                         
  -1   1  10       1362.26       1424.95        26.66 o                         
   1   1  10        277.88        302.17        13.23 o                         
   3   1  10         95.12         72.69         8.52 o                         
   5   1  10        157.85        137.70         9.61 o                         
   7   1  10          4.98         21.72        10.13 o                         
   9   1  10        340.66        352.28        38.06 o                         
  11   1  10         65.34         67.83        16.64 o                         
  13   1  10         91.42        103.28        22.96 o                         
 -30   2  10        494.32        475.81        35.98 o                         
 -28   2  10        198.92        211.68        29.26 o                         
 -26   2  10          8.72         -4.97        16.31 o                         
 -24   2  10       1171.20       1151.27        35.92 o                         
 -22   2  10       1692.66       1603.37        47.62 o                         
 -20   2  10        184.40        164.59        16.17 o                         
 -18   2  10         25.96         15.88        13.96 o                         
 -16   2  10        314.71        336.32        19.56 o                         
 -14   2  10        600.51        525.66        16.63 o                         
 -12   2  10        274.39        262.01        14.79 o                         
 -10   2  10        688.84        672.94        15.54 o                         
  -8   2  10         91.13         90.38         5.85 o                         
  -6   2  10        559.28        559.89        16.42 o                         
  -4   2  10        381.11        375.97        17.01 o                         
  -2   2  10         17.80         30.75         8.65 o                         
   0   2  10         13.97         10.77         5.38 o                         
   2   2  10          4.60          4.21         6.12 o                         
   4   2  10        272.15        245.21        10.37 o                         
   6   2  10          0.05         -9.33         9.33 o                         
   8   2  10         20.19         36.49        11.55 o                         
  10   2  10        171.54        170.44        34.45 o                         
  12   2  10          0.79         -7.13        18.43 o                         
  14   2  10          6.51        -19.74        19.74 o                         
 -29   3  10        215.97        267.92        33.74 o                         
 -27   3  10        199.80        200.83        20.98 o                         
 -25   3  10        375.44        422.69        23.18 o                         
 -23   3  10        125.25        120.59        15.13 o                         
 -21   3  10        159.15        138.43        14.60 o                         
 -19   3  10        578.14        501.71        23.45 o                         
 -17   3  10        501.44        466.43        21.62 o                         
 -15   3  10        168.65        181.32        17.20 o                         
 -13   3  10        607.99        620.82        20.86 o                         
 -11   3  10          5.26         -6.40         6.40 o                         
  -9   3  10        583.34        537.06        31.99 o                         
  -7   3  10         35.64         55.25         8.15 o                         
  -5   3  10          3.64          3.90         6.74 o                         
  -3   3  10        694.21        645.18        17.98 o                         
  -1   3  10        617.76        639.38        33.86 o                         
   1   3  10         99.56        126.71        14.09 o                         
   3   3  10       1474.05       1430.40        27.14 o                         
   5   3  10        432.95        421.03        20.02 o                         
   7   3  10         18.02         27.92        13.91 o                         
   9   3  10          0.45         -7.08        16.06 o                         
  11   3  10         39.31         45.94        21.18 o                         
  13   3  10        118.82        124.62        33.13 o                         
 -28   4  10         10.89         -2.63        17.96 o                         
 -26   4  10        604.94        594.55        33.54 o                         
 -24   4  10          1.22          9.82        13.37 o                         
 -22   4  10         54.77         44.72        15.67 o                         
 -20   4  10          0.25          4.91        13.75 o                         
 -18   4  10       1017.56        900.27        45.59 o                         
 -16   4  10       3199.36       3118.10        62.21 o                         
 -14   4  10        451.10        458.38        23.79 o                         
 -12   4  10          0.22         -8.69         8.69 o                         
 -10   4  10       1128.61       1108.87        25.89 o                         
  -8   4  10        504.97        459.77        14.08 o                         
  -6   4  10        788.40        790.38        34.28 o                         
  -4   4  10        271.07        264.58        14.25 o                         
  -2   4  10        205.40        193.79        16.96 o                         
   0   4  10        402.33        472.23        37.50 o                         
   2   4  10        350.55        329.07        22.32 o                         
   4   4  10        320.80        337.25        30.06 o                         
   6   4  10        305.95        315.29        21.93 o                         
   8   4  10         22.00         33.51        19.84 o                         
  10   4  10        214.35        240.28        37.53 o                         
  12   4  10          1.39        -30.34        41.65 o                         
 -27   5  10        136.54        115.03        25.42 o                         
 -25   5  10         16.48         32.38        17.45 o                         
 -23   5  10        568.95        522.73        33.07 o                         
 -21   5  10         82.21         95.77        17.72 o                         
 -19   5  10       1261.54       1192.05        38.70 o                         
 -17   5  10        322.20        256.37        21.13 o                         
 -15   5  10        228.10        195.38        18.10 o                         
 -13   5  10          3.86          9.79        11.37 o                         
 -11   5  10        323.70        352.27        16.50 o                         
  -9   5  10       1866.71       1850.78        44.43 o                         
  -7   5  10        337.88        328.67        13.41 o                         
  -5   5  10        134.22        149.43        11.25 o                         
  -3   5  10        411.21        446.29        44.18 o                         
  -1   5  10        368.21        377.84        18.80 o                         
   1   5  10        311.46        301.82        34.54 o                         
   3   5  10        606.17        680.45        47.93 o                         
   5   5  10         81.26         78.78        21.74 o                         
   7   5  10         91.95        120.58        23.65 o                         
   9   5  10        119.78        134.17        43.73 o                         
  11   5  10         28.53         25.15        28.69 o                         
 -26   6  10          2.03        -25.25        25.25 o                         
 -24   6  10         32.11         33.75        17.41 o                         
 -22   6  10         26.28         25.83        17.05 o                         
 -20   6  10        551.15        576.57        31.82 o                         
 -18   6  10         75.49         78.95        16.71 o                         
 -16   6  10        131.57        197.41        19.27 o                         
 -14   6  10         84.31         84.42        15.25 o                         
 -12   6  10          4.99          1.58        11.60 o                         
 -10   6  10          6.63         11.83        16.59 o                         
  -8   6  10        164.23        168.19        23.11 o                         
  -6   6  10        158.36        137.57        21.19 o                         
  -4   6  10          8.46         29.47        21.74 o                         
  -2   6  10        230.69        232.58        31.63 o                         
   0   6  10         48.34         69.05        25.25 o                         
   2   6  10         16.06         -2.87        22.21 o                         
   4   6  10        188.89        205.40        28.78 o                         
   6   6  10         83.86         89.62        24.54 o                         
   8   6  10         48.75         51.02        28.96 o                         
 -23   7  10         13.86         26.54        20.45 o                         
 -21   7  10          3.69         15.52        17.01 o                         
 -19   7  10        135.62        126.65        19.72 o                         
 -17   7  10        356.41        315.99        27.48 o                         
 -15   7  10        297.69        274.40        21.93 o                         
 -13   7  10         14.72         -0.43        17.05 o                         
 -11   7  10         21.07          4.18        17.97 o                         
  -9   7  10        107.68        137.85        27.58 o                         
  -7   7  10        173.55        165.94        24.81 o                         
  -5   7  10        125.98        125.21        30.16 o                         
  -3   7  10        191.82        137.90        30.44 o                         
  -1   7  10         93.01        130.62        30.16 o                         
   1   7  10         14.87         14.99        24.90 o                         
   3   7  10        388.05        366.59        43.32 o                         
   5   7  10          8.60        -20.19        20.42 o                         
 -20   8  10         18.85        -17.24        25.17 o                         
 -18   8  10        187.01        175.55        37.45 o                         
 -16   8  10         80.87        117.26        35.68 o                         
 -14   8  10        660.99        613.93        40.70 o                         
 -12   8  10        184.26        186.14        53.04 o                         
 -10   8  10        147.66        214.04        39.32 o                         
  -8   8  10          4.21         -3.10        19.33 o                         
  -6   8  10        153.99        158.23        26.57 o                         
  -4   8  10        171.38        135.97        32.15 o                         
  -2   8  10         20.86         -8.59        27.77 o                         
   0   8  10         69.42         56.55        31.10 o                         
   2   8  10        264.72        285.23        45.94 o                         
 -13   9  10        213.01        254.88        31.93 o                         
 -11   9  10        497.14        494.63        46.55 o                         
  -9   9  10          9.76          6.44        21.80 o                         
  -7   9  10          0.78        -19.21        19.21 o                         
  -5   9  10        133.49        168.87        30.48 o                         
 -31   1  11         34.67          3.86        25.25 o                         
 -29   1  11         32.11         12.48        19.22 o                         
 -27   1  11       1189.02       1224.60        45.31 o                         
 -25   1  11         11.69         15.15        17.40 o                         
 -23   1  11       1136.74        992.09        33.52 o                         
 -21   1  11        447.92        378.30        21.50 o                         
 -19   1  11        430.52        487.72        20.65 o                         
 -17   1  11        370.01        379.73        17.69 o                         
 -15   1  11        470.96        533.07        21.19 o                         
 -13   1  11         81.89        104.44        10.60 o                         
 -11   1  11       1872.62       1834.37        32.74 o                         
  -9   1  11       1447.34       1575.01        30.02 o                         
  -7   1  11        404.93        402.28        14.51 o                         
  -5   1  11         77.15         54.99         7.84 o                         
  -3   1  11        118.45        115.18         8.75 o                         
  -1   1  11        519.67        538.24        20.67 o                         
   1   1  11       1921.38       1947.57        34.46 o                         
   3   1  11        444.63        438.63        20.16 o                         
   5   1  11         71.55         95.14        19.74 o                         
   7   1  11          0.21         -8.58        10.15 o                         
   9   1  11         12.84         -0.89        13.97 o                         
  11   1  11         36.02         61.29        21.66 o                         
  13   1  11        451.81        453.90        36.57 o                         
 -30   2  11          8.82         -2.90        23.75 o                         
 -28   2  11        428.44        456.84        32.44 o                         
 -26   2  11         15.31         31.22        18.06 o                         
 -24   2  11         68.70         84.19        16.40 o                         
 -22   2  11       1960.79       1882.18        43.70 o                         
 -20   2  11        115.61        109.94        14.49 o                         
 -18   2  11        319.30        283.64        20.08 o                         
 -16   2  11          9.34         11.19         9.54 o                         
 -14   2  11        743.82        712.04        20.35 o                         
 -12   2  11         92.04        105.81         9.23 o                         
 -10   2  11       3417.76       3348.98        46.86 o                         
  -8   2  11       1078.60       1144.28        30.32 o                         
  -6   2  11       4732.29       4647.47        62.08 o                         
  -4   2  11        129.31        158.10        12.75 o                         
  -2   2  11         89.28         80.46        13.81 o                         
   0   2  11        800.08        782.10        17.40 o                         
   2   2  11         43.65         64.38         8.19 o                         
   4   2  11        588.47        575.51        24.66 o                         
   6   2  11        292.83        268.53        17.50 o                         
   8   2  11         27.95         18.20        14.15 o                         
  10   2  11         10.45         -3.52        18.45 o                         
  12   2  11          4.29         24.94        32.22 o                         
 -31   3  11         57.95         37.25        34.27 o                         
 -29   3  11         12.71         31.90        17.62 o                         
 -27   3  11        694.16        654.84        32.04 o                         
 -25   3  11         23.52         21.64        13.33 o                         
 -23   3  11       2928.06       2770.10        50.55 o                         
 -21   3  11       1282.38       1241.70        39.86 o                         
 -19   3  11       1108.69       1075.26        30.80 o                         
 -17   3  11       1621.16       1421.88        33.46 o                         
 -15   3  11       1668.47       1544.74        34.37 o                         
 -13   3  11       1178.76       1134.31        24.27 o                         
 -11   3  11         54.53         57.43         9.04 o                         
  -9   3  11        514.26        534.42        14.46 o                         
  -7   3  11         92.53        100.65         9.76 o                         
  -5   3  11        293.82        343.28        15.20 o                         
  -3   3  11         18.63         25.20        11.66 o                         
  -1   3  11        662.64        688.60        27.49 o                         
   1   3  11         27.87         13.15        15.23 o                         
   3   3  11         81.83         94.00        12.85 o                         
   5   3  11        151.16        171.31        20.35 o                         
   7   3  11         27.92         38.34        14.81 o                         
   9   3  11         32.10         39.61        20.41 o                         
  11   3  11        285.13        324.86        76.33 o                         
 -30   4  11        118.55        172.16        54.84 o                         
 -28   4  11        137.36        107.58        21.66 o                         
 -26   4  11         62.26         29.95        29.86 o                         
 -24   4  11        201.35        192.44        22.30 o                         
 -22   4  11         14.30         42.41        16.55 o                         
 -20   4  11        221.47        254.18        21.86 o                         
 -18   4  11        187.90        192.35        19.22 o                         
 -16   4  11        133.47        154.80        17.51 o                         
 -14   4  11        826.53        824.58        29.80 o                         
 -12   4  11        275.00        266.09        17.43 o                         
 -10   4  11        526.22        535.24        18.47 o                         
  -8   4  11        601.63        568.05        20.32 o                         
  -6   4  11        210.30        230.68        26.31 o                         
  -4   4  11         55.88         42.58         9.26 o                         
  -2   4  11          1.68         13.78        19.61 o                         
   0   4  11          1.64         16.91        18.66 o                         
   2   4  11         16.75         24.76        13.74 o                         
   4   4  11         70.86         75.26        18.91 o                         
   6   4  11        178.41        166.13        24.66 o                         
   8   4  11         19.74         47.06        21.72 o                         
  10   4  11         11.60         29.10        28.64 o                         
 -27   5  11        140.83        147.19        23.16 o                         
 -25   5  11        211.99        207.39        23.05 o                         
 -23   5  11        332.54        385.00        27.31 o                         
 -21   5  11        281.61        276.50        23.22 o                         
 -19   5  11        116.32        102.53        17.70 o                         
 -17   5  11          5.70         10.98        16.23 o                         
 -15   5  11        816.42        759.87        32.54 o                         
 -13   5  11       1346.44       1488.61        39.84 o                         
 -11   5  11        160.76        175.40        17.59 o                         
  -9   5  11        655.41        609.12        28.33 o                         
  -7   5  11          9.61         23.38        12.93 o                         
  -5   5  11        512.38        551.31        41.96 o                         
  -3   5  11         62.33         52.37        22.56 o                         
  -1   5  11        168.89        184.92        34.36 o                         
   1   5  11        726.83        665.37        47.36 o                         
   3   5  11          2.77         11.23        20.86 o                         
   5   5  11         22.28         20.92        18.84 o                         
   7   5  11        216.83        252.78        31.12 o                         
   9   5  11        113.77        131.51        58.66 o                         
 -26   6  11        139.49        153.66        24.31 o                         
 -24   6  11          7.49         25.06        17.54 o                         
 -22   6  11          0.14          6.42        15.80 o                         
 -20   6  11          3.66         -7.38        16.03 o                         
 -18   6  11          6.69          3.91        14.71 o                         
 -16   6  11        137.29        127.16        18.07 o                         
 -14   6  11       3542.63       3457.36        93.59 o                         
 -12   6  11        466.26        452.16        40.69 o                         
 -10   6  11       1266.63       1355.77        49.69 o                         
  -8   6  11        679.63        757.83        41.40 o                         
  -6   6  11         55.32         32.96        31.24 o                         
  -4   6  11       1629.40       1557.51       104.19 o                         
  -2   6  11        272.90        289.82        40.27 o                         
   0   6  11          0.01        -20.60        20.60 o                         
   2   6  11        207.56        225.17        34.60 o                         
   4   6  11        159.74        230.43        43.19 o                         
   6   6  11        439.63        474.88        38.85 o                         
 -23   7  11        582.17        594.40        34.81 o                         
 -21   7  11          0.37         15.49        17.26 o                         
 -19   7  11         91.59         58.98        17.56 o                         
 -17   7  11        107.13        116.91        19.83 o                         
 -15   7  11        343.58        302.94        30.02 o                         
 -13   7  11         15.71          8.50        18.66 o                         
 -11   7  11        255.97        224.72        28.01 o                         
  -9   7  11         26.68         19.44        19.80 o                         
  -7   7  11        168.49        124.72        24.53 o                         
  -5   7  11         29.42         43.97        33.67 o                         
  -3   7  11        493.40        489.34        55.20 o                         
  -1   7  11         37.50         -4.23        24.00 o                         
   1   7  11        390.45        389.60        63.84 o                         
   3   7  11        495.10        428.15        37.67 o                         
   5   7  11        104.54         96.14        26.57 o                         
 -20   8  11         58.47         98.57        44.43 o                         
 -18   8  11          3.38         11.32        20.47 o                         
 -16   8  11        175.03        114.06        30.88 o                         
 -14   8  11        477.99        478.96        64.46 o                         
 -12   8  11         72.09         95.00        23.77 o                         
 -10   8  11        184.55        193.59        28.34 o                         
  -8   8  11        300.24        282.45        47.09 o                         
  -6   8  11        132.81        126.07        27.26 o                         
  -4   8  11          4.49        -18.99        26.72 o                         
  -2   8  11         89.91        111.18        46.51 o                         
   0   8  11         29.62         16.16        36.53 o                         
  -9   9  11        163.21        174.90        30.07 o                         
 -32   0  12         72.09         64.67        62.82 o                         
 -30   0  12        748.33        772.92        60.14 o                         
 -28   0  12       1900.45       1866.76        78.78 o                         
 -26   0  12         27.76         35.13        25.19 o                         
 -24   0  12        398.87        401.82        50.68 o                         
 -22   0  12        596.11        571.54        34.44 o                         
 -20   0  12       2819.53       2799.87        99.13 o                         
 -18   0  12       1030.42       1131.31        39.01 o                         
 -16   0  12        182.48        203.74        23.92 o                         
 -14   0  12        842.63        933.32        39.33 o                         
 -12   0  12       2846.07       3218.27        64.92 o                         
 -10   0  12       6449.94       6397.30       137.20 o                         
  -8   0  12       5817.23       5710.26       123.50 o                         
  -6   0  12         12.17         21.19         9.82 o                         
  -4   0  12       7768.80       7583.56       129.32 o                         
  -2   0  12       2738.66       2599.07        55.09 o                         
   0   0  12       3013.31       2694.26        57.12 o                         
   2   0  12       2539.38       2211.67        98.67 o                         
   4   0  12       1336.28       1234.66        43.89 o                         
   6   0  12        411.36        324.60        32.86 o                         
   8   0  12         50.68         39.31        21.15 o                         
  10   0  12          0.52         -8.64        22.31 o                         
  12   0  12        138.29        202.70        55.54 o                         
 -31   1  12          0.41        -18.77        18.80 o                         
 -29   1  12          0.00         -9.63        17.18 o                         
 -27   1  12        656.88        613.45        35.46 o                         
 -25   1  12         77.62         73.59        15.83 o                         
 -23   1  12       2210.87       2213.57        59.03 o                         
 -21   1  12       3016.36       2798.33        51.13 o                         
 -19   1  12       1115.28       1147.45        29.14 o                         
 -17   1  12        179.26        199.66        15.46 o                         
 -15   1  12         84.20         64.00        12.09 o                         
 -13   1  12         19.83         26.48         9.71 o                         
 -11   1  12        416.63        442.89        22.75 o                         
  -9   1  12        188.52        208.71        12.32 o                         
  -7   1  12       1286.31       1241.85        25.56 o                         
  -5   1  12       2482.59       2409.28        37.39 o                         
  -3   1  12        252.38        236.74        10.09 o                         
  -1   1  12        244.07        246.43        12.98 o                         
   1   1  12         31.31         16.05        10.20 o                         
   3   1  12        377.93        389.32        21.86 o                         
   5   1  12         37.19         34.81        11.86 o                         
   7   1  12        269.19        261.11        22.12 o                         
   9   1  12         35.07         89.82        18.44 o                         
  11   1  12          0.06          4.38        20.30 o                         
 -32   2  12        220.46        229.99        41.65 o                         
 -30   2  12         69.72         79.89        22.72 o                         
 -28   2  12         47.84         34.22        19.50 o                         
 -26   2  12        538.89        588.85        29.97 o                         
 -24   2  12        814.17        776.17        32.18 o                         
 -22   2  12        175.17        135.77        16.77 o                         
 -20   2  12        310.29        298.64        28.43 o                         
 -18   2  12        219.22        195.79        16.18 o                         
 -16   2  12         31.87         31.44         9.95 o                         
 -14   2  12        465.86        503.41        21.39 o                         
 -12   2  12        254.87        290.62        13.03 o                         
 -10   2  12        431.19        422.94        16.09 o                         
  -8   2  12         18.89         25.24        10.75 o                         
  -6   2  12         96.21         62.25        11.98 o                         
  -4   2  12        355.81        351.44        24.32 o                         
  -2   2  12          0.41          4.44        14.33 o                         
   0   2  12        208.95        154.70        15.31 o                         
   2   2  12       2278.31       2157.98        43.39 o                         
   4   2  12        219.25        191.89        17.53 o                         
   6   2  12        165.29        164.27        16.44 o                         
   8   2  12        138.87         96.60        22.69 o                         
  10   2  12         28.64          6.83        20.79 o                         
 -31   3  12         24.37         20.69        18.50 o                         
 -29   3  12        119.90         86.46        19.77 o                         
 -27   3  12         47.72         68.39        16.07 o                         
 -25   3  12         38.19         46.77        14.14 o                         
 -23   3  12         57.78         54.25        15.20 o                         
 -21   3  12        468.88        440.21        23.69 o                         
 -19   3  12       3270.18       3129.08        66.22 o                         
 -17   3  12         35.45         42.93        11.43 o                         
 -15   3  12        167.85        183.46        13.13 o                         
 -13   3  12        634.68        634.40        29.95 o                         
 -11   3  12         88.39         93.02         9.65 o                         
  -9   3  12        220.80        243.05        17.82 o                         
  -7   3  12        692.48        589.92        24.78 o                         
  -5   3  12        933.03        938.94        27.97 o                         
  -3   3  12        667.92        632.33        22.95 o                         
  -1   3  12          0.00          1.97        11.24 o                         
   1   3  12       1162.81       1047.53        27.76 o                         
   3   3  12          8.15         11.83        15.29 o                         
   5   3  12        226.32        220.25        20.86 o                         
   7   3  12        408.67        435.52        27.48 o                         
   9   3  12         25.76         12.83        25.49 o                         
 -30   4  12         25.62         48.62        25.31 o                         
 -28   4  12        110.50        149.13        23.29 o                         
 -26   4  12          2.18         -6.51        19.51 o                         
 -24   4  12        638.95        714.38        43.69 o                         
 -22   4  12       1309.34       1270.65        46.97 o                         
 -20   4  12        530.89        558.27        36.98 o                         
 -18   4  12        476.71        429.04        25.87 o                         
 -16   4  12          2.34         21.54        14.73 o                         
 -14   4  12       5666.34       5828.12       143.70 o                         
 -12   4  12       1339.10       1264.88        38.00 o                         
 -10   4  12          3.39         16.67         6.31 o                         
  -8   4  12        140.51        147.51        15.41 o                         
  -6   4  12       3113.92       2927.17        75.54 o                         
  -4   4  12         13.02         23.54        10.72 o                         
  -2   4  12        164.13        165.02        15.40 o                         
   0   4  12        303.04        350.33        66.27 o                         
   2   4  12        662.71        700.65        47.98 o                         
   4   4  12        625.22        650.66        68.74 o                         
   6   4  12        363.96        354.17        32.05 o                         
   8   4  12          8.09        -10.79        42.34 o                         
 -27   5  12        147.57        182.90        24.56 o                         
 -25   5  12        193.23        162.32        22.72 o                         
 -23   5  12        235.73        176.44        22.03 o                         
 -21   5  12         41.57         46.94        16.63 o                         
 -19   5  12        371.54        306.66        26.59 o                         
 -17   5  12         10.24         13.99        14.29 o                         
 -15   5  12        578.15        590.09        29.19 o                         
 -13   5  12          1.47          7.66        15.70 o                         
 -11   5  12         40.70         34.94        17.63 o                         
  -9   5  12        702.92        614.13        36.19 o                         
  -7   5  12          4.35         11.91        16.36 o                         
  -5   5  12         19.14         39.88        22.33 o                         
  -3   5  12        382.28        354.00        37.49 o                         
  -1   5  12         79.78         72.76        25.25 o                         
   1   5  12       1105.94       1203.72        59.62 o                         
   3   5  12        450.03        511.62        44.68 o                         
   5   5  12        311.24        277.89        47.32 o                         
   7   5  12         98.74         52.75        24.08 o                         
 -26   6  12          6.12         28.12        19.19 o                         
 -24   6  12         99.06         43.73        18.98 o                         
 -22   6  12         13.16          3.60        16.72 o                         
 -20   6  12         22.49         16.82        16.25 o                         
 -18   6  12          1.21        -13.02        13.02 o                         
 -16   6  12         49.69         21.04        14.76 o                         
 -14   6  12        135.68        167.01        24.95 o                         
 -12   6  12        195.85        201.78        32.67 o                         
 -10   6  12        340.26        379.51        31.93 o                         
  -8   6  12         13.80         44.16        23.30 o                         
  -6   6  12          1.89          1.11        21.94 o                         
  -4   6  12         46.65         37.85        34.01 o                         
  -2   6  12        112.59         54.15        37.14 o                         
   0   6  12          1.36        -19.76        47.90 o                         
   2   6  12         61.32         67.87        29.05 o                         
   4   6  12        665.60        656.19        47.49 o                         
 -23   7  12        202.86        256.47        27.85 o                         
 -21   7  12         55.08         45.02        18.60 o                         
 -19   7  12         42.36         33.06        21.37 o                         
 -17   7  12        401.41        341.83        32.27 o                         
 -15   7  12        166.60        163.40        26.93 o                         
 -13   7  12        135.52        143.54        25.87 o                         
 -11   7  12         63.18         82.17        22.82 o                         
  -9   7  12         35.76         44.46        23.06 o                         
  -7   7  12          0.00        -17.50        17.50 o                         
  -5   7  12          4.77         -0.69        23.56 o                         
  -3   7  12          0.18        -12.87        24.26 o                         
  -1   7  12         17.33         31.74        27.21 o                         
   1   7  12        139.41        199.18        39.00 o                         
   3   7  12         38.13         59.63        25.00 o                         
 -18   8  12          5.52          5.15        21.49 o                         
 -16   8  12          0.35        -12.68        19.98 o                         
 -14   8  12        524.15        641.65        43.95 o                         
 -12   8  12         35.21         76.39        24.54 o                         
 -10   8  12        743.63        729.22        52.15 o                         
  -8   8  12         56.88         28.63        23.11 o                         
  -6   8  12         55.47         36.33        32.18 o                         
  -4   8  12        113.00         95.41        33.56 o                         
  -2   8  12        383.77        374.62        46.14 o                         
 -31   1  13         47.77         49.30        22.91 o                         
 -29   1  13          2.12         50.35        20.28 o                         
 -27   1  13          2.23        -16.42        16.42 o                         
 -25   1  13         87.46         80.87        21.35 o                         
 -23   1  13        682.89        622.23        28.26 o                         
 -21   1  13        270.63        296.35        19.40 o                         
 -19   1  13       1120.96       1093.42        30.99 o                         
 -17   1  13        425.67        420.96        25.96 o                         
 -15   1  13       1121.81       1113.25        31.76 o                         
 -13   1  13         94.90        102.45        10.70 o                         
 -11   1  13        267.45        290.31        16.30 o                         
  -9   1  13        194.38        196.74        12.11 o                         
  -7   1  13         23.24         19.11         7.36 o                         
  -5   1  13       2189.09       2119.58        32.05 o                         
  -3   1  13        428.41        386.17        13.24 o                         
  -1   1  13         43.41         37.14        11.70 o                         
   1   1  13        918.34        841.26        26.70 o                         
   3   1  13        217.81        242.54        25.10 o                         
   5   1  13          4.25          6.06        13.47 o                         
   7   1  13        290.37        291.44        24.40 o                         
   9   1  13         41.86         39.93        22.14 o                         
 -32   2  13        303.05        287.01        31.69 o                         
 -30   2  13        108.00         77.94        31.66 o                         
 -28   2  13        548.10        530.47        34.70 o                         
 -26   2  13          0.00          7.08        14.81 o                         
 -24   2  13       2141.85       2173.11        49.43 o                         
 -22   2  13        609.51        476.80        28.29 o                         
 -20   2  13        695.90        689.57        31.11 o                         
 -18   2  13         99.75         91.48        12.98 o                         
 -16   2  13        258.40        220.98        15.98 o                         
 -14   2  13        933.04        937.01        23.80 o                         
 -12   2  13       1500.41       1321.96        25.40 o                         
 -10   2  13          4.93          5.22         8.44 o                         
  -8   2  13        299.91        313.16        19.49 o                         
  -6   2  13          0.36         -2.05         9.84 o                         
  -4   2  13       2106.89       1871.58        49.35 o                         
  -2   2  13        834.40        713.30        25.36 o                         
   0   2  13        345.72        386.09        19.81 o                         
   2   2  13        754.67        719.64        32.55 o                         
   4   2  13        122.31         98.30        19.96 o                         
   6   2  13          0.41         -4.68        18.75 o                         
   8   2  13        319.35        356.23        32.90 o                         
 -31   3  13         20.84         63.76        21.74 o                         
 -29   3  13          0.46          3.87        17.01 o                         
 -27   3  13        245.01        215.87        22.03 o                         
 -25   3  13          4.09        -13.94        13.94 o                         
 -23   3  13        279.36        262.13        21.27 o                         
 -21   3  13        194.93        188.82        17.83 o                         
 -19   3  13       3994.68       3920.01        66.74 o                         
 -17   3  13        833.86        866.28        38.77 o                         
 -15   3  13         45.35         51.69         9.54 o                         
 -13   3  13        221.95        221.91        14.45 o                         
 -11   3  13        961.51       1055.53        34.68 o                         
  -9   3  13       2118.58       2224.92        58.57 o                         
  -7   3  13        186.61        200.93        17.34 o                         
  -5   3  13        230.68        221.49        19.95 o                         
  -3   3  13       1965.83       1924.13        50.54 o                         
  -1   3  13        476.25        495.29        21.75 o                         
   1   3  13        452.79        481.78        38.94 o                         
   3   3  13        682.10        746.51        62.39 o                         
   5   3  13         50.70         66.85        21.54 o                         
   7   3  13         65.23         63.34        28.64 o                         
   9   3  13         24.78         45.26        28.69 o                         
 -30   4  13          8.37         23.83        23.91 o                         
 -28   4  13        427.31        339.57        29.30 o                         
 -26   4  13         15.85         -1.29        17.06 o                         
 -24   4  13         43.64         40.33        17.06 o                         
 -22   4  13         55.10         45.61        30.12 o                         
 -20   4  13        354.84        299.55        23.72 o                         
 -18   4  13        393.01        368.30        24.86 o                         
 -16   4  13        444.79        546.60        28.15 o                         
 -14   4  13        219.07        173.06        22.53 o                         
 -12   4  13        108.88         60.88        18.08 o                         
 -10   4  13        332.23        322.69        27.18 o                         
  -8   4  13         69.36         70.93        23.45 o                         
  -6   4  13        909.15        853.12        34.19 o                         
  -4   4  13       1827.74       1697.11        46.34 o                         
  -2   4  13        321.61        350.27        63.14 o                         
   0   4  13          0.02         30.04        21.81 o                         
   2   4  13        953.90        975.11        58.00 o                         
   4   4  13         72.90         79.18        26.17 o                         
   6   4  13          8.12         47.89        21.46 o                         
 -27   5  13        209.44        233.57        37.47 o                         
 -25   5  13         98.96        125.27        21.79 o                         
 -23   5  13        215.70        272.18        24.64 o                         
 -21   5  13        108.86         99.72        24.35 o                         
 -19   5  13        502.05        496.14        29.72 o                         
 -17   5  13       1089.04       1175.82        38.65 o                         
 -15   5  13        416.79        467.92        35.69 o                         
 -13   5  13       1138.25       1090.65        75.21 o                         
 -11   5  13       1230.35       1270.34        60.63 o                         
  -9   5  13         67.86         65.06        29.50 o                         
  -7   5  13         12.68         -3.59        16.14 o                         
  -5   5  13        132.92        122.36        28.15 o                         
  -3   5  13         50.94         10.54        23.28 o                         
  -1   5  13         26.09         10.36        22.73 o                         
   1   5  13        103.19        112.07        30.16 o                         
   3   5  13        404.03        474.11        45.95 o                         
   5   5  13         70.57         43.47        22.92 o                         
 -26   6  13        372.68        457.80        33.34 o                         
 -24   6  13        240.25        297.93        26.97 o                         
 -22   6  13        561.08        615.97        34.80 o                         
 -20   6  13        350.86        402.97        28.62 o                         
 -18   6  13        294.08        283.93        24.58 o                         
 -16   6  13         29.67          5.24        19.18 o                         
 -14   6  13         19.75         35.90        24.33 o                         
 -12   6  13         65.33         22.52        20.04 o                         
 -10   6  13       2112.12       2121.69        65.75 o                         
  -8   6  13        255.92        269.11        39.33 o                         
  -6   6  13        337.00        270.71        36.81 o                         
  -4   6  13        975.64        905.15        59.90 o                         
  -2   6  13         60.46         13.01        25.96 o                         
   0   6  13        231.73        337.69        72.51 o                         
   2   6  13         13.90         23.63        27.65 o                         
   4   6  13          3.12         20.98        22.39 o                         
 -23   7  13          2.84        -11.68        18.68 o                         
 -21   7  13         20.09          6.67        21.95 o                         
 -19   7  13         66.00         46.23        24.69 o                         
 -17   7  13       1548.26       1471.63        57.36 o                         
 -15   7  13        846.43        822.04        47.77 o                         
 -13   7  13        844.94        899.55        49.43 o                         
 -11   7  13       1637.77       1660.16        59.67 o                         
  -9   7  13          1.78         21.51        20.68 o                         
  -7   7  13        577.79        610.12        42.33 o                         
  -5   7  13        150.04        151.69        34.19 o                         
  -3   7  13          5.13         -7.90        51.72 o                         
  -1   7  13         47.03         52.45        29.69 o                         
 -18   8  13        235.46        213.07        48.28 o                         
 -16   8  13        166.53        171.29        37.26 o                         
 -14   8  13        295.10        340.56        35.21 o                         
 -12   8  13        117.16        107.16        26.46 o                         
 -10   8  13         60.12        100.14        26.89 o                         
  -8   8  13          7.62        -20.61        20.61 o                         
  -6   8  13        102.53        122.02        28.61 o                         
 -32   0  14          9.81         25.84        30.39 o                         
 -30   0  14         44.31         31.84        30.39 o                         
 -28   0  14        165.71        140.03        32.57 o                         
 -26   0  14         99.34         98.24        47.90 o                         
 -24   0  14       3620.09       3662.76        87.62 o                         
 -22   0  14        846.21        740.00        39.38 o                         
 -20   0  14        104.28         87.08        21.68 o                         
 -18   0  14       1255.50       1076.28        47.37 o                         
 -16   0  14       1535.22       1368.04        51.53 o                         
 -14   0  14        535.55        535.24        48.26 o                         
 -12   0  14       2567.68       2287.34        65.19 o                         
 -10   0  14       9501.43       9037.55       187.72 o                         
  -8   0  14       1129.97       1100.40        76.49 o                         
  -6   0  14         57.33         73.95        12.97 o                         
  -4   0  14       4529.01       4401.34        72.77 o                         
  -2   0  14         25.53         -0.20        20.83 o                         
   0   0  14          4.13         13.19        15.18 o                         
   2   0  14        914.21        958.14        65.97 o                         
   4   0  14        205.45        145.74        27.49 o                         
   6   0  14        122.93        211.97        32.79 o                         
   8   0  14          2.80          7.81        23.99 o                         
 -31   1  14          1.23         35.23        23.09 o                         
 -29   1  14        355.18        381.00        31.07 o                         
 -27   1  14        211.56        239.83        22.71 o                         
 -25   1  14        116.19        147.96        18.63 o                         
 -23   1  14       1340.70       1281.87        55.22 o                         
 -21   1  14        246.37        264.17        19.84 o                         
 -19   1  14       1531.94       1422.66        39.61 o                         
 -17   1  14         21.15         22.05        15.73 o                         
 -15   1  14       2168.13       2111.65        45.59 o                         
 -13   1  14        420.81        386.08        20.10 o                         
 -11   1  14       1170.61       1137.86        27.03 o                         
  -9   1  14        318.53        349.26        19.36 o                         
  -7   1  14        864.16        844.18        24.91 o                         
  -5   1  14       1924.05       1890.17        28.10 o                         
  -3   1  14       1209.73        993.57        24.06 o                         
  -1   1  14       2114.47       1854.59        42.32 o                         
   1   1  14         14.15         -4.74        13.34 o                         
   3   1  14         58.26        117.10        19.35 o                         
   5   1  14        141.98        191.82        21.62 o                         
   7   1  14       1072.13       1222.89        78.10 o                         
 -32   2  14          4.36         -2.45        21.03 o                         
 -30   2  14         55.47         58.41        21.36 o                         
 -28   2  14        364.18        440.93        32.78 o                         
 -26   2  14        820.24        821.13        43.28 o                         
 -24   2  14       1001.41        981.82        39.89 o                         
 -22   2  14        205.48        225.32        21.28 o                         
 -20   2  14        248.29        213.32        17.64 o                         
 -18   2  14         24.21         -5.20        11.05 o                         
 -16   2  14       1027.10        962.92        27.98 o                         
 -14   2  14        767.67        729.83        29.95 o                         
 -12   2  14       3640.86       3431.64        55.41 o                         
 -10   2  14       9509.29       9095.63       138.91 o                         
  -8   2  14       3205.99       3245.67        62.28 o                         
  -6   2  14         21.69         31.50        12.93 o                         
  -4   2  14        789.58        766.62        32.71 o                         
  -2   2  14        967.85        885.99        28.97 o                         
   0   2  14        108.34        108.06        18.42 o                         
   2   2  14         37.72         31.81        15.45 o                         
   4   2  14          0.13          3.49        20.60 o                         
   6   2  14          4.38         77.35        22.56 o                         
   8   2  14         34.55         63.76        23.67 o                         
 -31   3  14         94.57        141.76        22.17 o                         
 -29   3  14        352.21        393.85        27.92 o                         
 -27   3  14        412.32        430.44        27.51 o                         
 -25   3  14        353.98        320.41        23.87 o                         
 -23   3  14         89.95         82.59        16.18 o                         
 -21   3  14        668.87        641.02        28.86 o                         
 -19   3  14        986.88        967.17        30.70 o                         
 -17   3  14        782.69        782.34        44.87 o                         
 -15   3  14        872.45        888.48        27.30 o                         
 -13   3  14         57.23         38.44        14.32 o                         
 -11   3  14         82.62         65.10        14.39 o                         
  -9   3  14       4112.15       3965.95        99.82 o                         
  -7   3  14        958.77        926.32        31.84 o                         
  -5   3  14         31.77         25.89        14.44 o                         
  -3   3  14         43.17         -2.43        15.79 o                         
  -1   3  14        110.85         49.33        15.76 o                         
   1   3  14        610.83        628.91        45.54 o                         
   3   3  14         24.40         20.26        17.17 o                         
   5   3  14         78.81        168.17        34.19 o                         
   7   3  14         94.15        157.44        41.65 o                         
 -30   4  14        230.24        255.22        28.11 o                         
 -28   4  14        594.94        590.52        37.02 o                         
 -26   4  14        541.24        559.84        40.49 o                         
 -24   4  14          0.09        -10.09        15.92 o                         
 -22   4  14         14.01         26.23        16.58 o                         
 -20   4  14       1273.95       1172.80        43.40 o                         
 -18   4  14        493.42        425.41        27.19 o                         
 -16   4  14       1261.85       1215.69        46.37 o                         
 -14   4  14         14.30         -3.37        16.42 o                         
 -12   4  14        240.64        186.70        51.37 o                         
 -10   4  14       1258.95       1223.37        49.58 o                         
  -8   4  14       1333.55       1363.91        38.73 o                         
  -6   4  14        334.15        371.79        25.64 o                         
  -4   4  14        172.75        196.58        29.69 o                         
  -2   4  14        161.09        150.50        66.64 o                         
   0   4  14         51.34         64.27        29.85 o                         
   2   4  14         73.55         73.84        27.86 o                         
   4   4  14         43.13         -7.71        27.96 o                         
   6   4  14        101.72        117.47        34.76 o                         
 -27   5  14         20.28          4.46        18.63 o                         
 -25   5  14         35.77         38.76        20.34 o                         
 -23   5  14         98.46         65.01        20.91 o                         
 -21   5  14         83.66         85.21        24.45 o                         
 -19   5  14        615.34        656.19        45.70 o                         
 -17   5  14        462.46        412.53        34.16 o                         
 -15   5  14       1941.67       1977.26       100.58 o                         
 -13   5  14        417.80        371.35        31.91 o                         
 -11   5  14        232.53        256.30        27.50 o                         
  -9   5  14        936.82        827.20        43.77 o                         
  -7   5  14        208.61        209.17        26.85 o                         
  -5   5  14        141.30         89.92        27.86 o                         
  -3   5  14          0.74        -11.64        23.05 o                         
  -1   5  14        148.26        203.40        33.77 o                         
   1   5  14        647.81        731.67        86.79 o                         
   3   5  14        737.10        738.43        56.23 o                         
 -26   6  14        874.97        950.49        97.90 o                         
 -24   6  14        585.31        692.82        38.39 o                         
 -22   6  14        131.61         98.22        21.11 o                         
 -20   6  14         28.63         12.42        17.43 o                         
 -18   6  14          5.83          6.46        19.89 o                         
 -16   6  14       1151.66       1283.66        52.84 o                         
 -14   6  14        221.94        241.80        29.24 o                         
 -12   6  14        159.55        145.21        25.17 o                         
 -10   6  14         30.81         55.80        21.36 o                         
  -8   6  14         60.05         57.54        21.77 o                         
  -6   6  14        508.35        510.76        38.39 o                         
  -4   6  14          0.17         28.60        40.96 o                         
  -2   6  14         30.72          0.71        72.54 o                         
   0   6  14        195.30        236.46       113.85 o                         
 -21   7  14          1.76         25.97        23.58 o                         
 -19   7  14         32.37         29.00        38.81 o                         
 -17   7  14        158.20        144.94        27.64 o                         
 -15   7  14        346.21        318.72        34.26 o                         
 -13   7  14         12.31        -19.15        19.15 o                         
 -11   7  14        118.04        120.42        26.21 o                         
  -9   7  14          7.18         -6.60        20.17 o                         
  -7   7  14        399.49        426.97        38.45 o                         
  -5   7  14       1116.20       1297.87        80.73 o                         
  -3   7  14        366.68        391.37        46.79 o                         
 -14   8  14        249.48        291.11        43.78 o                         
 -12   8  14         12.28          2.10        21.76 o                         
 -10   8  14        198.35        148.55        29.76 o                         
 -31   1  15        119.20        124.18        25.13 o                         
 -29   1  15        376.90        370.38        31.02 o                         
 -27   1  15        195.75        186.32        20.91 o                         
 -25   1  15         25.81         14.37        16.26 o                         
 -23   1  15        317.74        378.03        24.01 o                         
 -21   1  15         30.02         13.23        14.82 o                         
 -19   1  15        356.51        354.33        23.31 o                         
 -17   1  15        340.40        367.31        22.29 o                         
 -15   1  15       1358.43       1232.72        33.98 o                         
 -13   1  15        111.25        132.11        12.67 o                         
 -11   1  15       3229.35       3142.31        52.17 o                         
  -9   1  15         71.23        109.09        11.67 o                         
  -7   1  15        348.07        359.80        14.16 o                         
  -5   1  15       1060.85        961.31        27.38 o                         
  -3   1  15         14.10         27.25        13.43 o                         
  -1   1  15         97.24         69.56        13.85 o                         
   1   1  15        163.03        120.24        18.94 o                         
   3   1  15         71.79         62.44        21.75 o                         
   5   1  15         63.45         38.22        21.77 o                         
 -32   2  15          6.71          4.86        42.34 o                         
 -30   2  15        147.42        202.39        23.50 o                         
 -28   2  15         13.02          7.46        18.84 o                         
 -26   2  15          7.04          1.22        16.89 o                         
 -24   2  15        308.11        361.31        26.82 o                         
 -22   2  15       1681.44       1713.67        42.38 o                         
 -20   2  15        226.43        251.10        19.13 o                         
 -18   2  15         21.15         25.78        15.54 o                         
 -16   2  15        185.11        145.21        14.71 o                         
 -14   2  15        631.35        699.91        23.57 o                         
 -12   2  15        408.14        475.73        17.88 o                         
 -10   2  15        279.76        299.93        26.44 o                         
  -8   2  15        711.92        643.53        28.34 o                         
  -6   2  15        518.23        534.14        26.03 o                         
  -4   2  15        420.78        390.61        22.55 o                         
  -2   2  15         88.02         69.69        13.55 o                         
   0   2  15        282.70        272.20        26.85 o                         
   2   2  15          1.85         -2.78        38.87 o                         
   4   2  15          1.21         15.50        20.03 o                         
   6   2  15          0.02         16.91        23.04 o                         
 -31   3  15         32.91          8.65        20.65 o                         
 -29   3  15         19.12         41.62        18.36 o                         
 -27   3  15         46.74         15.19        18.09 o                         
 -25   3  15        466.25        452.88        27.09 o                         
 -23   3  15         19.74          8.42        14.27 o                         
 -21   3  15        283.78        309.55        21.40 o                         
 -19   3  15        957.81       1042.33        36.34 o                         
 -17   3  15        520.28        507.14        26.00 o                         
 -15   3  15       6028.67       5686.41        99.15 o                         
 -13   3  15        652.37        663.98        36.98 o                         
 -11   3  15       1057.83       1086.24        35.61 o                         
  -9   3  15        190.75        213.76        19.49 o                         
  -7   3  15        104.11        115.65        16.29 o                         
  -5   3  15        322.56        262.63        23.31 o                         
  -3   3  15        142.52        164.50        25.75 o                         
  -1   3  15        950.48        892.29        89.23 o                         
   1   3  15          0.40         23.75        17.62 o                         
   3   3  15        312.14        395.89        51.34 o                         
   5   3  15        256.50        378.46        89.52 o                         
 -28   4  15        111.44        130.35        23.60 o                         
 -26   4  15          0.05         -0.79        18.50 o                         
 -24   4  15        401.98        389.89        29.56 o                         
 -22   4  15        262.15        227.05        23.29 o                         
 -20   4  15         88.26        111.87        19.10 o                         
 -18   4  15        460.13        432.35        38.47 o                         
 -16   4  15       2743.71       2583.89        86.46 o                         
 -14   4  15       1608.82       1649.89        55.19 o                         
 -12   4  15        261.29        304.54        22.76 o                         
 -10   4  15        597.31        578.62        29.15 o                         
  -8   4  15        238.94        240.22        21.75 o                         
  -6   4  15          0.56         15.66        17.61 o                         
  -4   4  15         12.39        -20.11        20.11 o                         
  -2   4  15         11.57         16.33        23.77 o                         
   0   4  15        390.68        480.91        44.28 o                         
   2   4  15         20.55         19.13        24.99 o                         
   4   4  15          0.66         -0.11        25.50 o                         
 -27   5  15         11.74         26.13        20.12 o                         
 -25   5  15        597.45        555.34        34.65 o                         
 -23   5  15        518.48        562.31        33.97 o                         
 -21   5  15        115.05        121.61        21.21 o                         
 -19   5  15        374.64        339.68        32.66 o                         
 -17   5  15          0.05        -11.64        18.24 o                         
 -15   5  15         86.58         34.07        21.04 o                         
 -13   5  15         18.46         -2.49        19.23 o                         
 -11   5  15          1.30         11.57        33.10 o                         
  -9   5  15       3222.96       3162.50        82.64 o                         
  -7   5  15       1147.07       1087.00        88.78 o                         
  -5   5  15        209.61        327.46        39.51 o                         
  -3   5  15        149.09        174.32        33.13 o                         
  -1   5  15        409.74        414.98        51.03 o                         
   1   5  15        149.60        137.80        34.36 o                         
 -24   6  15        670.22        692.16        38.20 o                         
 -22   6  15        655.62        761.81        39.47 o                         
 -20   6  15        107.65        139.76        26.80 o                         
 -18   6  15         59.25         59.00        23.70 o                         
 -16   6  15       1686.51       1702.46        61.74 o                         
 -14   6  15        693.60        733.56        45.23 o                         
 -12   6  15         45.32         75.37        23.31 o                         
 -10   6  15         25.57         -0.78        24.73 o                         
  -8   6  15         10.69         34.91        21.14 o                         
  -6   6  15         31.71         28.61        28.27 o                         
  -4   6  15         39.47         65.23        28.95 o                         
  -2   6  15          7.17         30.93        27.47 o                         
 -21   7  15         38.98         41.09        25.72 o                         
 -19   7  15        737.21        813.28        50.10 o                         
 -17   7  15          0.13         33.54        23.16 o                         
 -15   7  15        402.78        389.61        37.62 o                         
 -13   7  15        174.98        180.22        29.84 o                         
 -11   7  15        116.00         96.97        28.52 o                         
  -9   7  15        459.09        380.95        37.28 o                         
  -7   7  15        612.81        611.38        44.94 o                         
  -5   7  15        219.83        236.75        45.17 o                         
 -32   0  16         82.64         75.83        35.52 o                         
 -30   0  16          5.67         -4.41        34.01 o                         
 -28   0  16        120.17         82.57        44.33 o                         
 -26   0  16        282.38        190.30        27.24 o                         
 -24   0  16         78.50         74.21        60.39 o                         
 -22   0  16       3506.46       3384.65        99.95 o                         
 -20   0  16        324.71        248.40        29.86 o                         
 -18   0  16       1029.98        946.47        59.03 o                         
 -16   0  16        698.26        645.84        38.48 o                         
 -14   0  16        616.28        768.08        39.53 o                         
 -12   0  16         84.64         90.81        29.50 o                         
 -10   0  16        111.86         81.81        21.13 o                         
  -8   0  16       2679.79       2667.15        62.79 o                         
  -6   0  16        435.27        406.31        23.65 o                         
  -4   0  16        162.61        161.23        24.50 o                         
  -2   0  16        733.82        677.16        70.13 o                         
   0   0  16        715.15        726.20        66.66 o                         
   2   0  16         32.05         36.10        34.01 o                         
   4   0  16        942.17        976.98        59.15 o                         
 -31   1  16          2.14         16.31        20.00 o                         
 -29   1  16        307.93        328.98        27.07 o                         
 -27   1  16         23.39         19.90        28.56 o                         
 -25   1  16        689.16        630.47        30.45 o                         
 -23   1  16       1013.12        936.74        37.28 o                         
 -21   1  16       2633.75       2563.39        58.37 o                         
 -19   1  16       1415.22       1367.59        39.89 o                         
 -17   1  16         56.86         48.92        13.07 o                         
 -15   1  16       6216.21       5774.97        88.63 o                         
 -13   1  16       5610.46       5524.24        82.00 o                         
 -11   1  16          5.89         13.16         8.78 o                         
  -9   1  16         75.87        123.49        12.01 o                         
  -7   1  16        311.90        313.52        18.95 o                         
  -5   1  16         37.41         21.88        11.42 o                         
  -3   1  16         79.50         38.48        13.64 o                         
  -1   1  16        137.67        151.69        30.02 o                         
   1   1  16         17.65         68.12        26.73 o                         
   3   1  16          1.11        -20.82        20.82 o                         
 -30   2  16         39.31         68.48        21.66 o                         
 -28   2  16         38.37         58.03        20.51 o                         
 -26   2  16         69.00         79.01        19.49 o                         
 -24   2  16        785.10        724.42        35.44 o                         
 -22   2  16       1323.06       1232.82        37.41 o                         
 -20   2  16        708.62        681.94        28.61 o                         
 -18   2  16          5.16         -8.97        10.81 o                         
 -16   2  16         71.70         87.41        13.30 o                         
 -14   2  16         51.39         59.97        10.94 o                         
 -12   2  16          6.46         10.75        12.77 o                         
 -10   2  16         12.28          7.68        18.14 o                         
  -8   2  16         76.13         58.67        15.20 o                         
  -6   2  16        194.57        174.40        15.92 o                         
  -4   2  16         27.06         15.51        12.91 o                         
  -2   2  16         10.80          5.92        16.06 o                         
   0   2  16        235.56        179.18        38.53 o                         
   2   2  16        192.66        230.72        78.44 o                         
   4   2  16        154.80        151.12        27.15 o                         
 -29   3  16        255.17        286.13        26.08 o                         
 -27   3  16          8.04         33.30        16.95 o                         
 -25   3  16         17.82         18.35        19.13 o                         
 -23   3  16        272.15        257.50        21.16 o                         
 -21   3  16        518.55        440.43        27.68 o                         
 -19   3  16       1132.45       1052.09        33.07 o                         
 -17   3  16         54.83         42.89        12.43 o                         
 -15   3  16         18.91         14.17        14.92 o                         
 -13   3  16        659.41        590.87        30.22 o                         
 -11   3  16        578.90        553.72        38.68 o                         
  -9   3  16         23.02         14.40        13.54 o                         
  -7   3  16         79.64         64.59        15.34 o                         
  -5   3  16        248.22        309.91        26.32 o                         
  -3   3  16        121.48        121.56        28.42 o                         
  -1   3  16          0.25        -20.57        21.17 o                         
   1   3  16        301.39        271.96        36.45 o                         
   3   3  16         41.08        -33.32        33.32 o                         
 -28   4  16          2.50         -5.29        19.40 o                         
 -26   4  16        119.91        129.78        23.45 o                         
 -24   4  16        278.22        335.25        28.36 o                         
 -22   4  16        674.75        640.54        65.73 o                         
 -20   4  16        491.63        480.21        37.04 o                         
 -18   4  16         37.16         52.97        20.71 o                         
 -16   4  16        298.18        243.70        28.04 o                         
 -14   4  16          4.40        -11.32        17.08 o                         
 -12   4  16        733.52        794.01        35.42 o                         
 -10   4  16        442.74        404.12        26.02 o                         
  -8   4  16        521.21        594.31        36.58 o                         
  -6   4  16         80.81         71.91        23.63 o                         
  -4   4  16        242.16        222.22        34.58 o                         
  -2   4  16          0.08        -22.44        22.44 o                         
   0   4  16         13.17         24.96        27.70 o                         
   2   4  16         31.35          9.73        25.25 o                         
 -27   5  16        392.40        463.25        35.17 o                         
 -25   5  16          0.42         11.39        18.40 o                         
 -23   5  16         51.77         41.24        18.91 o                         
 -21   5  16        313.44        242.96        30.26 o                         
 -19   5  16        141.30        190.85        28.06 o                         
 -17   5  16         40.85         12.87        20.53 o                         
 -15   5  16         55.49         38.34        20.69 o                         
 -13   5  16         22.72         30.61        23.38 o                         
 -11   5  16        810.69        843.64        47.29 o                         
  -9   5  16        373.34        465.41        37.11 o                         
  -7   5  16          6.17        -10.45        18.46 o                         
  -5   5  16        288.21        387.58        57.24 o                         
  -3   5  16        104.87         78.55        73.58 o                         
  -1   5  16        105.73        128.52        33.32 o                         
 -24   6  16         16.29         34.04        20.10 o                         
 -22   6  16         20.42         33.39        24.74 o                         
 -20   6  16         13.31        -20.67        20.67 o                         
 -18   6  16          1.31        -11.68        20.85 o                         
 -16   6  16          6.82         -0.14        21.05 o                         
 -14   6  16          5.10         35.58        21.43 o                         
 -12   6  16        132.89        113.23        27.14 o                         
 -10   6  16         43.53         51.43        23.32 o                         
  -8   6  16          1.17          6.57        21.44 o                         
  -6   6  16         72.50         42.54        35.62 o                         
  -4   6  16         70.55        100.97        32.61 o                         
 -19   7  16         65.98         52.55        30.32 o                         
 -17   7  16         37.32         28.90        24.52 o                         
 -15   7  16         48.17         71.71        25.69 o                         
 -13   7  16        139.34         75.97        28.04 o                         
 -11   7  16          5.94        -21.91        21.91 o                         
  -9   7  16        151.09         86.80        39.27 o                         
 -31   1  17          0.15         -0.33        22.75 o                         
 -29   1  17        368.92        383.92        34.25 o                         
 -27   1  17         81.16         98.53        21.21 o                         
 -25   1  17          2.31         -4.64        16.06 o                         
 -23   1  17         82.00         60.42        17.71 o                         
 -21   1  17        337.30        330.70        24.70 o                         
 -19   1  17          3.01         -8.49        13.09 o                         
 -17   1  17        311.50        296.75        19.11 o                         
 -15   1  17         16.54         22.29        11.11 o                         
 -13   1  17          7.95         -5.42         9.64 o                         
 -11   1  17        130.35        133.24        16.95 o                         
  -9   1  17          8.20          3.53        14.02 o                         
  -7   1  17        127.12        135.69        15.23 o                         
  -5   1  17        228.76        229.35        17.56 o                         
  -3   1  17         91.52         72.14        28.29 o                         
  -1   1  17        159.94        191.79        29.64 o                         
   1   1  17         23.89         29.15        36.79 o                         
 -30   2  17        173.54        189.97        26.49 o                         
 -28   2  17         10.00         -3.06        21.84 o                         
 -26   2  17        417.52        416.24        26.73 o                         
 -24   2  17          6.35         -6.86        14.12 o                         
 -22   2  17       1316.64       1220.79        51.81 o                         
 -20   2  17        997.69       1026.15        33.74 o                         
 -18   2  17        265.46        204.22        17.65 o                         
 -16   2  17        394.75        378.25        20.83 o                         
 -14   2  17        126.99         81.41        16.99 o                         
 -12   2  17        209.41        183.09        19.84 o                         
 -10   2  17        238.19        210.29        20.32 o                         
  -8   2  17         87.88         80.04        16.52 o                         
  -6   2  17        101.08        119.86        15.47 o                         
  -4   2  17          1.75         13.18        14.20 o                         
  -2   2  17        182.51        197.78        51.37 o                         
   0   2  17         36.29        -29.16        29.16 o                         
   2   2  17         27.83        -20.34        55.53 o                         
 -29   3  17         58.11         31.41        17.86 o                         
 -27   3  17        381.64        371.44        26.95 o                         
 -25   3  17         86.04         85.25        24.10 o                         
 -23   3  17         12.03          5.34        16.00 o                         
 -21   3  17         32.05         13.76        15.49 o                         
 -19   3  17         45.13         35.81        17.37 o                         
 -17   3  17          6.15          7.19        14.73 o                         
 -15   3  17        207.72        213.78        28.65 o                         
 -13   3  17        921.71        888.40        36.34 o                         
 -11   3  17          3.77          6.32        14.65 o                         
  -9   3  17         34.79         28.70        14.75 o                         
  -7   3  17         55.52         65.08        16.65 o                         
  -5   3  17         27.65         19.58        18.73 o                         
  -3   3  17         63.62        -16.61        62.13 o                         
  -1   3  17         13.00         -5.21        23.07 o                         
   1   3  17         27.35        -36.10        36.10 o                         
 -28   4  17        403.31        453.11        34.41 o                         
 -26   4  17        167.57        185.47        25.10 o                         
 -24   4  17         38.38         17.63        27.88 o                         
 -22   4  17         25.98         26.84        21.76 o                         
 -20   4  17         57.24         73.87        29.71 o                         
 -18   4  17        237.76        191.82        26.58 o                         
 -16   4  17        136.74        102.99        23.30 o                         
 -14   4  17         12.10          9.16        15.36 o                         
 -12   4  17        470.17        536.14        30.60 o                         
 -10   4  17         23.19          2.11        15.47 o                         
  -8   4  17        121.61        110.33        32.74 o                         
  -6   4  17        167.02        168.32        37.56 o                         
  -4   4  17         10.78        -23.56        23.56 o                         
  -2   4  17         55.13         28.47        39.57 o                         
 -25   5  17        745.81        783.82        41.31 o                         
 -23   5  17          6.03         27.37        23.96 o                         
 -21   5  17        145.30        107.36        25.82 o                         
 -19   5  17       2040.24       2172.72        70.68 o                         
 -17   5  17        119.30        114.75        25.57 o                         
 -15   5  17         35.25         -8.45        31.71 o                         
 -13   5  17         38.06         16.08        38.75 o                         
 -11   5  17          8.31        -19.81        19.81 o                         
  -9   5  17         37.47         48.88        27.42 o                         
  -7   5  17         25.54         31.00        22.09 o                         
  -5   5  17         71.23         44.13        24.24 o                         
  -3   5  17        357.15        384.98        48.21 o                         
 -22   6  17        116.27         68.59        26.96 o                         
 -20   6  17        155.86        125.01        39.61 o                         
 -18   6  17         77.56         32.45        25.97 o                         
 -16   6  17        257.87        247.94        32.59 o                         
 -14   6  17         42.28         65.59        27.57 o                         
 -12   6  17        535.87        606.52        43.80 o                         
 -10   6  17         23.69         35.82        22.24 o                         
  -8   6  17       1158.21       1252.71        59.10 o                         
  -6   6  17       1087.50       1204.12        96.77 o                         
 -30   0  18        800.38        816.94        78.46 o                         
 -28   0  18        107.22         84.93        60.39 o                         
 -26   0  18        201.24        240.07        42.35 o                         
 -24   0  18        253.10        274.93        47.21 o                         
 -22   0  18        275.77        304.14        85.01 o                         
 -20   0  18        360.65        383.04        52.73 o                         
 -18   0  18        103.14         57.20        21.30 o                         
 -16   0  18        240.58        246.19        28.25 o                         
 -14   0  18        815.14        666.46        33.18 o                         
 -12   0  18        187.84        225.89        27.55 o                         
 -10   0  18         84.65        215.28        49.29 o                         
  -8   0  18        136.95        187.91        28.34 o                         
  -6   0  18          1.57        -19.16        19.16 o                         
  -4   0  18        341.87        394.43        36.37 o                         
  -2   0  18         40.94         90.94        40.96 o                         
   0   0  18         52.73         29.16        38.18 o                         
 -31   1  18        306.69        351.64        31.95 o                         
 -29   1  18         11.26         22.08        23.06 o                         
 -27   1  18         14.06         13.01        18.25 o                         
 -25   1  18        271.33        222.12        39.47 o                         
 -23   1  18         98.38         98.16        19.16 o                         
 -21   1  18          0.04        -13.63        13.63 o                         
 -19   1  18          2.36          5.75        12.67 o                         
 -17   1  18        236.72        257.64        23.26 o                         
 -15   1  18          8.33         19.97        18.64 o                         
 -13   1  18          0.03         -4.31        13.93 o                         
 -11   1  18          6.65          8.31        12.48 o                         
  -9   1  18         52.86         62.79        13.67 o                         
  -7   1  18        139.71        195.78        20.16 o                         
  -5   1  18        463.79        486.54        27.53 o                         
  -3   1  18         10.02         -0.35        17.88 o                         
  -1   1  18         45.64         29.16        36.10 o                         
 -30   2  18          8.41          6.62        20.37 o                         
 -28   2  18         42.63         35.16        20.29 o                         
 -26   2  18        150.38        148.45        23.24 o                         
 -24   2  18        326.60        336.22        27.57 o                         
 -22   2  18         97.66        113.00        17.13 o                         
 -20   2  18         22.93         30.70        17.37 o                         
 -18   2  18        197.19        182.51        21.83 o                         
 -16   2  18         45.65         35.51        24.01 o                         
 -14   2  18          3.71          6.59        14.73 o                         
 -12   2  18        253.26        259.97        22.56 o                         
 -10   2  18         39.09          7.64        14.56 o                         
  -8   2  18        140.50        139.09        16.47 o                         
  -6   2  18         50.17         40.86        15.49 o                         
  -4   2  18          3.01         34.19        23.50 o                         
  -2   2  18         51.80         92.98        27.52 o                         
 -29   3  18          6.56         -1.86        18.47 o                         
 -27   3  18        225.38        182.09        24.62 o                         
 -25   3  18         20.61          8.46        20.54 o                         
 -23   3  18         46.10         78.04        24.02 o                         
 -21   3  18        349.92        358.18        28.96 o                         
 -19   3  18        389.68        352.06        27.33 o                         
 -17   3  18          5.81          4.87        15.38 o                         
 -15   3  18        119.40        110.11        18.71 o                         
 -13   3  18        219.50        218.12        22.49 o                         
 -11   3  18        107.58         95.04        19.16 o                         
  -9   3  18        138.59        110.02        18.64 o                         
  -7   3  18         62.52         65.72        22.36 o                         
  -5   3  18         47.87         49.14        20.81 o                         
  -3   3  18        142.11        221.53        35.96 o                         
 -28   4  18         15.08        -18.76        33.32 o                         
 -26   4  18          3.12        -22.22        22.22 o                         
 -24   4  18          4.40          9.45        22.86 o                         
 -22   4  18        234.52        281.08        32.59 o                         
 -20   4  18        275.44        305.81        39.66 o                         
 -18   4  18          0.02         15.99        19.88 o                         
 -16   4  18       1119.24       1125.07        52.04 o                         
 -14   4  18        259.74        356.30        27.59 o                         
 -12   4  18        924.00       1030.76        40.97 o                         
 -10   4  18        144.38         71.08        23.44 o                         
  -8   4  18         81.43        137.50        25.52 o                         
  -6   4  18         37.79         19.46        21.55 o                         
  -4   4  18         87.83         63.62        29.02 o                         
 -25   5  18          2.23        -21.60        21.60 o                         
 -23   5  18         33.27         31.17        24.54 o                         
 -21   5  18          5.32         28.37        30.90 o                         
 -19   5  18         11.26         -2.30        22.35 o                         
 -17   5  18        110.31         97.28        26.41 o                         
 -15   5  18        458.28        494.97        44.18 o                         
 -13   5  18         26.63         35.42        22.44 o                         
 -11   5  18          0.25         -9.61        37.44 o                         
  -9   5  18          1.21         -1.11        21.99 o                         
  -7   5  18         11.23         -9.53        21.48 o                         
 -20   6  18         65.07         64.64        26.65 o                         
 -18   6  18          4.73        -22.39        22.39 o                         
 -16   6  18         14.86          4.79        23.39 o                         
 -14   6  18        104.43        169.81        34.13 o                         
 -12   6  18          3.53          6.67        22.03 o                         
 -29   1  19         28.76         11.48        23.22 o                         
 -27   1  19        353.05        359.18        30.12 o                         
 -25   1  19         19.00         23.12        18.02 o                         
 -23   1  19         27.06         15.15        16.81 o                         
 -21   1  19         18.81         18.72        14.26 o                         
 -19   1  19          0.36          9.26        15.66 o                         
 -17   1  19          8.31         -4.69        15.71 o                         
 -15   1  19         85.98         85.26        17.67 o                         
 -13   1  19        282.50        287.23        23.45 o                         
 -11   1  19        130.47        109.22        19.38 o                         
  -9   1  19        196.28        244.93        23.20 o                         
  -7   1  19        187.45        244.93        22.66 o                         
  -5   1  19        292.14        308.80        29.90 o                         
  -3   1  19          0.15        -22.21        32.63 o                         
 -30   2  19          6.49         -0.69        43.04 o                         
 -28   2  19        100.05        132.77        24.10 o                         
 -26   2  19         72.23         93.74        19.34 o                         
 -24   2  19        188.25        162.48        24.20 o                         
 -22   2  19        150.92        164.89        22.97 o                         
 -20   2  19          7.50          3.72        16.90 o                         
 -18   2  19         95.83         74.45        18.56 o                         
 -16   2  19          2.22         34.39        16.77 o                         
 -14   2  19          1.51         -5.97        14.95 o                         
 -12   2  19         25.24         28.33        16.48 o                         
 -10   2  19          1.92         -8.31        14.58 o                         
  -8   2  19         19.00        -11.14        15.39 o                         
  -6   2  19         58.61         -5.46        27.77 o                         
  -4   2  19         73.95         45.57        65.95 o                         
 -27   3  19         31.05         15.98        22.86 o                         
 -25   3  19        101.52        113.99        26.46 o                         
 -23   3  19        202.94        214.04        30.01 o                         
 -21   3  19        287.49        324.68        35.36 o                         
 -19   3  19        265.28        299.33        26.15 o                         
 -17   3  19         16.82          2.87        16.57 o                         
 -15   3  19        105.58         98.18        20.14 o                         
 -13   3  19        313.03        295.81        25.94 o                         
 -11   3  19        164.00        216.58        22.93 o                         
  -9   3  19        534.38        627.69        40.32 o                         
  -7   3  19          6.97          6.76        19.37 o                         
  -5   3  19         83.19        117.37        31.00 o                         
 -26   4  19        141.98        186.59        30.95 o                         
 -24   4  19        249.29        316.82        60.75 o                         
 -22   4  19         35.15         25.12        23.22 o                         
 -20   4  19        118.37         91.35        25.33 o                         
 -18   4  19         41.71         74.76        24.42 o                         
 -16   4  19        162.15        184.90        23.34 o                         
 -14   4  19        238.49        242.71        26.08 o                         
 -12   4  19         69.50         69.33        40.76 o                         
 -10   4  19         12.12          4.82        20.33 o                         
  -8   4  19         52.63         83.35        24.13 o                         
  -6   4  19          0.18         -4.35        21.20 o                         
 -23   5  19        130.48        143.06        29.96 o                         
 -21   5  19        234.07        326.15        65.57 o                         
 -19   5  19         94.03        119.85        27.75 o                         
 -17   5  19          1.97         36.01        26.98 o                         
 -15   5  19         36.70         68.03        35.18 o                         
 -13   5  19         12.54          8.64        22.30 o                         
 -11   5  19        418.23        409.95        53.23 o                         
 -28   0  20        229.35        258.51        39.90 o                         
 -26   0  20        427.39        374.98        47.87 o                         
 -24   0  20       1049.96       1382.65        73.61 o                         
 -22   0  20         14.07         44.39        43.39 o                         
 -20   0  20        707.32        631.07        72.21 o                         
 -18   0  20        282.12        290.88        55.54 o                         
 -16   0  20          0.99        -20.16        22.51 o                         
 -14   0  20          8.49         -4.93        23.01 o                         
 -12   0  20        421.92        443.42        41.95 o                         
 -10   0  20         30.16         66.03        25.51 o                         
  -8   0  20       1069.75       1253.87        63.54 o                         
  -6   0  20         68.59          7.64        37.49 o                         
 -29   1  20         20.11         16.74        19.80 o                         
 -27   1  20         62.70         96.76        21.75 o                         
 -25   1  20         10.51         33.03        24.15 o                         
 -23   1  20        132.46        145.30        32.20 o                         
 -21   1  20        318.83        351.65        32.05 o                         
 -19   1  20        176.15        276.46        25.52 o                         
 -17   1  20         15.64          4.56        18.94 o                         
 -15   1  20        209.54        243.11        29.33 o                         
 -13   1  20          5.36         19.74        16.77 o                         
 -11   1  20        325.47        386.51        27.75 o                         
  -9   1  20          0.38         13.72        17.16 o                         
  -7   1  20        323.30        411.06        33.90 o                         
  -5   1  20        174.18        201.32        50.68 o                         
 -28   2  20        645.76        608.51        56.22 o                         
 -26   2  20        412.23        473.52        34.97 o                         
 -24   2  20         38.12          1.54        22.84 o                         
 -22   2  20         28.82         40.11        19.04 o                         
 -20   2  20        749.30        793.11        39.35 o                         
 -18   2  20        352.62        352.83        34.05 o                         
 -16   2  20        460.09        500.64        31.13 o                         
 -14   2  20        130.75        137.97        21.38 o                         
 -12   2  20        487.57        582.66        55.75 o                         
 -10   2  20        422.17        464.10        30.31 o                         
  -8   2  20        161.03        189.98        35.67 o                         
  -6   2  20          0.18         -3.50        25.34 o                         
 -27   3  20         19.77        -16.23        22.48 o                         
 -25   3  20          2.37        -21.61        21.61 o                         
 -23   3  20         23.28          3.75        18.16 o                         
 -21   3  20        296.31        299.72        28.91 o                         
 -19   3  20         11.77         36.18        19.85 o                         
 -17   3  20          0.01          0.05        16.38 o                         
 -15   3  20        703.13        795.53        52.21 o                         
 -13   3  20         74.04        118.99        21.68 o                         
 -11   3  20         87.99        119.79        25.76 o                         
  -9   3  20        389.24        567.48       146.14 o                         
  -7   3  20         84.63        125.59        33.86 o                         
 -24   4  20          1.31         18.49        23.43 o                         
 -22   4  20        139.55         58.96        25.53 o                         
 -20   4  20        126.46        130.70        29.03 o                         
 -18   4  20          0.17          9.21        21.88 o                         
 -16   4  20        225.53        260.87        47.28 o                         
 -14   4  20        198.77        165.74        29.04 o                         
 -12   4  20        266.73        273.85        32.98 o                         
 -10   4  20        355.78        387.50        36.25 o                         
 -17   5  20        132.43        117.48        46.16 o                         
 -27   1  21          9.81        -13.37        22.11 o                         
 -25   1  21         49.89         44.58        20.28 o                         
 -23   1  21         15.17         33.89        20.40 o                         
 -21   1  21        124.64        140.28        28.31 o                         
 -19   1  21        154.25        200.86        29.24 o                         
 -17   1  21         30.15         42.61        24.13 o                         
 -15   1  21        306.68        365.33        29.26 o                         
 -13   1  21         18.43          4.50        19.54 o                         
 -11   1  21        181.05        206.37        24.70 o                         
  -9   1  21          7.45        -15.27        23.56 o                         
 -26   2  21         80.34         41.98        31.26 o                         
 -24   2  21         33.62         48.17        20.69 o                         
 -22   2  21          1.04         -6.64        18.00 o                         
 -20   2  21        737.56        769.51        39.96 o                         
 -18   2  21        148.40        164.31        23.18 o                         
 -16   2  21         93.05         76.12        24.83 o                         
 -14   2  21         65.59         70.76        24.45 o                         
 -12   2  21        516.07        656.68        36.14 o                         
 -10   2  21        109.47         58.80        42.00 o                         
 -25   3  21         14.67         33.47        29.68 o                         
 -23   3  21          6.16         20.17        19.87 o                         
 -21   3  21        124.12        145.77        24.30 o                         
 -19   3  21        439.65        511.52        33.90 o                         
 -17   3  21         85.58        100.51        22.41 o                         
 -15   3  21        722.74        847.07        41.48 o                         
 -13   3  21        137.63        143.27        46.51 o                         
 -11   3  21         55.98         -0.69        29.94 o                         
 -20   4  21          9.01         11.99        28.01 o                         
 -18   4  21          3.27          3.84        22.67 o                         
 -16   4  21          7.21         -1.31        26.17 o                         
 -26   0  22         10.92         88.85        50.67 o                         
 -24   0  22         10.48        -37.48        37.48 o                         
 -22   0  22        143.46        337.43        43.34 o                         
 -20   0  22          0.03        -25.68        25.68 o                         
 -18   0  22         53.87          2.88        28.46 o                         
 -16   0  22         58.69         63.48        29.34 o                         
 -14   0  22        371.45        492.39        48.10 o                         
 -12   0  22        225.97        241.43        55.19 o                         
 -25   1  22         75.32         60.77        27.60 o                         
 -23   1  22          0.14        -17.28        24.40 o                         
 -21   1  22         49.07         -7.61        24.13 o                         
 -19   1  22        123.59        142.09        30.39 o                         
 -17   1  22        153.31        208.53        26.93 o                         
 -15   1  22       1346.33       1491.69        64.75 o                         
 -13   1  22        532.86        627.46        36.66 o                         
 -24   2  22         25.44         28.14        23.75 o                         
 -22   2  22         33.00         12.37        24.46 o                         
 -20   2  22         84.38         72.80        27.60 o                         
 -18   2  22         41.54          6.45        21.43 o                         
 -16   2  22         46.65        120.78        28.68 o                         
 -14   2  22          5.05         28.82        19.49 o                         
                                                                                
