# Supplementary material for: Consistent supra­molecular motif of C(7) O—H⋯O hydrogen-bonded chains and different local symmetries in three iso­indole-4-carb­oxy­lic acid derivatives
Source: Acta Crystallogr E Crystallogr Commun. 2026 Jan 1;82(Pt 1):40–6. doi: 10.1107/S2056989025010709 (PMC12810269; doi:10.1107/S2056989025010709)
Supplement: Supplementary file 4 [file e-82-00040-IIIsup4.hkl]

data_III                                                                        
_shelx_title ' (III) in P2(1)/c'                                                
_shelx_refln_list_code          4                                               
_shelx_F_calc_maximum      167.62                                               
_exptl_crystal_F_000       640.00                                               
_reflns_d_resolution_high  0.7632                                               
                                                                                
loop_                                                                           
 _space_group_symop_operation_xyz                                               
 'x, y, z'                                                                      
 '-x, y+1/2, -z+1/2'                                                            
 '-x, -y, -z'                                                                   
 'x, -y-1/2, z-1/2'                                                             
                                                                                
_cell_length_a    11.9915                                                       
_cell_length_b     7.1296                                                       
_cell_length_c    16.7967                                                       
_cell_angle_alpha  90.000                                                       
_cell_angle_beta   99.338                                                       
_cell_angle_gamma  90.000                                                       
                                                                                
_shelx_F_squared_multiplier     1.000                                           
                                                                                
loop_                                                                           
 _refln_index_h                                                                 
 _refln_index_k                                                                 
 _refln_index_l                                                                 
 _refln_F_squared_calc                                                          
 _refln_F_squared_meas                                                          
 _refln_F_squared_sigma                                                         
 _refln_observed_status                                                         
   2   0   0        187.17         79.35        27.68 o                         
   3   0   0       4313.79       4060.75       113.69 o                         
   4   0   0       3795.37       3771.67       109.22 o                         
   5   0   0         50.85         16.51        21.25 o                         
   6   0   0        172.85        175.37        20.90 o                         
   7   0   0        455.82        585.15        35.72 o                         
   8   0   0          2.10         18.45        19.77 o                         
   9   0   0         26.89         40.40        20.70 o                         
  10   0   0       2783.94       2613.43        76.29 o                         
  11   0   0         19.99         -3.42        26.77 o                         
  12   0   0        146.80        104.68        36.83 o                         
  13   0   0         40.64         57.17        26.75 o                         
   1   1   0         49.00         21.00         4.68 o                         
   2   1   0         52.91         66.01         4.35 o                         
   3   1   0        546.91        499.77        15.26 o                         
   4   1   0       3208.67       3011.81        63.13 o                         
   5   1   0          3.91         -4.21         9.96 o                         
   6   1   0       1260.43       1370.23        36.98 o                         
   7   1   0       1017.46       1034.18        37.75 o                         
   8   1   0        319.77        301.58        16.85 o                         
   9   1   0       1058.64       1099.12        31.54 o                         
  10   1   0        139.51        131.91        16.80 o                         
  11   1   0        239.66        217.52        18.80 o                         
  12   1   0          1.30        -17.21        18.68 o                         
  13   1   0          5.04         20.67        45.65 o                         
  14   1   0          6.29        680.74        70.34 o                         
  15   1   0         98.42        256.10        75.51 o                         
   0   2   0       2261.80       2349.32        66.34 o                         
   1   2   0      23299.83      23593.89       316.60 o                         
   2   2   0          0.49          0.07         3.10 o                         
   3   2   0       1828.00       1779.80        24.81 o                         
   4   2   0        145.09        157.52         8.27 o                         
   5   2   0        864.75        833.13        21.51 o                         
   6   2   0        100.87         85.22        10.70 o                         
   7   2   0        152.34        136.38        12.58 o                         
   8   2   0        545.56        484.79        25.06 o                         
   9   2   0       1788.93       1745.34        49.52 o                         
  10   2   0        210.53        202.92        21.91 o                         
  11   2   0        734.88        736.38        55.34 o                         
  13   2   0         53.92         71.69        18.14 o                         
  14   2   0          6.28         -1.70        17.36 o                         
  15   2   0         43.88         69.46        22.71 o                         
   1   3   0       1757.58       1676.19        29.08 o                         
   2   3   0          5.19          4.91         5.46 o                         
   3   3   0        281.98        278.51         9.85 o                         
   4   3   0         40.59         43.86         6.28 o                         
   5   3   0         45.67         41.04         8.22 o                         
   6   3   0        215.11        221.85        13.56 o                         
   7   3   0        288.06        268.88        14.28 o                         
   8   3   0         13.53         15.78        11.02 o                         
   9   3   0        375.16        377.28        18.32 o                         
  10   3   0        941.60        939.93        30.73 o                         
  11   3   0         65.26        139.21        22.10 o                         
  12   3   0         94.04         96.71        16.64 o                         
  13   3   0         54.56         47.06        19.17 o                         
  14   3   0         70.98         38.60        24.79 o                         
   0   4   0        175.49        168.49        13.35 o                         
   1   4   0       1572.99       1706.73        28.93 o                         
   2   4   0       1756.28       1824.26        35.95 o                         
   3   4   0        264.80        289.43        11.55 o                         
   4   4   0        104.49         91.78         7.58 o                         
   5   4   0         21.51         28.31         9.47 o                         
   6   4   0         75.57         89.33         9.76 o                         
   7   4   0         66.17         39.02        11.58 o                         
   8   4   0        197.49        191.30        16.76 o                         
   9   4   0        660.26        584.98        30.57 o                         
  10   4   0          0.21         -3.46        16.06 o                         
  11   4   0          1.32         29.31        20.44 o                         
  12   4   0        474.20        514.63        27.16 o                         
  13   4   0         52.33         50.54        19.10 o                         
  14   4   0         18.64         39.49        46.94 o                         
   1   5   0        203.20        213.97        14.84 o                         
   2   5   0       2050.58       1983.72        50.58 o                         
   3   5   0        502.04        482.07        16.12 o                         
   4   5   0        100.64        101.10        11.01 o                         
   5   5   0          5.29          0.38        12.99 o                         
   6   5   0        318.86        307.16        19.12 o                         
   7   5   0         38.49         30.33        17.07 o                         
   8   5   0         13.17        -10.87        14.53 o                         
   9   5   0         29.46         25.48        16.82 o                         
  10   5   0         16.61          9.74        19.16 o                         
  11   5   0        125.63         81.53        20.41 o                         
  12   5   0         46.16         44.58        20.91 o                         
  13   5   0         21.87         -9.12        32.80 o                         
   0   6   0          7.07          0.00        31.01 o                         
   1   6   0        749.32        721.03        43.35 o                         
   2   6   0        453.77        426.31        27.21 o                         
   3   6   0       2193.56       1985.37        52.80 o                         
   4   6   0        383.37        361.85        21.59 o                         
   5   6   0         12.41         21.58        13.72 o                         
   6   6   0         14.80         18.30        15.49 o                         
   7   6   0         93.23        112.71        24.87 o                         
   8   6   0        373.71        362.17        32.45 o                         
   9   6   0          0.31          9.66        18.21 o                         
  10   6   0        283.13        271.60        27.62 o                         
  11   6   0          3.62          0.74        26.73 o                         
   1   7   0         13.53        -22.97        34.45 o                         
   2   7   0          0.11          2.73        14.80 o                         
   3   7   0        600.23        596.35        35.72 o                         
   4   7   0         19.28         30.09        14.11 o                         
   5   7   0          0.39         -1.64        14.98 o                         
   6   7   0          0.29         -1.24        16.99 o                         
   7   7   0          0.85        -13.85        18.42 o                         
   8   7   0         11.51         17.89        18.93 o                         
   9   7   0         14.27          7.79        22.02 o                         
  10   7   0          8.75         19.34        24.73 o                         
   0   8   0         42.37         41.34        42.21 o                         
   1   8   0         12.03         39.05        40.77 o                         
   2   8   0        128.36        113.24        50.24 o                         
   3   8   0        131.12        113.74        28.85 o                         
   4   8   0        454.01        439.70        34.48 o                         
   5   8   0          5.03         22.18        27.56 o                         
   6   8   0        397.51        378.52        27.20 o                         
   7   8   0         58.86         47.98        20.73 o                         
   1   9   0          6.73        -31.58        41.63 o                         
   2   9   0         74.80        117.43        50.24 o                         
   3   9   0         10.09          6.60        45.36 o                         
 -14   1   1        128.40        191.51        40.93 o                         
 -12   1   1        185.05        196.22        26.75 o                         
 -11   1   1         67.47         64.96        18.84 o                         
 -10   1   1         42.78         50.09        14.38 o                         
  -9   1   1        317.84        320.94        25.16 o                         
  -8   1   1          3.22         21.26        11.60 o                         
  -7   1   1        490.77        413.70        23.22 o                         
  -6   1   1        597.80        560.70        19.12 o                         
  -5   1   1        183.38        140.01        11.45 o                         
  -4   1   1         71.80         65.75        11.93 o                         
  -3   1   1       6586.93       6457.97        91.69 o                         
  -2   1   1          2.02          5.52         3.89 o                         
  -1   1   1         48.98          5.61         3.59 o                         
   0   1   1        225.66         56.39        16.40 o                         
   2   1   1       9532.98       9298.41       132.52 o                         
   3   1   1          1.05          0.64         7.38 o                         
   4   1   1          0.45         15.11         9.59 o                         
   5   1   1        160.15        177.52        13.84 o                         
   6   1   1       2249.59       2195.97        51.88 o                         
   7   1   1        426.23        419.88        21.66 o                         
   8   1   1        842.00        858.06        32.74 o                         
   9   1   1         65.06         61.39        17.05 o                         
  10   1   1        748.83        823.12        65.86 o                         
  11   1   1        399.98        418.11        23.91 o                         
  12   1   1          8.35         14.99        20.15 o                         
  13   1   1         19.99         18.47        18.46 o                         
  15   1   1        154.76        220.16        32.64 o                         
 -15   2   1        198.79        286.53        42.89 o                         
 -14   2   1          0.71          2.11        18.40 o                         
 -13   2   1         24.50          4.63        16.43 o                         
 -12   2   1        273.51        263.31        18.98 o                         
 -11   2   1        596.46        567.71        23.45 o                         
 -10   2   1         25.05         32.72        12.68 o                         
  -9   2   1          0.00          4.49        12.83 o                         
  -8   2   1          0.44        -12.76        16.75 o                         
  -7   2   1         42.54         58.47        11.10 o                         
  -6   2   1        158.01        169.20        11.16 o                         
  -5   2   1        404.85        452.67        14.89 o                         
  -4   2   1        117.77        135.50         8.08 o                         
  -3   2   1        207.43        215.56         7.69 o                         
  -2   2   1       2405.93       2420.79        30.94 o                         
  -1   2   1       8267.95       8193.39        99.57 o                         
   0   2   1       1189.76       1153.64        25.29 o                         
   1   2   1      28097.53      28274.96       362.21 o                         
   2   2   1        896.53        873.28        14.09 o                         
   3   2   1        291.30        291.00         7.95 o                         
   4   2   1       2018.19       2051.62        31.85 o                         
   5   2   1          2.24         -7.70         7.70 o                         
   6   2   1        161.10        174.70        11.07 o                         
   7   2   1         15.02         35.57        12.66 o                         
   8   2   1         33.97         37.89        11.22 o                         
   9   2   1        980.69        953.10        33.62 o                         
  10   2   1        580.36        519.59        25.69 o                         
  11   2   1       1655.11       1661.32        45.49 o                         
  13   2   1          2.84         -9.51        17.30 o                         
  14   2   1         18.24          2.34        17.01 o                         
  15   2   1          0.68        -32.97        32.97 o                         
 -14   3   1         10.07          9.14        19.82 o                         
 -13   3   1          3.83          1.74        17.49 o                         
 -12   3   1         43.49         19.08        14.48 o                         
 -11   3   1         19.62          3.88        15.23 o                         
 -10   3   1          0.21        -11.53        11.53 o                         
  -9   3   1         20.08         33.92        12.15 o                         
  -8   3   1         36.52         37.41        11.22 o                         
  -7   3   1        338.89        349.81        15.39 o                         
  -6   3   1         19.10         27.90         9.01 o                         
  -5   3   1       1222.20       1264.70        25.31 o                         
  -4   3   1        695.11        651.85        14.10 o                         
  -3   3   1         61.50         80.02         6.44 o                         
  -2   3   1        278.80        303.33        10.09 o                         
  -1   3   1         35.46         41.56         6.64 o                         
   0   3   1        585.65        602.98        17.02 o                         
   1   3   1        954.17       1002.84        22.31 o                         
   2   3   1        921.86        941.65        17.22 o                         
   3   3   1        102.97        101.98         7.57 o                         
   4   3   1       1056.49       1074.76        21.04 o                         
   5   3   1         25.80         28.14         8.30 o                         
   6   3   1          6.71          0.86         8.77 o                         
   7   3   1       1111.94       1111.76        25.75 o                         
   8   3   1        764.60        762.21        25.54 o                         
  10   3   1        443.17        496.32        23.69 o                         
  11   3   1        288.15        251.94        28.72 o                         
  12   3   1        321.77        376.21        28.38 o                         
  13   3   1        127.15        156.09        23.61 o                         
  14   3   1          3.81        -13.37        18.56 o                         
 -14   4   1        213.54        181.60        39.28 o                         
 -13   4   1         82.88         38.94        18.34 o                         
 -12   4   1        541.67        545.29        26.48 o                         
 -11   4   1         83.14        119.39        17.84 o                         
 -10   4   1        113.82         88.81        18.34 o                         
  -9   4   1         13.77        -14.36        14.36 o                         
  -8   4   1        144.80        149.40        14.18 o                         
  -7   4   1          1.50          1.83        11.19 o                         
  -6   4   1         45.20         47.12         9.01 o                         
  -5   4   1         37.38         14.79         5.52 o                         
  -4   4   1         36.83         43.75         7.03 o                         
  -3   4   1       1412.46       1482.26        39.15 o                         
  -2   4   1       4164.69       4237.66        63.40 o                         
  -1   4   1         88.86         72.47         7.66 o                         
   0   4   1       3326.46       3299.63        59.43 o                         
   1   4   1       1131.66       1170.53        24.33 o                         
   2   4   1       1511.75       1624.82        29.74 o                         
   3   4   1       1101.26       1078.21        20.45 o                         
   4   4   1       1585.33       1525.53        26.44 o                         
   5   4   1         16.17         18.06         8.19 o                         
   6   4   1          0.42          1.33         8.28 o                         
   7   4   1        361.23        343.86        17.39 o                         
   8   4   1       1001.42        975.46        32.17 o                         
   9   4   1        174.87        169.95        18.64 o                         
  10   4   1         70.33         30.03        17.02 o                         
  11   4   1        224.21        186.05        22.23 o                         
  12   4   1        745.45        714.60        45.46 o                         
  13   4   1          6.54        -15.94        20.55 o                         
 -13   5   1        101.75         93.95        24.79 o                         
 -12   5   1          6.67          3.60        19.05 o                         
 -11   5   1         15.59         15.16        16.37 o                         
 -10   5   1        191.67        219.62        19.15 o                         
  -9   5   1         53.42         34.82        17.51 o                         
  -8   5   1        456.07        475.83        24.51 o                         
  -7   5   1         28.71         49.10        18.17 o                         
  -6   5   1        603.30        581.48        32.90 o                         
  -5   5   1        294.17        314.49        19.25 o                         
  -4   5   1         70.56         76.86        10.05 o                         
  -2   5   1         73.30         79.79        14.24 o                         
  -1   5   1         26.92         33.72        16.99 o                         
   0   5   1        128.42        126.35        21.92 o                         
   1   5   1          4.73          1.71        11.77 o                         
   2   5   1        447.04        420.64        14.70 o                         
   3   5   1         78.11         79.12         9.10 o                         
   4   5   1        163.31        153.61        12.54 o                         
   5   5   1         23.97         21.92        12.61 o                         
   6   5   1        232.03        246.44        17.54 o                         
   7   5   1        887.11        925.00        30.65 o                         
   8   5   1        161.76        138.29        18.04 o                         
   9   5   1          2.61         -9.90        15.82 o                         
  10   5   1         65.53         43.98        18.35 o                         
  11   5   1        690.27        687.71        37.90 o                         
  12   5   1         95.59         35.15        20.78 o                         
 -11   6   1         17.51         41.02        24.83 o                         
 -10   6   1          2.83         -4.54        19.61 o                         
  -9   6   1        122.88        134.92        22.64 o                         
  -8   6   1         95.85         92.34        19.52 o                         
  -7   6   1          6.45         16.19        16.47 o                         
  -6   6   1        396.66        374.80        23.32 o                         
  -5   6   1         70.41         81.56        15.09 o                         
  -4   6   1        182.80        192.79        27.51 o                         
  -3   6   1       1696.47       1623.10        45.42 o                         
  -2   6   1        462.35        423.61        26.77 o                         
  -1   6   1          1.39        -10.77        21.50 o                         
   0   6   1          8.73         12.89        22.54 o                         
   1   6   1          0.81         11.64         9.04 o                         
   2   6   1        262.35        272.44        23.09 o                         
   3   6   1          4.17         -3.25        11.82 o                         
   4   6   1        400.15        379.70        22.04 o                         
   5   6   1         47.06         40.52        15.76 o                         
   6   6   1        696.05        685.71        39.62 o                         
   7   6   1        493.36        477.74        24.48 o                         
   8   6   1         26.80         22.44        15.97 o                         
   9   6   1        184.49        184.92        21.23 o                         
  10   6   1         76.49        135.23        38.73 o                         
  11   6   1          1.29          1.29        21.38 o                         
 -10   7   1        203.57        206.01        27.72 o                         
  -9   7   1         77.34         47.93        21.90 o                         
  -8   7   1         29.74         66.59        20.32 o                         
  -7   7   1         88.46         86.67        25.82 o                         
  -6   7   1          3.69        -16.07        16.07 o                         
  -5   7   1         29.45         10.59        22.12 o                         
  -4   7   1         71.16         55.85        17.63 o                         
  -3   7   1          3.45          9.14        12.98 o                         
  -2   7   1        215.47        204.47        19.75 o                         
  -1   7   1        206.42        179.70        30.82 o                         
   0   7   1          6.61          5.04        23.43 o                         
   1   7   1        170.87        147.66        32.44 o                         
   2   7   1        263.36        273.32        23.83 o                         
   3   7   1        218.18        197.43        60.15 o                         
   4   7   1         73.33         73.29        15.80 o                         
   5   7   1         75.79         66.60        18.14 o                         
   6   7   1          0.15        -17.10        17.10 o                         
   7   7   1         28.16         66.73        28.04 o                         
   8   7   1          4.45         11.20        23.27 o                         
   9   7   1         15.26         39.45        23.10 o                         
  10   7   1          0.79        -44.21        44.21 o                         
  -7   8   1         28.15         92.87        59.18 o                         
  -6   8   1         87.74        185.18        67.34 o                         
  -5   8   1          8.41         -3.98        15.71 o                         
  -4   8   1       1416.43       2178.01        84.70 o                         
  -2   8   1         99.34         45.36        43.64 o                         
  -1   8   1         29.41         -3.45        41.06 o                         
   0   8   1         12.41         29.00        39.05 o                         
   1   8   1         23.03         17.51        39.62 o                         
   2   8   1        422.54        418.06        30.03 o                         
   3   8   1        453.66        425.13        31.84 o                         
   4   8   1          5.31        -31.75        33.30 o                         
   5   8   1        264.43        247.84        22.17 o                         
   6   8   1        275.22        294.24        25.83 o                         
   7   8   1        193.47        150.78        24.09 o                         
  -3   9   1          3.88         12.06        47.66 o                         
  -2   9   1         51.05         69.19        47.95 o                         
  -1   9   1         45.24         13.49        44.50 o                         
   1   9   1          1.15        -10.62        42.21 o                         
   2   9   1          2.32         42.78        45.08 o                         
   3   9   1        124.28        112.83        51.39 o                         
 -15   0   2        220.10        325.53        60.58 o                         
 -14   0   2         78.26         67.79        56.70 o                         
 -11   0   2       1555.50       1124.18       243.61 o                         
 -10   0   2          0.02        -18.23        18.23 o                         
  -9   0   2          6.80          5.53        16.19 o                         
  -8   0   2          0.09         -6.42        13.41 o                         
  -7   0   2        321.94        295.10        18.45 o                         
  -6   0   2       4874.47       5246.13       105.72 o                         
  -5   0   2       1093.88       1148.03        49.58 o                         
  -4   0   2        843.41        860.13        40.91 o                         
  -3   0   2        719.72        812.18        22.27 o                         
  -2   0   2       4332.64       3999.49        75.78 o                         
   2   0   2          8.02          4.57        10.59 o                         
   3   0   2       8758.34       8551.56       232.45 o                         
   4   0   2       2108.08       1995.34        64.56 o                         
   5   0   2       3755.77       3699.45       110.74 o                         
   6   0   2       2506.87       2594.19        84.13 o                         
   7   0   2        436.07        399.92        40.77 o                         
   8   0   2        328.26        326.60        30.43 o                         
   9   0   2        288.88        270.82        31.34 o                         
  10   0   2       2910.17       2878.77       103.02 o                         
  11   0   2        250.01        303.79        38.20 o                         
  12   0   2        412.72        362.37        43.21 o                         
  13   0   2         13.53          9.78        25.62 o                         
  14   0   2        107.86         96.60        34.27 o                         
  15   0   2          1.41        -29.42        33.28 o                         
 -14   1   2        214.90        273.21        32.69 o                         
 -13   1   2         32.23         80.10        27.69 o                         
 -12   1   2        123.28        119.42        19.45 o                         
 -11   1   2        625.01        632.37        36.91 o                         
 -10   1   2        150.15        154.29        16.61 o                         
  -9   1   2         12.27         -2.77        12.64 o                         
  -8   1   2         31.97         31.27        12.04 o                         
  -7   1   2        271.88        270.09        19.58 o                         
  -6   1   2          5.48          0.01        10.06 o                         
  -5   1   2        894.95       1043.70        24.15 o                         
  -4   1   2       1137.87       1158.99        22.87 o                         
  -3   1   2       2647.22       2665.47        35.78 o                         
  -2   1   2        122.68        103.55         5.67 o                         
  -1   1   2       6260.17       5630.08       158.94 o                         
   0   1   2      10841.38      10002.57       161.88 o                         
   1   1   2        362.05        344.37         8.79 o                         
   2   1   2          9.16          7.12         6.00 o                         
   3   1   2        431.81        431.92        15.38 o                         
   4   1   2        273.84        249.82        14.30 o                         
   5   1   2       1224.93       1307.32        35.44 o                         
   6   1   2        176.60        158.13        14.78 o                         
   7   1   2        825.98        867.51        31.25 o                         
   8   1   2       1470.48       1437.75        42.85 o                         
   9   1   2       1736.15       1731.79        50.33 o                         
  10   1   2        625.71        604.34        33.57 o                         
  11   1   2         20.60          2.87        20.99 o                         
  12   1   2         52.61         38.41        18.95 o                         
  13   1   2          3.98        -11.18        20.57 o                         
  14   1   2         30.04         21.72        23.80 o                         
  15   1   2         71.45         28.32        31.85 o                         
 -14   2   2         25.34         59.43        53.12 o                         
 -13   2   2         66.60         82.40        20.45 o                         
 -12   2   2        239.36        268.12        30.92 o                         
 -11   2   2          0.14        -12.45        12.45 o                         
 -10   2   2         32.84         38.13        12.32 o                         
  -9   2   2         47.68         43.76        11.99 o                         
  -8   2   2          6.66          5.22         9.98 o                         
  -7   2   2          0.76         -8.93         8.93 o                         
  -6   2   2        598.15        573.56        18.80 o                         
  -5   2   2       1202.04       1378.97        28.53 o                         
  -4   2   2         27.05         19.50         7.47 o                         
  -3   2   2       2165.18       2113.91        28.20 o                         
  -2   2   2       6387.04       6424.22        80.07 o                         
  -1   2   2       3269.08       3174.71        46.26 o                         
   0   2   2        526.51        522.63        10.73 o                         
   1   2   2        270.89        246.73         8.94 o                         
   2   2   2        215.18        205.09         7.88 o                         
   3   2   2          7.05         -0.52         6.08 o                         
   4   2   2        681.84        670.28        20.36 o                         
   5   2   2        687.66        693.46        22.10 o                         
   6   2   2          4.08         -1.36        10.37 o                         
   7   2   2        107.07        126.72        14.19 o                         
   8   2   2          2.07          5.00        12.84 o                         
   9   2   2        258.57        245.63        23.95 o                         
  10   2   2         95.27        115.29        15.36 o                         
  11   2   2        233.72        289.88        32.96 o                         
  12   2   2        159.06        190.14        20.38 o                         
  13   2   2          0.00        -15.76        22.28 o                         
  14   2   2          0.84        -18.33        18.33 o                         
 -14   3   2        116.96        168.62        31.21 o                         
 -13   3   2        330.35        307.52        23.92 o                         
 -12   3   2        168.97        204.54        38.25 o                         
 -11   3   2        213.46        184.78        16.57 o                         
 -10   3   2        237.76        220.98        14.69 o                         
  -9   3   2        145.31        135.19        12.77 o                         
  -8   3   2         27.83         22.86        10.18 o                         
  -7   3   2         16.15         21.82        10.26 o                         
  -6   3   2          0.87          3.58         8.71 o                         
  -5   3   2         39.79         52.42         8.49 o                         
  -4   3   2       1546.25       1555.11        30.78 o                         
  -3   3   2        129.51        114.57         8.12 o                         
  -2   3   2       1869.47       1926.00        29.34 o                         
  -1   3   2        347.56        347.50         9.04 o                         
   0   3   2         87.01         93.10         5.35 o                         
   1   3   2       1830.67       1880.47        28.09 o                         
   2   3   2         31.24         35.05         5.37 o                         
   3   3   2          2.66         -0.56         5.03 o                         
   4   3   2        347.56        386.69        12.49 o                         
   5   3   2          0.33         -5.73        11.46 o                         
   6   3   2          2.64         -8.49         8.49 o                         
   7   3   2        273.99        247.19        14.12 o                         
   8   3   2       1029.90        992.21        26.04 o                         
   9   3   2        113.51        158.77        39.91 o                         
  10   3   2          0.03        -11.68        13.99 o                         
  11   3   2        388.71        391.13        23.39 o                         
  12   3   2        109.34         66.73        20.34 o                         
  13   3   2          1.54         25.48        21.13 o                         
  14   3   2         62.78         60.86        22.93 o                         
 -13   4   2         78.55         45.33        18.67 o                         
 -12   4   2         75.32        111.64        34.37 o                         
 -11   4   2         53.42         52.03        15.96 o                         
 -10   4   2         88.30         78.03        15.01 o                         
  -9   4   2         44.77         35.92        13.67 o                         
  -8   4   2        458.14        470.71        18.73 o                         
  -7   4   2         25.01          6.43        11.52 o                         
  -6   4   2          0.50          0.89         8.22 o                         
  -5   4   2        402.50        410.27        18.14 o                         
  -4   4   2       1318.35       1424.87        25.50 o                         
  -3   4   2        215.52        207.34        10.26 o                         
  -2   4   2       2987.58       2982.99        45.59 o                         
  -1   4   2         56.95         56.62         8.76 o                         
   0   4   2        157.04        149.54         8.75 o                         
   1   4   2        305.05        333.49        12.45 o                         
   2   4   2        715.82        744.56        16.53 o                         
   3   4   2         23.93         15.68         6.90 o                         
   4   4   2          3.08          1.85         6.99 o                         
   5   4   2         94.53        105.34        10.08 o                         
   6   4   2        254.12        260.73        15.07 o                         
   7   4   2        251.44        253.36        16.01 o                         
   8   4   2       1014.15        957.19        32.30 o                         
   9   4   2         62.42         57.44        16.53 o                         
  10   4   2        240.06        257.86        21.94 o                         
  11   4   2          1.26          9.96        17.98 o                         
  12   4   2        351.43        365.21        28.09 o                         
  13   4   2         34.93         29.48        24.25 o                         
 -13   5   2         88.35        159.17        38.90 o                         
 -12   5   2        287.00        321.90        47.41 o                         
 -11   5   2          0.23         -4.21        17.57 o                         
 -10   5   2         47.72         52.83        15.37 o                         
  -9   5   2        206.66        200.50        17.13 o                         
  -8   5   2        179.20        144.38        16.55 o                         
  -7   5   2         13.23          1.87        13.42 o                         
  -6   5   2          0.32         -0.75        11.17 o                         
  -5   5   2         29.91         38.54        10.38 o                         
  -4   5   2        153.21        168.64        16.26 o                         
  -3   5   2        745.73        720.41        19.66 o                         
  -2   5   2         96.41         99.44         7.67 o                         
  -1   5   2          2.64         -0.79         6.12 o                         
   0   5   2         29.47         18.48         8.16 o                         
   1   5   2        167.15        156.02        13.56 o                         
   2   5   2         44.05         35.65         7.54 o                         
   3   5   2          2.40         -8.07         8.07 o                         
   4   5   2        210.70        215.35        15.58 o                         
   5   5   2         10.54         19.69        11.83 o                         
   6   5   2        180.74        160.85        16.12 o                         
   7   5   2        205.38        201.34        17.67 o                         
   8   5   2         37.57         43.84        15.93 o                         
   9   5   2          0.05         12.12        16.45 o                         
  10   5   2        152.28        148.62        25.81 o                         
  11   5   2        194.65        167.14        23.01 o                         
  12   5   2        584.03        603.56        33.82 o                         
 -11   6   2          0.16        -12.78        24.22 o                         
 -10   6   2         10.14        -18.73        18.73 o                         
  -9   6   2         17.76         -6.61        17.80 o                         
  -8   6   2         20.82          5.09        17.28 o                         
  -7   6   2          0.57         28.41        16.78 o                         
  -6   6   2        110.59         91.51        16.85 o                         
  -5   6   2        287.51        251.28        18.97 o                         
  -4   6   2        169.15        169.99        41.61 o                         
  -3   6   2       3413.54       3229.45        67.46 o                         
  -2   6   2        229.76        219.84        18.08 o                         
  -1   6   2        149.26        152.16        13.74 o                         
   0   6   2         88.90         82.27        13.84 o                         
   1   6   2         88.48         76.80        21.10 o                         
   2   6   2         22.76         29.44        11.08 o                         
   3   6   2          1.12          8.70        12.35 o                         
   4   6   2        917.13        978.61        35.79 o                         
   5   6   2         16.30          1.68        16.23 o                         
   6   6   2        139.21        144.58        17.73 o                         
   7   6   2        771.94        787.48        30.10 o                         
   8   6   2          1.72         -7.70        15.93 o                         
   9   6   2         74.64         67.53        19.13 o                         
  10   6   2          0.84        -17.04        18.84 o                         
  11   6   2          1.58         -8.18        19.45 o                         
  -9   7   2          0.56        -16.46        20.98 o                         
  -8   7   2          2.13         54.74        48.09 o                         
  -7   7   2          2.78         62.55        27.58 o                         
  -6   7   2         35.48         85.38        37.01 o                         
  -5   7   2         15.12         24.11        15.02 o                         
  -2   7   2         33.64         44.22        17.33 o                         
  -1   7   2         48.38         50.92        26.04 o                         
   0   7   2          2.52          5.94        24.40 o                         
   1   7   2          0.29         -8.61        14.50 o                         
   2   7   2         32.96         27.38        17.57 o                         
   3   7   2        311.68        277.31        19.12 o                         
   4   7   2        180.53        166.23        18.46 o                         
   5   7   2         20.27         19.75        16.93 o                         
   6   7   2        731.69        729.66        36.98 o                         
   7   7   2         11.40         22.98        20.55 o                         
   8   7   2         26.77         17.52        32.01 o                         
   9   7   2          9.67         12.70        24.51 o                         
  -5   8   2        680.33        659.36        42.97 o                         
  -4   8   2        132.20        109.87        37.47 o                         
  -3   8   2        116.57        110.83        23.26 o                         
  -2   8   2         10.77         39.33        46.22 o                         
  -1   8   2         36.73        -37.90        38.47 o                         
   0   8   2         27.89         63.45        39.33 o                         
   1   8   2         37.54         91.59        42.21 o                         
   2   8   2         63.98         55.34        19.10 o                         
   3   8   2          4.85         27.20        29.57 o                         
   4   8   2         25.37         12.31        22.24 o                         
   5   8   2        333.28        461.13        43.71 o                         
   6   8   2        371.03        334.43        37.60 o                         
   7   8   2         22.05        -12.75        28.67 o                         
  -3   9   2         71.41         67.76        51.68 o                         
  -2   9   2        158.57         69.77        50.24 o                         
   0   9   2         20.92         45.36        44.21 o                         
   1   9   2          6.20        -38.47        38.47 o                         
   2   9   2         11.11        -17.80        41.06 o                         
   3   9   2          3.66          4.88        45.94 o                         
 -15   1   3         25.99          3.46        19.07 o                         
 -14   1   3         13.21         26.05        18.37 o                         
 -13   1   3          0.92         25.21        26.40 o                         
 -12   1   3         63.26         87.41        19.87 o                         
 -11   1   3        714.84        828.38        55.58 o                         
 -10   1   3        689.00        659.77        37.19 o                         
  -9   1   3       1883.45       1878.77        41.63 o                         
  -8   1   3          2.41         38.49        11.68 o                         
  -7   1   3         66.12         35.18         6.70 o                         
  -6   1   3         95.66        115.90         9.80 o                         
  -5   1   3        695.38        719.05        19.45 o                         
  -4   1   3       2961.06       2984.02        49.22 o                         
  -3   1   3          0.43          4.87         6.20 o                         
  -2   1   3        391.84        361.88         8.71 o                         
  -1   1   3       4012.11       4052.00        47.46 o                         
   0   1   3      16124.28      16051.70       211.26 o                         
   1   1   3         42.19         49.60         5.68 o                         
   2   1   3       1337.99       1272.29        22.61 o                         
   3   1   3         19.99         32.27         8.49 o                         
   4   1   3       1446.67       1508.97        37.98 o                         
   5   1   3        507.28        508.44        36.47 o                         
   6   1   3         39.51         54.57        13.22 o                         
   7   1   3       1041.29       1008.15        34.31 o                         
   8   1   3        715.64        672.14        30.71 o                         
   9   1   3        379.41        372.01        25.01 o                         
  10   1   3          2.83          1.40        17.21 o                         
  11   1   3         49.50         54.77        20.95 o                         
  12   1   3        131.51        179.53        25.76 o                         
  13   1   3         20.73          3.88        22.98 o                         
  14   1   3          3.80        -31.34        31.34 o                         
 -15   2   3         39.36         19.91        20.87 o                         
 -13   2   3          5.37         36.50        27.24 o                         
 -12   2   3          6.60          0.14        16.62 o                         
 -11   2   3        405.90        360.25        19.75 o                         
 -10   2   3         57.83         61.75        12.17 o                         
  -9   2   3        237.09        225.08        13.91 o                         
  -8   2   3         26.28         32.72        10.31 o                         
  -7   2   3        688.45        690.65        23.10 o                         
  -6   2   3         10.69          5.02         8.01 o                         
  -5   2   3       2709.33       2783.30        39.50 o                         
  -4   2   3       1152.92       1143.91        20.74 o                         
  -3   2   3         53.05         57.79         6.30 o                         
  -2   2   3         64.07         66.25         5.90 o                         
  -1   2   3       5597.54       5528.20        73.01 o                         
   0   2   3       1597.73       1571.39        24.12 o                         
   1   2   3       4285.79       4280.63        58.43 o                         
   2   2   3        192.07        193.09         7.89 o                         
   3   2   3        288.85        310.32        10.89 o                         
   4   2   3       1118.69       1199.77        28.67 o                         
   5   2   3          0.00          8.01         9.31 o                         
   6   2   3          4.90          8.64        10.69 o                         
   7   2   3        220.64        233.20        19.82 o                         
   8   2   3         51.59         48.99        14.48 o                         
   9   2   3        551.76        486.00        24.33 o                         
  10   2   3        133.07        112.35        18.07 o                         
  11   2   3         79.46         54.15        17.06 o                         
  12   2   3         10.98         -5.13        17.05 o                         
  13   2   3        142.64        103.93        23.70 o                         
  14   2   3          0.23         -4.98        26.98 o                         
 -13   3   3        270.09        337.16        26.25 o                         
 -12   3   3         71.79         68.68        15.49 o                         
 -11   3   3        241.01        264.44        18.50 o                         
 -10   3   3         20.71         -3.93        10.80 o                         
  -9   3   3          3.35          4.43        10.32 o                         
  -8   3   3        136.72        123.11        12.58 o                         
  -7   3   3        939.23        939.83        22.40 o                         
  -6   3   3        403.13        375.91        12.89 o                         
  -5   3   3        126.71        127.27         8.81 o                         
  -4   3   3         30.87         17.21         5.47 o                         
  -3   3   3       2712.71       2728.69        37.46 o                         
  -2   3   3       2024.93       2168.37        32.26 o                         
  -1   3   3        630.30        694.94        14.69 o                         
   0   3   3        130.34        128.25         8.57 o                         
   1   3   3       1366.04       1373.26        20.85 o                         
   2   3   3          4.34          1.56         3.62 o                         
   3   3   3        194.62        185.71         7.74 o                         
   4   3   3        112.70        113.00        11.65 o                         
   5   3   3         85.67         78.79        10.27 o                         
   6   3   3          0.57         -5.68         9.73 o                         
   7   3   3         32.58         43.53        10.36 o                         
   8   3   3         68.08         68.55        12.24 o                         
   9   3   3         33.36         13.98        11.72 o                         
  10   3   3         44.31         23.66        14.92 o                         
  11   3   3        134.77        153.96        18.88 o                         
  12   3   3          0.87          9.91        19.50 o                         
  13   3   3         73.78         61.75        22.35 o                         
  14   3   3         27.28         14.38        24.04 o                         
 -13   4   3          3.73         78.67        51.11 o                         
 -12   4   3        110.60        110.75        20.94 o                         
 -11   4   3         46.56         57.57        16.47 o                         
 -10   4   3         72.67         92.59        18.93 o                         
  -9   4   3         61.09         65.65        13.58 o                         
  -8   4   3          2.40        -11.38        11.38 o                         
  -7   4   3         16.06          6.83         9.66 o                         
  -6   4   3         11.82         11.24         9.55 o                         
  -4   4   3       1337.19       1301.17        21.70 o                         
  -3   4   3         39.18         28.90         6.47 o                         
  -2   4   3        954.60        984.94        21.57 o                         
  -1   4   3          3.91          0.11         5.77 o                         
   0   4   3       1359.38       1391.99        23.51 o                         
   1   4   3         46.33         65.82         6.24 o                         
   2   4   3         13.83         19.66         6.41 o                         
   3   4   3        683.40        694.76        16.74 o                         
   4   4   3        731.14        778.56        21.51 o                         
   5   4   3        300.59        335.47        13.33 o                         
   6   4   3       1011.22       1014.31        27.41 o                         
   7   4   3         80.25         82.97        13.30 o                         
   8   4   3        106.00         90.96        16.46 o                         
   9   4   3         63.20         89.70        22.81 o                         
  10   4   3         54.07         78.73        18.07 o                         
  11   4   3         24.71          1.22        17.97 o                         
  12   4   3         43.85         20.07        20.65 o                         
  13   4   3         26.11          0.14        24.67 o                         
 -11   5   3         41.06         24.92        23.03 o                         
 -10   5   3         22.42         31.30        19.50 o                         
  -9   5   3         37.44         73.78        21.99 o                         
  -8   5   3        760.28        745.55        33.41 o                         
  -7   5   3        280.54        249.72        16.15 o                         
  -6   5   3         29.91         13.11        10.50 o                         
  -5   5   3          1.30         11.70        11.53 o                         
  -4   5   3        573.62        634.15        30.34 o                         
  -3   5   3        836.51        723.72        45.91 o                         
  -2   5   3        415.21        410.91        14.35 o                         
  -1   5   3        624.29        638.58        16.87 o                         
   0   5   3          5.41         13.33         6.48 o                         
   1   5   3         81.36         90.54         8.29 o                         
   2   5   3         37.45         53.85         8.65 o                         
   3   5   3        112.36        124.01        10.88 o                         
   4   5   3         33.53         34.85        12.59 o                         
   5   5   3          0.94          3.09        12.18 o                         
   6   5   3          3.80         -3.92        12.78 o                         
   7   5   3        360.67        321.26        21.79 o                         
   8   5   3         72.81         64.74        16.32 o                         
   9   5   3         11.83          0.64        15.84 o                         
  10   5   3         59.67         55.04        18.92 o                         
  11   5   3          6.79        -13.25        19.82 o                         
  12   5   3        217.16        205.81        25.73 o                         
  -9   6   3        270.99        249.63        24.61 o                         
  -8   6   3          8.10         43.19        21.47 o                         
  -7   6   3          8.48         -2.89        20.89 o                         
  -6   6   3         79.07         72.06        16.45 o                         
  -5   6   3         97.98        106.09        15.77 o                         
  -3   6   3        327.77        350.19        24.96 o                         
  -2   6   3        728.67        730.32        25.05 o                         
  -1   6   3         18.14         17.86        10.03 o                         
   0   6   3        134.49        138.03         9.67 o                         
   1   6   3         32.21         46.91        11.12 o                         
   2   6   3         34.46         38.68        14.43 o                         
   3   6   3         13.90         24.19        24.95 o                         
   4   6   3          0.77        -13.93        13.93 o                         
   5   6   3         57.07         75.63        15.13 o                         
   6   6   3        150.10        140.72        18.24 o                         
   7   6   3          3.08          0.65        16.32 o                         
   8   6   3         27.65         32.66        17.16 o                         
   9   6   3          0.47          1.26        17.07 o                         
  10   6   3          0.64         -2.98        18.78 o                         
  11   6   3         83.29         90.96        22.70 o                         
  -6   7   3        458.69        518.03        50.26 o                         
  -5   7   3          5.86         -4.95        19.61 o                         
  -4   7   3        271.08        290.80        27.01 o                         
  -3   7   3          3.11         -0.23        12.79 o                         
  -2   7   3         35.71         44.58        11.96 o                         
  -1   7   3        139.75        133.02        12.78 o                         
   0   7   3          2.21         18.18        32.87 o                         
   1   7   3        382.56        351.65        25.90 o                         
   2   7   3        230.56        240.71        17.60 o                         
   3   7   3         19.97         34.21        14.89 o                         
   4   7   3         46.45         52.86        17.03 o                         
   5   7   3        365.36        414.85        37.09 o                         
   6   7   3        594.16        626.05        53.70 o                         
   7   7   3         11.97         54.62        22.07 o                         
   8   7   3        111.98        147.05        27.90 o                         
   9   7   3         66.13         62.07        27.09 o                         
  -7   8   3        142.22        172.33        27.56 o                         
  -6   8   3          0.05         -1.72        18.69 o                         
  -5   8   3        365.22        377.28        33.83 o                         
  -4   8   3        620.27        600.40        51.11 o                         
  -3   8   3         88.86        118.78        24.07 o                         
  -2   8   3        289.65        283.66        25.65 o                         
  -1   8   3        114.10        103.66        30.77 o                         
   0   8   3          0.27         65.46        37.61 o                         
   1   8   3         42.96         36.63        18.63 o                         
   2   8   3        233.22        216.83        25.98 o                         
   3   8   3         34.82         33.06        21.38 o                         
   4   8   3          3.43         14.12        15.66 o                         
   5   8   3          2.02        -17.91        17.91 o                         
   6   8   3         78.68         56.64        21.95 o                         
   7   8   3          1.25          6.25        22.48 o                         
  -3   9   3         27.27         12.35        49.10 o                         
  -2   9   3         46.57         43.35        49.10 o                         
   0   9   3          7.97         22.11        40.77 o                         
   1   9   3         42.24         55.41        43.93 o                         
   2   9   3         63.11         67.47        43.93 o                         
 -15   0   4        223.41        327.58        57.52 o                         
 -14   0   4          1.56        -26.84        27.88 o                         
 -13   0   4         31.54         25.72        26.60 o                         
 -12   0   4          5.75         23.33        25.11 o                         
 -11   0   4        404.92        395.42        31.60 o                         
 -10   0   4       1426.42       1361.92        51.61 o                         
  -9   0   4       1553.85       1511.48        54.03 o                         
  -8   0   4        102.18         93.67        18.21 o                         
  -7   0   4         42.07         64.39        17.61 o                         
  -6   0   4       6154.32       6501.40       148.38 o                         
  -5   0   4       5541.36       5681.28       129.57 o                         
  -4   0   4        564.51        577.28        19.46 o                         
  -3   0   4        337.11        291.46        12.44 o                         
  -2   0   4       1158.54       1025.85        22.21 o                         
  -1   0   4       2461.71       2408.09        71.35 o                         
   0   0   4         88.09        113.25        18.66 o                         
   1   0   4          5.98          6.21        12.92 o                         
   2   0   4       1527.70       1562.54        53.16 o                         
   3   0   4       7144.33       7337.41       203.02 o                         
   4   0   4       7007.88       7450.49       208.09 o                         
   5   0   4       3547.41       3986.28       119.78 o                         
   6   0   4       1073.58       1043.08        48.57 o                         
   7   0   4        330.11        354.78        30.38 o                         
   8   0   4        215.93        242.38        30.27 o                         
   9   0   4        204.23        187.96        30.94 o                         
  10   0   4        279.43        252.73        34.45 o                         
  11   0   4        263.39        336.06        41.12 o                         
  12   0   4        117.23         94.35        35.38 o                         
  13   0   4         46.71         14.74        35.43 o                         
  14   0   4         24.88        -22.29        30.49 o                         
 -15   1   4        340.50        458.54        27.94 o                         
 -14   1   4         18.48          0.28        17.31 o                         
 -13   1   4         73.63        106.00        21.59 o                         
 -12   1   4         45.24         50.42        15.83 o                         
 -11   1   4        239.42        222.24        18.22 o                         
 -10   1   4       1016.74        926.49        23.51 o                         
  -9   1   4        413.44        494.65        29.44 o                         
  -8   1   4        350.97        341.22        14.38 o                         
  -7   1   4         83.69         65.81        11.26 o                         
  -6   1   4       1129.08       1060.63        23.21 o                         
  -5   1   4         25.05         24.81         8.01 o                         
  -4   1   4        109.84         96.16         9.00 o                         
  -3   1   4        317.27        312.15        14.50 o                         
  -2   1   4          3.88         -6.11         7.44 o                         
  -1   1   4        204.40        196.79         7.00 o                         
   0   1   4        161.10        163.93         8.05 o                         
   1   1   4       2615.49       2581.68        43.22 o                         
   2   1   4        179.70        204.88         9.06 o                         
   3   1   4       2431.57       2440.87        47.11 o                         
   4   1   4        570.49        573.29        19.82 o                         
   5   1   4         64.92         77.30        13.21 o                         
   6   1   4         82.15         77.48        19.67 o                         
   7   1   4        399.16        371.59        21.64 o                         
   8   1   4         30.21         70.53        16.66 o                         
   9   1   4       1014.04        979.67        44.42 o                         
  10   1   4       1340.45       1267.87        67.34 o                         
  11   1   4         33.73         45.10        21.13 o                         
  12   1   4          1.27         23.22        22.82 o                         
  13   1   4          7.30        -23.63        23.63 o                         
  14   1   4          9.59        -27.43        27.43 o                         
 -15   2   4          0.21         48.79        23.26 o                         
 -14   2   4        422.98        484.11        28.91 o                         
 -13   2   4        107.22        129.88        21.15 o                         
 -12   2   4          0.22          6.74        17.60 o                         
 -11   2   4        132.43        136.41        16.97 o                         
 -10   2   4          8.75         22.05        13.28 o                         
  -9   2   4        390.44        389.57        13.22 o                         
  -8   2   4          4.34          8.62        11.14 o                         
  -7   2   4        944.34        928.88        24.84 o                         
  -6   2   4       2555.47       2584.76        46.24 o                         
  -5   2   4        234.43        245.94        12.23 o                         
  -4   2   4        158.04        164.31         9.34 o                         
  -3   2   4       2049.85       2030.83        36.61 o                         
  -2   2   4        576.46        547.99        10.89 o                         
  -1   2   4        448.05        481.64        10.97 o                         
   0   2   4       2514.18       2555.40        34.87 o                         
   1   2   4        155.92        147.32         7.00 o                         
   2   2   4        695.71        665.40        17.55 o                         
   3   2   4       1902.29       2085.48        38.04 o                         
   4   2   4       1637.31       1828.04        38.82 o                         
   5   2   4       1170.68       1182.88        30.34 o                         
   6   2   4        758.94        781.35        38.49 o                         
   7   2   4         22.65         17.89        12.57 o                         
   8   2   4          7.31          7.61        13.57 o                         
   9   2   4         48.83         36.28        17.67 o                         
  10   2   4        236.36        235.37        20.88 o                         
  11   2   4         31.74         26.30        17.60 o                         
  12   2   4         58.37          2.10        21.00 o                         
  13   2   4          0.05         21.29        24.92 o                         
  14   2   4         13.04         13.28        25.99 o                         
 -14   3   4         10.16         31.39        22.36 o                         
 -13   3   4          0.03         44.79        51.97 o                         
 -12   3   4          2.27         14.29        17.84 o                         
 -11   3   4         15.21         23.17        14.87 o                         
 -10   3   4        139.76         97.38        13.96 o                         
  -9   3   4        221.93        196.24        16.13 o                         
  -8   3   4        393.16        399.48        15.58 o                         
  -7   3   4        936.60        939.29        23.56 o                         
  -6   3   4         42.38         26.62         9.58 o                         
  -5   3   4         72.33         71.28         9.26 o                         
  -4   3   4         21.56          3.70        10.55 o                         
  -3   3   4        150.39        163.40         9.58 o                         
  -2   3   4        132.17        138.07         6.53 o                         
  -1   3   4          6.14          2.49         5.30 o                         
   0   3   4       1587.76       1646.01        27.67 o                         
   1   3   4       2215.80       2302.61        37.27 o                         
   2   3   4       1270.83       1376.05        22.17 o                         
   3   3   4        990.18        985.53        23.09 o                         
   4   3   4         13.68         24.18         8.02 o                         
   5   3   4        737.36        708.74        21.40 o                         
   6   3   4         85.24         83.61        11.48 o                         
   7   3   4         48.23         39.39        12.16 o                         
   8   3   4        724.53        669.47        28.92 o                         
   9   3   4         83.67         76.09        15.97 o                         
  10   3   4          3.67          2.28        18.07 o                         
  11   3   4        521.38        536.98        39.89 o                         
  12   3   4         43.43         18.17        19.58 o                         
  13   3   4          1.95        -19.98        40.90 o                         
 -14   4   4          6.69         12.23        39.68 o                         
 -12   4   4         33.58         27.30        24.72 o                         
 -11   4   4          0.88          3.23        19.48 o                         
 -10   4   4         69.40         61.07        16.23 o                         
  -9   4   4         75.43         65.57        15.45 o                         
  -8   4   4        148.45        153.06        15.57 o                         
  -7   4   4         60.73         56.68        12.19 o                         
  -6   4   4        111.36        121.87        13.68 o                         
  -5   4   4       1354.90       1415.40        31.62 o                         
  -4   4   4        977.16        940.75        23.03 o                         
  -3   4   4        326.62        338.93        13.35 o                         
  -2   4   4         13.70         12.59         6.87 o                         
  -1   4   4        211.31        205.29         9.79 o                         
   0   4   4         36.54         42.34         6.82 o                         
   1   4   4        136.37        120.93         8.87 o                         
   2   4   4       2594.79       2588.11        39.48 o                         
   3   4   4         10.06         -6.58         8.47 o                         
   4   4   4        143.25        152.92        11.98 o                         
   5   4   4        219.23        222.36        15.95 o                         
   6   4   4         22.87         28.17        13.00 o                         
   7   4   4         45.96         38.86        12.60 o                         
   8   4   4        148.96        152.46        17.99 o                         
   9   4   4         15.49         38.38        16.49 o                         
  10   4   4          3.52          9.14        17.11 o                         
  11   4   4         74.94         68.65        19.76 o                         
  12   4   4        110.51         66.08        24.97 o                         
  13   4   4          1.45        -22.58        24.93 o                         
 -13   5   4          6.05        -14.18        50.67 o                         
  -9   5   4        163.92        154.16        25.47 o                         
  -8   5   4        105.00        145.91        23.25 o                         
  -7   5   4         29.35         43.04        39.62 o                         
  -6   5   4         49.37         32.34        26.07 o                         
  -5   5   4        457.98        673.49        87.28 o                         
  -4   5   4        323.95        338.47        20.26 o                         
  -3   5   4        216.31        206.89        12.95 o                         
  -2   5   4          4.26          1.61         7.58 o                         
  -1   5   4         16.04         25.43         7.57 o                         
   0   5   4        296.87        292.58        11.79 o                         
   1   5   4          3.44         10.41         8.09 o                         
   2   5   4        462.26        472.42        19.86 o                         
   3   5   4          0.11        -13.63        13.63 o                         
   4   5   4        390.49        387.99        20.51 o                         
   5   5   4         11.97          3.86        13.47 o                         
   6   5   4       1217.08       1226.61        34.66 o                         
   7   5   4        737.48        684.91        28.05 o                         
   8   5   4          3.19         25.29        15.68 o                         
   9   5   4         74.78         74.76        19.71 o                         
  10   5   4          1.93         -7.97        17.62 o                         
  11   5   4        116.56        134.60        22.36 o                         
  12   5   4        309.83        318.88        34.93 o                         
  -8   6   4        256.72        251.65        27.93 o                         
  -6   6   4          0.92         -3.10        24.92 o                         
  -5   6   4          2.44        -10.27        14.07 o                         
  -4   6   4        232.17        217.09        17.85 o                         
  -3   6   4        280.28        247.21        18.81 o                         
  -2   6   4         20.10         35.64        11.48 o                         
  -1   6   4         63.11         58.08        15.56 o                         
   0   6   4         28.15         41.48        15.05 o                         
   1   6   4          0.27          2.83        11.61 o                         
   2   6   4        163.67        156.96        22.31 o                         
   3   6   4        197.05        202.35        18.72 o                         
   4   6   4        251.72        267.65        18.31 o                         
   5   6   4          0.08         -4.36        13.69 o                         
   6   6   4         27.33         14.39        18.89 o                         
   7   6   4        908.31        917.55        39.60 o                         
   8   6   4        183.32        172.18        20.21 o                         
   9   6   4          2.56         14.94        17.89 o                         
  10   6   4          4.05        -18.64        18.99 o                         
  11   6   4         28.06        145.28        44.79 o                         
 -10   7   4         78.99         71.57        27.21 o                         
  -9   7   4         67.16         34.11        24.22 o                         
  -8   7   4         20.41         -2.30        21.12 o                         
  -7   7   4        878.24       1012.76        41.52 o                         
  -6   7   4         20.81         27.84        16.80 o                         
  -5   7   4        224.51        232.61        22.45 o                         
  -4   7   4         66.91         46.91        16.45 o                         
  -3   7   4          4.21         14.21        13.72 o                         
  -2   7   4         30.90         13.70        13.03 o                         
  -1   7   4         44.99         59.92        12.63 o                         
   0   7   4         38.53         46.77        12.41 o                         
   1   7   4          6.33         28.53        12.74 o                         
   2   7   4        241.41        230.77        24.82 o                         
   3   7   4         89.36         80.18        16.82 o                         
   4   7   4        191.90        213.30        22.04 o                         
   5   7   4        245.65        283.41        26.10 o                         
   6   7   4        520.99        562.79        34.65 o                         
   7   7   4        377.33        384.79        47.42 o                         
   8   7   4         38.28         25.75        24.00 o                         
   9   7   4         18.58         26.22        26.56 o                         
  -7   8   4         84.99         81.58        23.82 o                         
  -6   8   4         23.23         35.41        29.12 o                         
  -5   8   4          5.12        -11.64        19.18 o                         
  -4   8   4        232.59        252.71        40.19 o                         
  -3   8   4        225.53        276.45        25.25 o                         
  -2   8   4        163.55        176.42        17.17 o                         
  -1   8   4         12.48          3.98        20.96 o                         
   0   8   4         97.38         90.43        29.14 o                         
   1   8   4        208.44        165.60        36.75 o                         
   2   8   4          0.08         18.31        20.43 o                         
   3   8   4         18.88         -1.77        22.04 o                         
   4   8   4          0.11          6.97        17.01 o                         
   5   8   4          0.52        -15.62        18.49 o                         
   6   8   4         31.21         40.33        21.64 o                         
   0   9   4         48.40         23.26        40.20 o                         
   1   9   4         13.16         85.56        45.36 o                         
 -15   1   5        111.95        128.19        21.96 o                         
 -14   1   5          7.17          6.31        16.89 o                         
 -13   1   5         41.60         34.51        17.40 o                         
 -12   1   5        116.14        137.06        17.79 o                         
 -11   1   5        815.58        861.44        37.62 o                         
 -10   1   5        354.04        356.56        20.31 o                         
  -9   1   5        143.60        140.17        13.88 o                         
  -8   1   5         35.45         58.73        11.36 o                         
  -7   1   5          3.43         -0.13         9.42 o                         
  -6   1   5        892.62        990.53        23.49 o                         
  -5   1   5          3.86         10.80         8.28 o                         
  -4   1   5       1428.84       1465.02        31.87 o                         
  -3   1   5        792.95        866.41        20.25 o                         
  -2   1   5          7.91          0.89         8.16 o                         
  -1   1   5        683.97        616.54        24.48 o                         
   0   1   5       1019.23        996.82        21.58 o                         
   1   1   5        147.59        114.97         8.24 o                         
   2   1   5        360.03        345.29        13.57 o                         
   3   1   5       1380.64       1463.31        32.24 o                         
   4   1   5        213.67        242.55        13.23 o                         
   5   1   5        167.44        183.05        13.34 o                         
   6   1   5         53.76         50.99        14.52 o                         
   7   1   5          3.30          8.15        14.67 o                         
   8   1   5         19.01         12.49        16.53 o                         
   9   1   5          9.46         17.31        17.61 o                         
  10   1   5        272.54        245.89        24.65 o                         
  11   1   5        103.26         75.52        22.74 o                         
  12   1   5         77.56         81.76        24.84 o                         
  13   1   5          1.21         -3.98        25.20 o                         
  14   1   5        129.33        125.92        43.68 o                         
 -15   2   5         10.46         13.26        22.43 o                         
 -14   2   5          5.60         33.68        19.47 o                         
 -13   2   5          8.84         11.80        18.04 o                         
 -12   2   5         29.15         13.50        15.01 o                         
 -11   2   5         31.40         38.57        14.40 o                         
 -10   2   5        166.95        168.10        15.50 o                         
  -9   2   5          1.02         -1.79        11.27 o                         
  -8   2   5        623.01        632.59        20.48 o                         
  -7   2   5        446.20        495.36        17.28 o                         
  -6   2   5         34.47         47.17        10.05 o                         
  -5   2   5       1683.19       1806.16        32.34 o                         
  -4   2   5         87.69        104.33         9.33 o                         
  -3   2   5        950.47        932.48        19.82 o                         
  -2   2   5        119.44        119.87         7.64 o                         
  -1   2   5       3482.75       3581.24        44.70 o                         
   0   2   5        938.92        932.79        18.91 o                         
   1   2   5         31.26         30.85         6.53 o                         
   2   2   5        430.28        433.87        18.60 o                         
   3   2   5        241.54        269.66        12.01 o                         
   4   2   5        187.54        156.21        12.22 o                         
   5   2   5        567.29        617.39        22.10 o                         
   6   2   5        640.40        653.53        24.00 o                         
   7   2   5        811.26        778.13        27.26 o                         
   8   2   5          0.09         15.69        13.68 o                         
   9   2   5          7.94         19.03        14.90 o                         
  10   2   5          1.29        -16.00        16.00 o                         
  11   2   5          6.86         27.11        17.84 o                         
  12   2   5         14.71         21.56        28.12 o                         
  13   2   5        255.39        359.79        62.61 o                         
  14   2   5         61.59         73.13        32.30 o                         
 -14   3   5        161.05        215.54        31.93 o                         
 -13   3   5        165.89        195.22        22.14 o                         
 -12   3   5        282.89        259.65        19.99 o                         
 -11   3   5         41.40         42.79        14.83 o                         
 -10   3   5        469.34        454.89        18.93 o                         
  -9   3   5        672.16        623.41        19.69 o                         
  -8   3   5         58.25         71.55        11.52 o                         
  -7   3   5        643.25        643.18        20.33 o                         
  -6   3   5        494.12        498.78        16.68 o                         
  -5   3   5        230.78        288.06        13.83 o                         
  -4   3   5        177.68        179.46        12.62 o                         
  -3   3   5       1144.07       1155.06        23.04 o                         
  -2   3   5        153.23        143.15         8.53 o                         
  -1   3   5        350.45        356.28         9.99 o                         
   0   3   5         24.32         35.15         8.01 o                         
   1   3   5        390.31        409.24        11.10 o                         
   2   3   5        363.62        351.43        12.52 o                         
   3   3   5         27.36         13.16         8.23 o                         
   4   3   5       1234.92       1209.35        25.43 o                         
   5   3   5         14.90         11.78         9.84 o                         
   6   3   5          4.85          3.35        14.08 o                         
   7   3   5        677.23        677.45        26.57 o                         
   8   3   5        850.43        788.34        29.09 o                         
   9   3   5          0.10        -12.40        20.12 o                         
  10   3   5        301.37        328.74        26.52 o                         
  11   3   5        273.16        267.81        27.27 o                         
  12   3   5         28.08         70.32        24.90 o                         
  13   3   5         14.10          5.15        27.72 o                         
 -14   4   5          2.37         42.78        60.58 o                         
 -13   4   5        103.62        184.77        26.78 o                         
 -12   4   5          7.77          1.17        18.46 o                         
 -11   4   5         32.93         45.81        22.46 o                         
 -10   4   5          1.56         25.42        17.43 o                         
  -9   4   5        181.74        173.54        19.75 o                         
  -8   4   5        683.33        611.35        25.54 o                         
  -7   4   5        292.88        287.08        15.72 o                         
  -6   4   5        108.95        125.19        14.13 o                         
  -5   4   5        498.76        492.49        17.61 o                         
  -4   4   5          6.33         13.12         7.11 o                         
  -3   4   5          2.50          9.24         8.57 o                         
  -2   4   5         39.91         43.18         8.00 o                         
  -1   4   5         11.30          7.97         7.53 o                         
   0   4   5       1137.49       1159.43        24.83 o                         
   1   4   5        503.57        509.05        14.06 o                         
   2   4   5         26.71         29.49         7.50 o                         
   3   4   5         15.95          6.44         7.74 o                         
   4   4   5         25.69         24.78         7.63 o                         
   5   4   5        437.69        443.76        20.34 o                         
   6   4   5         85.94         86.26        14.68 o                         
   7   4   5        203.07        192.16        17.79 o                         
   8   4   5        218.58        190.34        19.35 o                         
   9   4   5          7.77        -11.87        15.61 o                         
  10   4   5         64.92         42.04        20.48 o                         
  11   4   5          0.61         23.57        19.15 o                         
  12   4   5          0.52         12.30        24.82 o                         
 -13   5   5         52.78         20.87        37.85 o                         
 -12   5   5        344.01        360.58        37.59 o                         
 -11   5   5          9.66         28.30        22.09 o                         
 -10   5   5          0.03        -19.14        19.14 o                         
  -9   5   5        250.37        259.09        24.75 o                         
  -8   5   5        516.51        479.92        28.76 o                         
  -7   5   5          0.88          8.34        16.37 o                         
  -6   5   5        182.49        192.40        19.70 o                         
  -5   5   5         16.50         -9.07        14.24 o                         
  -4   5   5        280.64        267.80        18.73 o                         
  -3   5   5          0.11          9.11        13.01 o                         
  -2   5   5         48.28         48.77         9.00 o                         
  -1   5   5        236.40        213.53        12.50 o                         
   0   5   5          0.87         -5.36         8.11 o                         
   1   5   5         25.68         34.38        10.48 o                         
   2   5   5          0.20         24.56        13.51 o                         
   3   5   5        352.18        405.09        19.81 o                         
   4   5   5        527.88        537.18        23.91 o                         
   5   5   5        846.54        857.54        33.69 o                         
   6   5   5         35.43         55.67        20.05 o                         
   7   5   5        124.47        121.53        19.12 o                         
   8   5   5          7.69         27.10        16.09 o                         
   9   5   5         23.62         -0.33        22.57 o                         
  10   5   5         27.68         36.41        19.17 o                         
  11   5   5         36.51         29.80        22.65 o                         
  12   5   5          0.04        -39.33        39.33 o                         
 -11   6   5         32.58         25.18        26.56 o                         
 -10   6   5          2.23          2.57        23.83 o                         
  -9   6   5        186.55        175.21        24.66 o                         
  -8   6   5         48.25          9.95        19.24 o                         
  -7   6   5         17.12         26.86        19.85 o                         
  -6   6   5         37.53         25.83        16.49 o                         
  -5   6   5        268.13        275.94        21.22 o                         
  -4   6   5        167.22        174.23        17.65 o                         
  -3   6   5        268.12        271.15        20.38 o                         
  -2   6   5          3.89         -1.65        11.45 o                         
  -1   6   5          0.09          7.64        35.69 o                         
   0   6   5        345.92        350.68        35.22 o                         
   1   6   5       1900.51       1864.05        51.26 o                         
   2   6   5        597.12        577.02        28.13 o                         
   3   6   5          2.65          8.34        14.69 o                         
   4   6   5        183.80        191.86        17.12 o                         
   5   6   5         32.72         34.47        14.82 o                         
   6   6   5        353.92        351.67        23.90 o                         
   7   6   5          1.45          9.13        17.19 o                         
   8   6   5        127.51        139.82        22.03 o                         
   9   6   5         16.27         30.96        24.66 o                         
  10   6   5         28.19         38.18        21.92 o                         
 -10   7   5         51.41         83.63        32.95 o                         
  -9   7   5         64.04         45.38        25.50 o                         
  -8   7   5        116.05         72.70        24.10 o                         
  -7   7   5          0.39          0.77        19.85 o                         
  -6   7   5          3.43        -16.83        16.83 o                         
  -5   7   5        380.11        348.76        36.46 o                         
  -4   7   5          0.00         29.29        16.85 o                         
  -3   7   5        350.76        290.78        21.30 o                         
  -2   7   5         19.53         12.76        13.12 o                         
  -1   7   5         68.40         38.40        14.32 o                         
   0   7   5          8.26         10.51        14.98 o                         
   1   7   5          7.65          2.56        16.38 o                         
   2   7   5         27.77         32.62        15.37 o                         
   3   7   5         25.13         48.20        19.84 o                         
   4   7   5        474.02        463.11        29.34 o                         
   5   7   5         61.12         59.15        20.72 o                         
   6   7   5         74.28         71.32        22.61 o                         
   7   7   5         78.66         89.93        24.59 o                         
   8   7   5          2.91        -14.08        23.48 o                         
  -7   8   5          3.64         37.82        27.09 o                         
  -6   8   5         91.39         89.50        22.11 o                         
  -5   8   5         97.72         93.85        21.05 o                         
  -4   8   5          1.60         11.27        20.52 o                         
  -3   8   5         68.87         63.12        17.14 o                         
  -2   8   5          0.63        -21.81        21.81 o                         
  -1   8   5          3.45         -5.67        13.62 o                         
   0   8   5         37.91         -2.30        21.39 o                         
   1   8   5         76.43         52.84        21.77 o                         
   2   8   5        159.17        133.99        42.21 o                         
   3   8   5         27.72         17.71        16.56 o                         
   4   8   5         19.90         12.68        18.69 o                         
   5   8   5          4.06        -10.43        19.95 o                         
   6   8   5        142.80        156.20        25.81 o                         
   0   9   5          8.69         -9.47        38.19 o                         
 -15   0   6        116.83        116.41        27.65 o                         
 -14   0   6          0.93         -5.37        22.40 o                         
 -13   0   6         15.05         20.53        20.78 o                         
 -12   0   6        231.44        177.92        24.53 o                         
 -11   0   6        378.84        412.67        26.26 o                         
 -10   0   6        694.99        673.77        30.89 o                         
  -9   0   6        432.17        412.54        24.62 o                         
  -8   0   6          8.22         -1.76        12.40 o                         
  -7   0   6        361.40        357.94        18.99 o                         
  -6   0   6         67.20         88.07        13.46 o                         
  -5   0   6        266.59        321.13        17.53 o                         
  -4   0   6       2052.00       2113.09        51.60 o                         
  -3   0   6       2044.21       2250.88        53.63 o                         
  -2   0   6       2497.27       2523.99        78.87 o                         
  -1   0   6       3235.80       3221.08       101.92 o                         
   0   0   6        764.38        890.64        37.51 o                         
   1   0   6        260.87        236.66        21.38 o                         
   2   0   6          3.93        -14.26        14.26 o                         
   3   0   6          0.08          3.37        16.52 o                         
   4   0   6       1667.43       1809.38        64.80 o                         
   5   0   6        718.72        756.78        42.31 o                         
   6   0   6          1.19          5.47        19.00 o                         
   7   0   6        766.36        814.35        47.78 o                         
   8   0   6        405.90        359.11        38.76 o                         
   9   0   6         55.93         48.19        27.88 o                         
  10   0   6        376.17        376.39        39.78 o                         
  11   0   6          0.11          9.36        30.62 o                         
  12   0   6          0.11        -28.71        31.70 o                         
  13   0   6          7.55         -5.56        32.91 o                         
  14   0   6        334.51        397.26        55.17 o                         
 -15   1   6          5.71         -7.03        19.03 o                         
 -14   1   6         18.04         27.17        17.69 o                         
 -13   1   6          4.90         15.45        16.59 o                         
 -12   1   6        325.72        326.83        23.46 o                         
 -11   1   6        585.51        537.17        22.86 o                         
 -10   1   6        280.84        267.37        17.31 o                         
  -9   1   6       1080.05       1087.85        28.07 o                         
  -8   1   6         11.42         16.87        10.95 o                         
  -7   1   6        346.81        336.55        16.06 o                         
  -6   1   6       1271.41       1369.32        32.76 o                         
  -5   1   6        113.43        122.49        11.43 o                         
  -4   1   6        392.27        371.54        15.27 o                         
  -3   1   6        479.18        439.03        15.86 o                         
  -2   1   6        435.91        327.62        15.29 o                         
  -1   1   6        583.77        581.00        18.90 o                         
   0   1   6       2172.99       2219.24        43.52 o                         
   1   1   6        388.88        363.56        14.61 o                         
   2   1   6        113.29        110.50        10.06 o                         
   3   1   6       1076.85       1175.44        33.76 o                         
   4   1   6       1024.73       1185.79        29.46 o                         
   5   1   6         31.64         38.01        11.58 o                         
   6   1   6        279.10        280.25        17.02 o                         
   7   1   6          2.93         -6.87        12.84 o                         
   8   1   6        365.42        356.53        21.18 o                         
   9   1   6          0.63          8.79        24.33 o                         
  10   1   6        242.32        183.75        24.49 o                         
  11   1   6        342.87        345.74        45.83 o                         
  12   1   6         87.82         70.31        25.07 o                         
  13   1   6         46.79         41.39        25.11 o                         
  14   1   6         28.75         12.35        50.53 o                         
 -15   2   6         42.21         37.69        21.88 o                         
 -14   2   6          3.53         12.55        18.50 o                         
 -13   2   6         63.09         97.20        19.46 o                         
 -12   2   6         35.50         29.52        15.63 o                         
 -11   2   6        523.25        442.47        21.58 o                         
 -10   2   6          3.93         32.47        12.87 o                         
  -9   2   6        622.40        626.16        22.02 o                         
  -8   2   6        203.38        212.80        15.11 o                         
  -7   2   6        341.34        352.52        16.47 o                         
  -6   2   6        223.63        217.68        15.88 o                         
  -5   2   6         32.45         33.83         9.53 o                         
  -4   2   6        985.41        969.75        23.68 o                         
  -3   2   6        648.64        631.99        14.15 o                         
  -2   2   6       1001.53       1013.54        20.06 o                         
  -1   2   6         57.07         46.21         7.28 o                         
   0   2   6        514.46        482.26        13.96 o                         
   1   2   6        971.63        995.69        22.65 o                         
   2   2   6        212.89        182.79        10.65 o                         
   3   2   6         20.54         34.25        11.88 o                         
   4   2   6        118.67         81.75        11.57 o                         
   5   2   6         22.26         34.00        11.56 o                         
   6   2   6         50.40         48.52        12.95 o                         
   7   2   6         75.33         61.06        14.62 o                         
   8   2   6        163.53        172.94        17.58 o                         
   9   2   6         42.23         49.64        15.86 o                         
  10   2   6        153.40        137.05        19.55 o                         
  11   2   6          2.59        -18.06        20.78 o                         
  12   2   6         18.58         39.54        29.13 o                         
  13   2   6         81.74        125.37        33.99 o                         
 -14   3   6          2.40          9.76        20.53 o                         
 -13   3   6        215.78        192.47        22.20 o                         
 -12   3   6        154.01        177.90        20.07 o                         
 -11   3   6         29.09         18.74        14.94 o                         
 -10   3   6        227.10        280.60        17.75 o                         
  -9   3   6        397.05        363.33        18.05 o                         
  -8   3   6         68.59         78.86        12.05 o                         
  -7   3   6         41.84         52.61        10.68 o                         
  -6   3   6         23.48         17.83        10.87 o                         
  -5   3   6        121.30        161.67        13.20 o                         
  -4   3   6          0.97         11.10         8.69 o                         
  -3   3   6        105.74        109.37         8.28 o                         
  -2   3   6        162.81        166.99         7.63 o                         
  -1   3   6        234.11        261.68        12.23 o                         
   0   3   6        703.60        707.89        20.40 o                         
   1   3   6       3910.31       4012.58        61.38 o                         
   2   3   6        367.42        405.91        13.66 o                         
   3   3   6         88.66         77.08         9.22 o                         
   4   3   6          1.59          9.43         9.60 o                         
   5   3   6        338.05        362.99        19.29 o                         
   6   3   6        135.02        143.68        14.92 o                         
   7   3   6        509.58        499.60        22.90 o                         
   8   3   6         25.50         10.02        13.89 o                         
   9   3   6          1.80         -9.14        17.18 o                         
  10   3   6          3.52         11.43        18.91 o                         
  11   3   6         57.76         86.37        55.27 o                         
  12   3   6         54.34         60.98        29.67 o                         
  13   3   6          0.13         10.27        25.64 o                         
 -13   4   6          1.14         -9.49        29.24 o                         
 -12   4   6         80.90         84.39        20.77 o                         
 -11   4   6         42.07         29.46        17.02 o                         
 -10   4   6         18.34         32.50        17.06 o                         
  -9   4   6        100.93        113.14        16.78 o                         
  -8   4   6         60.56         69.38        14.68 o                         
  -7   4   6          2.72          1.71        12.74 o                         
  -6   4   6        103.86        109.78        14.18 o                         
  -5   4   6          1.43         13.63         8.71 o                         
  -4   4   6         58.69         67.34        10.88 o                         
  -3   4   6         99.06        104.26         8.00 o                         
  -2   4   6          3.56          2.84         6.69 o                         
  -1   4   6        359.94        402.77        12.68 o                         
   0   4   6       1063.07       1093.84        22.49 o                         
   1   4   6         77.64         62.23         9.10 o                         
   2   4   6        162.12        177.42        13.37 o                         
   3   4   6        345.15        360.23        14.44 o                         
   4   4   6          4.85         18.33        11.31 o                         
   5   4   6         43.18         52.10        14.73 o                         
   6   4   6        637.44        660.25        26.04 o                         
   7   4   6         34.49         35.70        16.93 o                         
   8   4   6        221.53        213.38        22.77 o                         
   9   4   6         24.21         13.59        16.09 o                         
  10   4   6         12.82        -16.98        16.98 o                         
  11   4   6        107.09         78.80        24.59 o                         
  12   4   6         22.10         47.90        25.27 o                         
 -12   5   6          0.50         18.80        27.29 o                         
 -11   5   6        190.34        179.52        26.72 o                         
 -10   5   6          4.94        -19.84        19.84 o                         
  -9   5   6        212.33        196.46        23.23 o                         
  -8   5   6        295.53        303.32        25.22 o                         
  -7   5   6         13.04          0.01        19.02 o                         
  -6   5   6          2.40         10.00        15.05 o                         
  -5   5   6         14.04         19.58        15.23 o                         
  -4   5   6         32.32         26.47        14.28 o                         
  -3   5   6        287.47        265.36        18.77 o                         
  -2   5   6         78.87         93.75        12.73 o                         
  -1   5   6          4.19         -1.35        11.80 o                         
   0   5   6        204.53        239.10        18.25 o                         
   1   5   6         12.50         16.93         9.82 o                         
   2   5   6        582.28        574.91        22.41 o                         
   3   5   6         33.29         34.08        12.64 o                         
   4   5   6         53.25         74.21        14.55 o                         
   5   5   6         65.99         59.10        15.90 o                         
   6   5   6        632.69        658.11        29.73 o                         
   7   5   6         77.13         50.52        18.34 o                         
   8   5   6         24.96         36.88        17.64 o                         
   9   5   6          0.61         10.01        17.30 o                         
  10   5   6         11.24         25.59        21.48 o                         
  11   5   6         55.93         59.76        24.61 o                         
 -11   6   6          5.29         26.38        26.81 o                         
 -10   6   6          6.80        -13.11        23.77 o                         
  -9   6   6         57.02         44.29        29.92 o                         
  -8   6   6          0.11        -11.85        18.91 o                         
  -7   6   6         74.74         84.31        23.14 o                         
  -6   6   6         28.44         15.72        16.58 o                         
  -5   6   6        301.78        269.69        21.79 o                         
  -4   6   6         92.90         75.63        16.06 o                         
  -3   6   6         14.53          4.51        14.43 o                         
  -2   6   6          6.41         15.23        12.05 o                         
  -1   6   6         89.88         72.68        14.96 o                         
   0   6   6         18.30         -0.25        13.04 o                         
   1   6   6          1.81         -5.28        13.33 o                         
   2   6   6         81.33         87.32        16.52 o                         
   3   6   6         59.07         80.55        24.53 o                         
   4   6   6          0.21          5.92        13.41 o                         
   5   6   6         34.27         29.35        15.36 o                         
   6   6   6         14.13         12.37        22.88 o                         
   7   6   6          3.63        -15.75        17.38 o                         
   8   6   6          0.94         17.82        18.92 o                         
   9   6   6         95.08        119.25        23.49 o                         
  10   6   6         72.45         75.19        24.22 o                         
  -9   7   6         57.71         74.27        26.68 o                         
  -8   7   6        137.65        120.48        26.56 o                         
  -7   7   6         17.18         18.95        21.50 o                         
  -6   7   6        131.74        162.63        21.22 o                         
  -5   7   6         37.74         48.45        17.53 o                         
  -4   7   6         81.27         50.69        24.46 o                         
  -3   7   6        103.67        104.25        18.30 o                         
  -2   7   6         56.53        112.17        21.03 o                         
  -1   7   6          0.53         14.72        18.06 o                         
   0   7   6         78.30         82.09        15.92 o                         
   1   7   6         37.08         64.30        36.34 o                         
   2   7   6         61.59         78.26        19.66 o                         
   3   7   6        253.93        235.94        22.79 o                         
   4   7   6          4.05         -8.72        18.27 o                         
   5   7   6          1.89          5.54        20.38 o                         
   6   7   6         56.17         30.83        22.68 o                         
   7   7   6          9.16          3.95        23.96 o                         
   8   7   6          4.95         46.87        26.80 o                         
  -7   8   6          0.09         24.38        46.90 o                         
  -6   8   6          0.23          4.65        20.73 o                         
  -5   8   6         34.03         36.43        20.16 o                         
  -4   8   6          0.46          5.31        17.35 o                         
  -3   8   6          0.01         -4.88        24.84 o                         
  -2   8   6        140.86        162.28        21.75 o                         
  -1   8   6         10.14          6.33        15.23 o                         
   0   8   6        226.16        212.37        34.02 o                         
   1   8   6         29.69         66.41        17.06 o                         
   2   8   6        170.12        206.66        21.19 o                         
   3   8   6          8.84         -8.48        20.40 o                         
   4   8   6         16.95         26.02        19.86 o                         
   5   8   6         35.47         46.23        25.72 o                         
 -15   1   7         39.91         -0.08        18.60 o                         
 -14   1   7        199.57        236.02        22.20 o                         
 -13   1   7         38.83         85.25        17.99 o                         
 -12   1   7         30.24          9.94        15.99 o                         
 -11   1   7          0.86        -10.74        13.43 o                         
 -10   1   7        376.33        331.84        18.42 o                         
  -9   1   7        572.64        524.42        22.11 o                         
  -8   1   7        192.20        204.52        15.46 o                         
  -7   1   7        266.40        237.31        24.02 o                         
  -6   1   7        291.37        302.09        13.00 o                         
  -5   1   7        964.18       1017.72        27.07 o                         
  -4   1   7          8.84          0.01         9.20 o                         
  -3   1   7         41.60         32.20         9.41 o                         
  -2   1   7       1767.80       1781.38        43.38 o                         
  -1   1   7         17.69         -6.73         8.59 o                         
   0   1   7        167.52        193.09        11.84 o                         
   1   1   7       1926.54       2034.58        48.00 o                         
   2   1   7        506.14        532.04        18.11 o                         
   3   1   7          0.14         13.54         8.71 o                         
   4   1   7         13.32          5.96         9.01 o                         
   5   1   7        102.67        117.44        20.87 o                         
   6   1   7         49.47         49.46        12.49 o                         
   7   1   7        129.67        152.60        16.12 o                         
   8   1   7         10.34         10.88        14.84 o                         
   9   1   7         16.23         -4.40        15.72 o                         
  10   1   7         65.31         60.44        18.48 o                         
  11   1   7        108.16         96.40        24.87 o                         
  12   1   7        261.36        302.84        32.81 o                         
  13   1   7          7.41          9.06        25.70 o                         
 -15   2   7          8.96         21.32        31.58 o                         
 -14   2   7         25.17         -6.64        18.61 o                         
 -13   2   7         41.35         32.61        18.49 o                         
 -12   2   7         98.36        112.81        18.36 o                         
 -11   2   7          5.92        -10.35        14.30 o                         
 -10   2   7        113.82        133.54        16.17 o                         
  -9   2   7        480.19        452.01        20.89 o                         
  -8   2   7        186.08        188.68        16.98 o                         
  -7   2   7        125.96        112.63        14.23 o                         
  -6   2   7        108.09        119.84        13.44 o                         
  -5   2   7         48.70         61.99        10.66 o                         
  -4   2   7        153.57        180.34        12.13 o                         
  -3   2   7        229.57        280.09        12.72 o                         
  -2   2   7         88.07         88.96         7.73 o                         
  -1   2   7        384.80        445.52        14.24 o                         
   0   2   7        328.39        326.80        11.66 o                         
   1   2   7        144.20        201.26        11.04 o                         
   2   2   7          0.80         -0.27         8.16 o                         
   3   2   7        541.54        597.01        18.64 o                         
   4   2   7        447.48        410.34        21.35 o                         
   5   2   7        269.76        303.19        20.53 o                         
   6   2   7        168.72        183.30        16.18 o                         
   7   2   7        152.86        139.19        16.21 o                         
   8   2   7        178.08        189.60        22.41 o                         
   9   2   7        200.58        197.18        19.76 o                         
  10   2   7         70.44         77.01        22.06 o                         
  11   2   7        113.51        162.65        34.21 o                         
  12   2   7         29.80         20.16        37.17 o                         
  13   2   7          7.58          8.42        29.53 o                         
 -14   3   7          0.04        -21.99        21.99 o                         
 -13   3   7         16.77         -3.24        38.48 o                         
 -12   3   7         66.18         45.11        19.95 o                         
 -11   3   7          6.09         23.06        17.46 o                         
 -10   3   7         93.99         67.48        15.04 o                         
  -9   3   7        102.88        113.33        13.43 o                         
  -8   3   7        667.40        656.75        23.86 o                         
  -7   3   7         36.40         12.51        12.05 o                         
  -6   3   7          6.29         20.90        11.21 o                         
  -5   3   7          0.62         -1.25         9.93 o                         
  -4   3   7        297.44        320.18        12.59 o                         
  -3   3   7        246.26        291.60        17.03 o                         
  -2   3   7          1.40         -4.50         7.06 o                         
  -1   3   7        258.67        300.49        11.71 o                         
   0   3   7          2.32          1.15         7.96 o                         
   1   3   7         15.24         18.22         8.06 o                         
   2   3   7       2522.69       2621.68        43.46 o                         
   3   3   7        176.70        188.85        11.51 o                         
   4   3   7          6.61         -3.93        10.44 o                         
   5   3   7        890.98        909.48        34.23 o                         
   6   3   7        354.16        382.88        24.70 o                         
   7   3   7         19.58          6.27        13.51 o                         
   8   3   7          6.03         28.16        16.92 o                         
   9   3   7         86.34        108.80        19.96 o                         
  10   3   7         54.17         32.32        25.14 o                         
  11   3   7          0.27          5.12        33.92 o                         
  12   3   7          6.91        -38.85        82.83 o                         
  13   3   7         83.69         48.81        54.84 o                         
 -13   4   7         40.15         23.05        31.38 o                         
 -12   4   7         75.84         43.42        23.21 o                         
 -11   4   7        193.78        188.62        20.98 o                         
 -10   4   7        109.29         99.90        21.00 o                         
  -9   4   7          3.80          8.83        17.95 o                         
  -8   4   7        504.30        473.79        27.94 o                         
  -7   4   7          1.07          7.14        15.95 o                         
  -6   4   7         15.66         11.03        12.39 o                         
  -5   4   7        210.91        211.66        13.39 o                         
  -4   4   7        218.43        227.75        14.15 o                         
  -3   4   7          1.51          2.25         6.72 o                         
  -2   4   7        178.17        157.63        14.87 o                         
  -1   4   7          0.35          1.20         6.80 o                         
   0   4   7        490.99        552.11        22.47 o                         
   1   4   7        168.00        185.99        12.84 o                         
   2   4   7        993.69       1054.17        24.96 o                         
   3   4   7         11.17          8.30         8.80 o                         
   4   4   7         69.04        100.80        18.23 o                         
   5   4   7        204.94        199.86        18.62 o                         
   6   4   7          7.76        -18.00        18.00 o                         
   7   4   7          3.76         -7.05        24.91 o                         
   8   4   7          7.72         -3.15        17.10 o                         
   9   4   7         47.32         38.97        35.16 o                         
  10   4   7         67.72         50.69        22.20 o                         
  11   4   7          1.15          6.35        22.58 o                         
  12   4   7         54.76        123.48        28.55 o                         
 -12   5   7         73.28         70.66        29.75 o                         
 -11   5   7         68.24        102.08        36.65 o                         
 -10   5   7        145.98        184.17        25.94 o                         
  -9   5   7        130.39        139.79        23.12 o                         
  -8   5   7          0.65         -1.22        18.14 o                         
  -7   5   7        291.70        323.62        24.41 o                         
  -6   5   7        271.89        298.55        23.10 o                         
  -5   5   7         15.72         17.61        14.76 o                         
  -4   5   7         89.81         90.33        16.35 o                         
  -3   5   7        156.14        155.87        17.29 o                         
  -2   5   7          3.68         10.74        11.47 o                         
  -1   5   7         81.90         73.25        15.23 o                         
   0   5   7         26.07         -0.13        13.93 o                         
   1   5   7        307.06        301.39        16.03 o                         
   2   5   7        638.60        587.45        23.05 o                         
   3   5   7        735.07        666.69        26.25 o                         
   4   5   7         39.02         62.96        14.69 o                         
   5   5   7         99.58        109.05        17.41 o                         
   6   5   7         35.76         24.65        17.02 o                         
   7   5   7         46.43         80.07        19.29 o                         
   8   5   7         33.10         21.95        19.23 o                         
   9   5   7         11.11          5.51        20.70 o                         
  10   5   7        187.29        216.72        27.25 o                         
  11   5   7        102.47        113.55        25.91 o                         
 -11   6   7         12.86        -15.68        27.38 o                         
 -10   6   7         59.56         87.25        27.38 o                         
  -9   6   7        201.97        202.91        33.48 o                         
  -8   6   7        110.18        111.33        28.53 o                         
  -7   6   7        105.17         98.17        21.26 o                         
  -6   6   7        137.51        131.25        20.14 o                         
  -5   6   7        182.05        189.49        20.41 o                         
  -4   6   7          0.50          0.93        15.42 o                         
  -3   6   7          0.56         -4.69        15.67 o                         
  -2   6   7          0.00        -12.96        12.96 o                         
  -1   6   7         53.95         57.56        15.05 o                         
   0   6   7        125.80        135.82        17.58 o                         
   1   6   7        593.92        582.66        29.03 o                         
   2   6   7          0.60          0.69        15.23 o                         
   3   6   7        156.74        168.41        21.33 o                         
   4   6   7        106.95        129.63        22.03 o                         
   5   6   7         74.97         69.29        16.25 o                         
   6   6   7          3.27          1.01        16.02 o                         
   7   6   7          0.77         -8.08        17.56 o                         
   8   6   7          3.76         -7.58        19.69 o                         
   9   6   7          0.98         15.88        21.31 o                         
  10   6   7          0.93        -37.32        37.32 o                         
  -9   7   7         31.16         58.39        37.58 o                         
  -8   7   7         47.39         45.48        23.82 o                         
  -7   7   7        232.96        216.57        26.99 o                         
  -6   7   7         50.16         21.33        18.74 o                         
  -5   7   7         48.06         12.60        22.42 o                         
  -4   7   7          0.19         -7.70        17.85 o                         
  -3   7   7        197.84        177.74        21.49 o                         
  -2   7   7        157.16        170.66        41.92 o                         
  -1   7   7         15.31         12.56        15.72 o                         
   0   7   7         48.06         23.71        15.81 o                         
   1   7   7        135.87        180.97        20.12 o                         
   2   7   7         54.62         32.05        17.74 o                         
   3   7   7         61.39         23.26        18.77 o                         
   4   7   7        291.40        246.84        25.71 o                         
   5   7   7         34.00         44.61        22.13 o                         
   6   7   7         14.93         24.52        22.94 o                         
   7   7   7        229.18        248.63        31.48 o                         
   8   7   7         44.93         33.88        44.50 o                         
  -6   8   7          7.07          7.65        21.49 o                         
  -5   8   7        112.39        142.42        36.41 o                         
  -4   8   7         92.41        114.60        23.20 o                         
  -3   8   7         92.50        146.71        58.00 o                         
  -2   8   7          3.23          6.32        26.13 o                         
  -1   8   7         28.46         32.50        17.68 o                         
   0   8   7        176.69        201.65        20.37 o                         
   1   8   7          0.31          3.38        16.56 o                         
   2   8   7         49.59         49.04        20.11 o                         
   3   8   7          5.43         23.39        20.07 o                         
   4   8   7         49.42         60.20        22.46 o                         
   5   8   7         34.36          7.20        22.73 o                         
 -15   0   8        278.44        271.78        39.88 o                         
 -14   0   8         10.20         19.34        27.54 o                         
 -13   0   8        109.16        148.25        23.68 o                         
 -12   0   8        353.45        286.13        25.38 o                         
 -11   0   8        588.00        583.78        33.34 o                         
 -10   0   8        150.04        162.81        21.75 o                         
  -9   0   8          0.76          4.35        15.79 o                         
  -8   0   8        526.20        577.42        27.72 o                         
  -7   0   8        308.16        318.35        20.99 o                         
  -6   0   8        436.62        426.64        20.77 o                         
  -5   0   8        184.76        237.06        15.63 o                         
  -4   0   8        332.95        349.48        74.36 o                         
  -3   0   8       3501.40       3510.82       107.80 o                         
  -2   0   8         64.28         88.57        17.46 o                         
  -1   0   8         58.00         66.73        17.63 o                         
   0   0   8        164.44        181.90        35.03 o                         
   1   0   8        608.43        571.31        33.28 o                         
   2   0   8        588.51        598.86        35.42 o                         
   3   0   8         16.07         15.16        18.39 o                         
   4   0   8         61.93         44.69        20.70 o                         
   5   0   8        108.47         93.26        23.84 o                         
   6   0   8        402.26        386.46        35.11 o                         
   7   0   8        805.60        850.98        51.56 o                         
   8   0   8        741.94        617.40        46.56 o                         
   9   0   8        387.05        322.22        51.97 o                         
  10   0   8         10.92         46.85        32.60 o                         
  11   0   8          7.09         18.19        34.66 o                         
  12   0   8         35.79         64.87        40.34 o                         
  13   0   8        204.72        304.75        89.29 o                         
 -15   1   8         82.05        153.59        32.02 o                         
 -14   1   8         12.21         39.50        19.41 o                         
 -13   1   8         75.53         96.12        19.80 o                         
 -12   1   8         42.29         32.04        17.17 o                         
 -11   1   8        116.87         82.66        14.00 o                         
 -10   1   8         25.13         12.60        12.55 o                         
  -9   1   8         29.48         19.80        11.79 o                         
  -8   1   8          0.27          2.20        10.30 o                         
  -7   1   8        610.63        532.36        17.30 o                         
  -6   1   8        705.22        686.77        18.90 o                         
  -5   1   8        291.63        316.57        15.91 o                         
  -4   1   8        328.13        349.56        16.87 o                         
  -3   1   8        661.03        745.72        29.39 o                         
  -2   1   8          8.53          7.83         9.78 o                         
  -1   1   8        681.18        769.69        23.34 o                         
   0   1   8          6.02          1.86        11.44 o                         
   1   1   8        988.08       1064.41        32.42 o                         
   2   1   8         44.06         51.05         9.61 o                         
   3   1   8        914.55        932.14        25.97 o                         
   4   1   8        297.67        313.67        16.14 o                         
   5   1   8         78.50         77.16        11.34 o                         
   6   1   8       1157.47       1192.00        33.35 o                         
   7   1   8         22.50         15.95        20.86 o                         
   8   1   8        101.04         78.64        15.93 o                         
   9   1   8         87.80         87.77        17.31 o                         
  10   1   8          4.68         30.33        22.36 o                         
  11   1   8          4.04         -2.55        23.08 o                         
  12   1   8         21.37         52.24        24.71 o                         
  13   1   8        425.49        454.73        53.45 o                         
 -14   2   8        122.55        116.35        22.69 o                         
 -13   2   8        107.82        133.42        22.50 o                         
 -12   2   8          4.79         17.01        16.19 o                         
 -11   2   8          2.77         -0.71        16.79 o                         
 -10   2   8         16.73         19.92        15.71 o                         
  -9   2   8         11.61         31.57        15.06 o                         
  -8   2   8          3.72         25.15        13.79 o                         
  -7   2   8          7.34          8.83        12.73 o                         
  -6   2   8          9.50         38.48        12.39 o                         
  -5   2   8         42.45         35.32        10.81 o                         
  -4   2   8        164.61        177.68        16.54 o                         
  -3   2   8        504.45        612.26        20.24 o                         
  -2   2   8         49.10         67.75         8.02 o                         
  -1   2   8       1571.39       1723.89        32.89 o                         
   0   2   8       1357.75       1478.61        30.83 o                         
   1   2   8         13.51         22.15         8.62 o                         
   2   2   8         78.38         75.43         9.56 o                         
   3   2   8       1004.41       1071.85        29.30 o                         
   4   2   8        356.05        317.63        16.97 o                         
   5   2   8        254.43        249.34        20.16 o                         
   6   2   8         67.51         57.54        13.80 o                         
   7   2   8          0.72         15.92        13.95 o                         
   8   2   8        128.54         91.30        16.16 o                         
   9   2   8         45.11         15.69        19.41 o                         
  10   2   8         28.09         31.90        21.40 o                         
  11   2   8          0.69         11.64        27.60 o                         
  12   2   8        149.89        229.89        47.19 o                         
  13   2   8         13.80          0.86        48.81 o                         
 -14   3   8          2.56         -5.09        36.43 o                         
 -13   3   8         39.83         18.09        27.74 o                         
 -12   3   8         36.06          0.48        21.38 o                         
 -11   3   8        198.02        163.24        22.15 o                         
 -10   3   8        103.08        104.69        18.42 o                         
  -9   3   8         16.22          3.48        13.41 o                         
  -8   3   8        267.27        266.26        17.89 o                         
  -7   3   8          3.65          3.54        12.12 o                         
  -6   3   8        591.38        580.35        21.40 o                         
  -5   3   8        960.24        945.00        35.18 o                         
  -4   3   8        346.92        359.93        15.81 o                         
  -3   3   8        681.81        702.14        21.24 o                         
  -2   3   8         49.25         38.19         8.82 o                         
  -1   3   8        338.87        389.25        14.93 o                         
   0   3   8         42.19         36.84         9.10 o                         
   1   3   8         50.72         45.56         8.98 o                         
   2   3   8          0.36         15.41         8.66 o                         
   3   3   8         47.85         44.19         9.72 o                         
   4   3   8        522.87        515.37        21.71 o                         
   5   3   8        111.87        104.19        17.90 o                         
   6   3   8       1051.68       1100.60        38.99 o                         
   7   3   8        549.67        537.45        31.21 o                         
   8   3   8         21.79         34.95        19.02 o                         
   9   3   8         20.23         -3.83        22.10 o                         
  10   3   8         56.38         50.17        25.98 o                         
  11   3   8         55.60         68.65        37.37 o                         
  12   3   8        159.30        191.93       109.39 o                         
 -13   4   8         16.10        -22.99        28.08 o                         
 -12   4   8         92.71        113.99        28.50 o                         
 -11   4   8         22.31        -20.80        20.80 o                         
 -10   4   8         13.00         34.52        20.09 o                         
  -9   4   8          0.00        -12.77        17.90 o                         
  -8   4   8         26.87         17.38        17.51 o                         
  -7   4   8        206.55        213.07        35.93 o                         
  -6   4   8          9.42          2.93        15.53 o                         
  -5   4   8        739.46        766.73        26.44 o                         
  -4   4   8         72.73         75.20        10.91 o                         
  -3   4   8          0.85         -3.09         7.12 o                         
  -2   4   8         54.93         37.62         9.03 o                         
  -1   4   8         26.96         13.51         8.31 o                         
   0   4   8        306.29        342.26        14.96 o                         
   1   4   8        290.54        314.09        15.71 o                         
   2   4   8        193.69        205.30        14.94 o                         
   3   4   8         50.39         60.40        12.99 o                         
   4   4   8        186.09        197.37        16.49 o                         
   5   4   8        527.19        519.64        31.88 o                         
   6   4   8          5.29          4.05        19.34 o                         
   7   4   8         75.83         91.00        23.30 o                         
   8   4   8        117.48        119.03        25.35 o                         
   9   4   8         78.63         72.95        28.08 o                         
  10   4   8        146.97        188.53        31.43 o                         
  11   4   8         16.86         12.74        23.56 o                         
 -12   5   8          1.89        -14.55        27.58 o                         
 -11   5   8         15.35          5.75        25.71 o                         
 -10   5   8         45.08         53.62        22.52 o                         
  -9   5   8          0.52         -7.86        19.93 o                         
  -8   5   8         61.73         60.91        22.42 o                         
  -7   5   8        313.43        334.67        24.99 o                         
  -6   5   8         80.52         70.47        18.11 o                         
  -5   5   8        275.06        260.64        21.72 o                         
  -4   5   8        646.31        722.92        32.02 o                         
  -3   5   8          7.15         14.27        14.91 o                         
  -2   5   8         14.10         14.74        13.36 o                         
  -1   5   8          6.12         -0.14        13.66 o                         
   0   5   8         12.10         25.09        15.51 o                         
   1   5   8        295.03        314.25        16.93 o                         
   2   5   8        316.88        284.81        22.70 o                         
   3   5   8        305.02        329.45        24.86 o                         
   4   5   8          0.01         20.33        17.99 o                         
   5   5   8        264.26        260.76        25.88 o                         
   6   5   8         34.55         37.71        21.69 o                         
   7   5   8          5.97        -16.09        17.09 o                         
   8   5   8        272.98        269.87        26.13 o                         
   9   5   8         19.70         12.18        21.46 o                         
  10   5   8         29.52         11.67        22.53 o                         
 -11   6   8         31.32         26.37        39.17 o                         
 -10   6   8        171.92        184.13        31.29 o                         
  -9   6   8          1.54         13.67        24.99 o                         
  -8   6   8         67.02         29.97        20.60 o                         
  -7   6   8        422.38        396.13        28.46 o                         
  -6   6   8        104.79        115.50        20.36 o                         
  -5   6   8         53.98         69.17        18.33 o                         
  -4   6   8        475.73        467.55        26.62 o                         
  -3   6   8          4.87         -4.05        16.04 o                         
  -2   6   8          1.52          8.73        15.61 o                         
  -1   6   8         97.11         93.55        16.97 o                         
   0   6   8          0.06         -0.85        30.25 o                         
   1   6   8          5.81         30.44        16.59 o                         
   2   6   8          2.65         30.84        21.82 o                         
   3   6   8         82.48         74.10        20.16 o                         
   4   6   8        606.68        547.66        33.45 o                         
   5   6   8         99.34        122.12        24.08 o                         
   6   6   8         37.33         62.78        24.13 o                         
   7   6   8          8.77         12.49        18.90 o                         
   8   6   8         53.34         46.57        21.92 o                         
   9   6   8         98.52         97.46        24.73 o                         
  -9   7   8          0.27         23.53        32.14 o                         
  -8   7   8         10.92         43.78        24.48 o                         
  -7   7   8         64.31         92.77        25.11 o                         
  -6   7   8         20.46         36.18        19.63 o                         
  -5   7   8        236.54        201.95        22.10 o                         
  -4   7   8         54.80         65.24        21.71 o                         
  -3   7   8        376.78        400.01        44.48 o                         
  -2   7   8          5.10         11.90        15.68 o                         
  -1   7   8         82.27         92.07        18.90 o                         
   0   7   8        149.31        163.81        20.50 o                         
   1   7   8          2.68         29.11        17.76 o                         
   2   7   8        167.53        170.66        22.04 o                         
   3   7   8         20.47         14.01        20.92 o                         
   4   7   8        159.66        148.46        34.86 o                         
   5   7   8        211.91        248.43        28.84 o                         
   6   7   8          9.89         -7.74        22.74 o                         
   7   7   8          0.25         -3.54        48.48 o                         
  -6   8   8         30.76         25.41        22.48 o                         
  -5   8   8        148.13        161.92        25.04 o                         
  -4   8   8        416.81        436.35        31.11 o                         
  -3   8   8         16.94          5.69        21.21 o                         
  -2   8   8         11.76        -11.21        20.56 o                         
  -1   8   8        150.78        125.20        20.51 o                         
   0   8   8        101.76         73.42        30.47 o                         
   1   8   8          2.44         12.99        17.85 o                         
   2   8   8         45.54         36.39        31.18 o                         
   3   8   8          0.49         12.36        20.40 o                         
   4   8   8         14.19        -10.32        21.61 o                         
 -14   1   9          0.00          9.32        25.74 o                         
 -13   1   9        136.69        160.72        23.42 o                         
 -12   1   9         16.62         -2.76        18.41 o                         
 -11   1   9         78.27        108.44        18.72 o                         
 -10   1   9        156.20        166.94        18.96 o                         
  -9   1   9         47.82         62.80        13.86 o                         
  -8   1   9        418.35        405.98        16.67 o                         
  -7   1   9         16.27         12.02         8.73 o                         
  -6   1   9        782.27        722.72        24.75 o                         
  -5   1   9        201.00        195.64        14.40 o                         
  -4   1   9        773.96        819.93        24.89 o                         
  -3   1   9        127.72        119.39        13.96 o                         
  -2   1   9        120.36        120.46        12.58 o                         
  -1   1   9        533.39        538.37        22.09 o                         
   0   1   9        359.87        442.91        17.73 o                         
   1   1   9       1738.72       1797.15        46.42 o                         
   2   1   9          1.48          6.48        13.04 o                         
   3   1   9         25.08         25.97         9.58 o                         
   4   1   9        233.37        241.27        14.84 o                         
   5   1   9        124.53        115.35        12.98 o                         
   6   1   9        126.78        117.38        13.20 o                         
   7   1   9       1182.73       1112.75        33.21 o                         
   8   1   9        341.14        305.43        38.21 o                         
   9   1   9         14.98        -19.84        19.84 o                         
  10   1   9         27.71         14.30        22.82 o                         
  11   1   9          0.95         21.07        25.33 o                         
  12   1   9          0.43          7.12        30.04 o                         
 -14   2   9         16.32         66.72        24.52 o                         
 -13   2   9         32.55          5.05        27.80 o                         
 -12   2   9          0.63         -2.46        18.27 o                         
 -11   2   9          1.50          6.07        17.61 o                         
 -10   2   9        753.93        676.30        29.42 o                         
  -9   2   9          7.40        -12.55        15.63 o                         
  -8   2   9         60.35         52.63        14.78 o                         
  -7   2   9       1093.12       1073.77        32.09 o                         
  -6   2   9        499.32        482.49        20.97 o                         
  -5   2   9         29.29         23.62        11.81 o                         
  -4   2   9         58.98         65.27        11.22 o                         
  -3   2   9          1.15          8.25        10.76 o                         
  -2   2   9       1678.59       1648.93        32.03 o                         
  -1   2   9        198.16        216.98        11.73 o                         
   0   2   9        580.69        634.18        22.11 o                         
   1   2   9        101.02        128.92        10.68 o                         
   2   2   9         50.44         36.30         9.49 o                         
   3   2   9        883.71        902.23        27.13 o                         
   4   2   9        120.09        145.20        14.60 o                         
   5   2   9         13.85         21.83        12.49 o                         
   6   2   9       1004.34       1089.69        39.64 o                         
   7   2   9         43.28         43.09        14.03 o                         
   8   2   9        106.73         84.33        20.95 o                         
   9   2   9        221.22        190.49        25.66 o                         
  10   2   9         28.07         18.75        26.88 o                         
  11   2   9         47.68          7.77        30.81 o                         
  12   2   9          3.24         22.07        29.77 o                         
 -14   3   9          1.08        -26.83        26.83 o                         
 -13   3   9         38.83         40.74        28.98 o                         
 -12   3   9         98.44         56.39        23.52 o                         
 -11   3   9          6.89         51.04        30.00 o                         
 -10   3   9        141.69        133.67        20.52 o                         
  -9   3   9          0.41         18.47        13.71 o                         
  -8   3   9        275.10        262.45        22.79 o                         
  -7   3   9         46.71         34.51        13.32 o                         
  -6   3   9         17.70         -4.72        11.50 o                         
  -5   3   9        229.16        230.54        14.95 o                         
  -4   3   9        293.56        298.17        18.28 o                         
  -3   3   9          1.69         -9.77         9.77 o                         
  -2   3   9          0.00         -8.35         8.35 o                         
  -1   3   9        435.99        423.94        15.99 o                         
   0   3   9         62.70         51.59         9.84 o                         
   1   3   9          5.99         11.92         9.01 o                         
   2   3   9        462.38        456.38        16.24 o                         
   3   3   9          1.06          5.50        10.03 o                         
   4   3   9        112.33        130.93        15.17 o                         
   5   3   9          2.03          0.72        12.92 o                         
   6   3   9       1137.89       1126.70        47.96 o                         
   7   3   9        193.93        192.05        26.15 o                         
   8   3   9         29.88         43.90        23.38 o                         
   9   3   9        434.71        447.26        58.79 o                         
  10   3   9        436.04        410.80        49.39 o                         
  11   3   9          0.81        -19.69        35.66 o                         
  12   3   9         17.02         44.46        49.10 o                         
 -13   4   9          0.81         31.00        30.64 o                         
 -12   4   9          5.65         43.23        27.44 o                         
 -11   4   9        144.35        120.58        29.46 o                         
 -10   4   9          3.13        -14.70        19.40 o                         
  -9   4   9        341.82        372.28        27.83 o                         
  -8   4   9        373.27        344.81        25.99 o                         
  -7   4   9        236.98        220.87        28.45 o                         
  -6   4   9        970.34        916.89        35.37 o                         
  -5   4   9        142.54        162.01        19.31 o                         
  -4   4   9        146.32        176.49        13.49 o                         
  -3   4   9       1712.10       1690.57        31.76 o                         
  -2   4   9         11.72         11.21         9.03 o                         
  -1   4   9          5.60         13.09        11.35 o                         
   0   4   9        299.97        326.52        18.29 o                         
   1   4   9        808.03        838.61        32.39 o                         
   2   4   9         49.50         47.14        12.26 o                         
   3   4   9        165.24        173.88        15.38 o                         
   4   4   9        244.12        257.92        20.64 o                         
   5   4   9         75.67         69.41        20.46 o                         
   6   4   9         58.68         83.60        22.33 o                         
   7   4   9        261.36        226.60        33.28 o                         
   8   4   9        332.64        367.31        34.17 o                         
   9   4   9         22.06         61.67        26.31 o                         
  10   4   9         22.99         15.75        27.45 o                         
  11   4   9         23.57         71.94        32.01 o                         
 -12   5   9         62.47         36.27        31.78 o                         
 -11   5   9         13.73        -26.19        26.19 o                         
 -10   5   9        155.26        197.79        32.82 o                         
  -9   5   9        651.27        642.04        35.57 o                         
  -8   5   9         52.08         82.44        21.15 o                         
  -7   5   9          1.30         26.41        19.73 o                         
  -6   5   9         39.87         41.20        17.54 o                         
  -5   5   9        967.79        946.92        36.52 o                         
  -4   5   9        127.35        140.35        18.82 o                         
  -3   5   9         18.02         15.73        12.01 o                         
  -2   5   9         79.30         60.12        14.49 o                         
  -1   5   9         18.36         -0.30        14.45 o                         
   0   5   9        380.39        399.35        24.90 o                         
   1   5   9        159.39        161.30        19.46 o                         
   2   5   9         96.15         93.62        18.85 o                         
   3   5   9        100.16        119.96        20.58 o                         
   4   5   9        425.27        445.09        29.97 o                         
   5   5   9          1.33         15.37        20.12 o                         
   6   5   9        189.05        151.54        25.76 o                         
   7   5   9         36.33         32.54        23.87 o                         
   8   5   9        403.11        467.37        38.16 o                         
   9   5   9         60.19         40.13        22.72 o                         
  10   5   9        146.47        137.38        30.79 o                         
 -10   6   9          0.04        -25.72        27.24 o                         
  -9   6   9         11.96          5.78        26.72 o                         
  -8   6   9         10.91          4.36        20.36 o                         
  -7   6   9          4.43         14.73        22.71 o                         
  -6   6   9          5.64          0.48        18.62 o                         
  -5   6   9        159.43        178.82        21.30 o                         
  -4   6   9         26.02         39.23        17.12 o                         
  -3   6   9          0.73         -8.62        19.79 o                         
  -2   6   9          0.71        -24.98        24.98 o                         
  -1   6   9         56.33         52.95        16.83 o                         
   0   6   9        317.74        284.11        23.46 o                         
   1   6   9          2.12          5.79        16.50 o                         
   2   6   9         13.22         15.64        31.44 o                         
   3   6   9        198.76        206.06        24.52 o                         
   4   6   9         66.01         68.82        22.07 o                         
   5   6   9          4.17        -12.51        20.24 o                         
   6   6   9          1.14        -18.26        22.61 o                         
   7   6   9         28.22         31.72        25.13 o                         
   8   6   9          0.31         16.79        26.35 o                         
  -8   7   9          5.51         -7.34        23.34 o                         
  -7   7   9        165.61        213.34        33.02 o                         
  -6   7   9         93.99        140.74        25.12 o                         
  -5   7   9        221.61        234.88        24.12 o                         
  -4   7   9         24.89         32.06        20.13 o                         
  -3   7   9        417.84        435.45        35.47 o                         
  -2   7   9          4.16         17.10        18.80 o                         
  -1   7   9         75.24         88.44        28.42 o                         
   0   7   9         81.85         69.02        27.98 o                         
   1   7   9         29.53          4.34        18.32 o                         
   2   7   9         99.84         95.58        24.15 o                         
   3   7   9          0.38        -19.40        19.40 o                         
   4   7   9         60.28         45.76        22.00 o                         
   5   7   9          6.60         26.37        22.59 o                         
   6   7   9         18.12         19.20        30.58 o                         
  -5   8   9         37.90          6.45        29.81 o                         
  -4   8   9         89.39        105.52        26.96 o                         
  -3   8   9         24.91         41.92        30.15 o                         
  -2   8   9          4.05         35.25        23.79 o                         
  -1   8   9         30.23         36.82        19.64 o                         
   0   8   9         38.45         60.21        22.58 o                         
   1   8   9         49.92         43.28        20.48 o                         
   2   8   9          1.89         14.07        20.41 o                         
   3   8   9         84.91         60.08        22.78 o                         
 -14   0  10         54.33         59.12        54.55 o                         
 -13   0  10        144.04        145.53        68.19 o                         
 -12   0  10          3.64          6.57        35.72 o                         
 -11   0  10         72.46         90.50        35.59 o                         
 -10   0  10         10.37        -20.02        30.77 o                         
  -9   0  10        146.46        128.77        18.57 o                         
  -8   0  10        491.78        517.03        25.95 o                         
  -7   0  10        314.81        302.73        19.73 o                         
  -6   0  10       1305.20       1248.24        38.19 o                         
  -5   0  10         81.91        100.45        23.80 o                         
  -4   0  10        419.42        401.33        42.92 o                         
  -3   0  10        480.04        413.85        30.44 o                         
  -2   0  10       2959.17       3205.08       103.23 o                         
  -1   0  10        346.84        386.72        29.95 o                         
   0   0  10        351.63        367.35        20.50 o                         
   1   0  10       6253.53       6583.71       190.92 o                         
   2   0  10       1564.93       1564.25        62.63 o                         
   3   0  10        928.32        930.91        47.58 o                         
   4   0  10        406.90        388.69        34.19 o                         
   5   0  10         16.55        -10.86        23.01 o                         
   6   0  10        506.04        446.59        40.06 o                         
   7   0  10         83.54        119.34        30.37 o                         
   8   0  10        170.91        166.20        34.69 o                         
   9   0  10         32.11         16.05        31.44 o                         
  10   0  10        108.58         83.14        51.25 o                         
  11   0  10          0.16         -5.86        34.30 o                         
  12   0  10        223.04        252.99        95.18 o                         
 -14   1  10          8.20         16.03        28.13 o                         
 -13   1  10         71.86        109.11        48.07 o                         
 -12   1  10         54.54         30.07        25.68 o                         
 -11   1  10          3.63          2.01        18.26 o                         
 -10   1  10        744.49        801.20        30.79 o                         
  -9   1  10         57.87         48.59        15.68 o                         
  -8   1  10        355.52        351.94        20.76 o                         
  -7   1  10       1214.98       1178.86        33.40 o                         
  -6   1  10        477.41        476.22        20.75 o                         
  -5   1  10        103.95        134.30        13.94 o                         
  -4   1  10          9.08         13.64        18.36 o                         
  -3   1  10         47.00         49.75        14.12 o                         
  -2   1  10          3.66          1.60        10.93 o                         
  -1   1  10         40.01         40.42        12.25 o                         
   0   1  10        161.04        183.01        13.78 o                         
   1   1  10         10.94         25.76        13.63 o                         
   2   1  10        548.41        542.95        25.39 o                         
   3   1  10        241.71        172.45        19.06 o                         
   4   1  10        922.79        918.70        35.55 o                         
   5   1  10       1383.20       1322.51        50.04 o                         
   6   1  10         48.93         81.23        12.90 o                         
   7   1  10        707.74        582.39        32.72 o                         
   8   1  10        515.94        504.08        32.83 o                         
   9   1  10         12.40         -8.46        21.61 o                         
  10   1  10        171.80        214.46        28.91 o                         
  11   1  10         29.97         10.15        24.83 o                         
  12   1  10          5.68        -20.69        30.13 o                         
 -14   2  10         34.23         60.78        86.28 o                         
 -13   2  10         19.10         25.03        23.61 o                         
 -12   2  10          0.82         -7.82        18.59 o                         
 -11   2  10         24.81          4.36        17.79 o                         
 -10   2  10         68.57         26.04        17.15 o                         
  -9   2  10        793.44        852.71        45.85 o                         
  -8   2  10        394.75        349.39        21.59 o                         
  -7   2  10        341.98        318.25        19.84 o                         
  -6   2  10         68.90         97.01        13.46 o                         
  -5   2  10        157.96        134.13        13.66 o                         
  -4   2  10         29.83         13.76        12.43 o                         
  -3   2  10        292.75        248.04        17.40 o                         
  -2   2  10        102.07        114.51         9.72 o                         
  -1   2  10         81.90        100.09        10.25 o                         
   0   2  10        466.81        489.36        20.13 o                         
   1   2  10        175.16        177.65        15.15 o                         
   2   2  10        536.05        561.74        18.81 o                         
   3   2  10         56.92         74.84        14.96 o                         
   4   2  10         10.21         17.77        12.52 o                         
   5   2  10        192.76        176.91        20.22 o                         
   6   2  10        360.06        388.33        26.93 o                         
   7   2  10        345.78        317.51        25.86 o                         
   8   2  10         58.82         69.18        20.73 o                         
   9   2  10        158.05        194.34        25.52 o                         
  10   2  10         42.76         31.46        30.19 o                         
  11   2  10         44.61         73.27        33.48 o                         
  12   2  10         17.80         60.66        31.60 o                         
 -13   3  10          0.49          9.80        27.90 o                         
 -12   3  10         12.28        -20.40        22.09 o                         
 -11   3  10        212.25        237.27        26.79 o                         
 -10   3  10         50.51         40.36        17.94 o                         
  -9   3  10       1375.00       1328.73        43.81 o                         
  -8   3  10         74.75        104.76        15.59 o                         
  -7   3  10         37.12         13.66        12.65 o                         
  -6   3  10        196.91        204.22        15.44 o                         
  -5   3  10        180.37        186.75        15.11 o                         
  -4   3  10        152.15        127.42        15.23 o                         
  -3   3  10        146.60        115.32        13.94 o                         
  -2   3  10         10.09         32.54         9.24 o                         
  -1   3  10         98.03        106.05        11.03 o                         
   0   3  10         11.94         13.00        11.14 o                         
   1   3  10          0.03         -6.20         9.09 o                         
   2   3  10        154.71        183.67        12.37 o                         
   3   3  10          3.73          6.85        10.59 o                         
   4   3  10        804.64        852.57        29.51 o                         
   5   3  10        201.61        222.79        18.26 o                         
   6   3  10         17.65         21.42        20.65 o                         
   7   3  10         57.43         48.71        22.58 o                         
   8   3  10         94.63        104.40        27.57 o                         
   9   3  10        178.86        207.70        40.75 o                         
  10   3  10          3.70        -13.02        58.28 o                         
  11   3  10         59.03         71.66        42.29 o                         
 -13   4  10          3.75         57.83        45.52 o                         
 -12   4  10          1.19          1.86        27.52 o                         
 -11   4  10          1.75        -16.51        21.35 o                         
 -10   4  10         12.42        -20.06        20.06 o                         
  -9   4  10         50.16         79.53        20.92 o                         
  -8   4  10         97.00         67.64        19.77 o                         
  -7   4  10        184.85        207.99        22.04 o                         
  -6   4  10       1461.68       1510.96        45.76 o                         
  -5   4  10        128.21        121.86        19.04 o                         
  -4   4  10        487.14        491.74        25.87 o                         
  -3   4  10        662.01        733.62        40.94 o                         
  -2   4  10         18.39         20.18        11.19 o                         
  -1   4  10        355.67        372.20        18.01 o                         
   0   4  10        239.20        260.53        16.25 o                         
   1   4  10        287.64        270.24        21.15 o                         
   2   4  10         31.77         37.84        12.45 o                         
   3   4  10          4.93         34.38        14.27 o                         
   4   4  10        262.06        290.36        26.46 o                         
   5   4  10         80.72         65.78        21.80 o                         
   6   4  10          0.28        -19.85        19.85 o                         
   7   4  10         17.06         27.35        22.97 o                         
   8   4  10         39.20         18.83        23.87 o                         
   9   4  10         44.93         61.20        26.91 o                         
  10   4  10        233.63        271.03        36.32 o                         
 -12   5  10         58.54         57.90        36.91 o                         
 -11   5  10          7.44          2.10        27.57 o                         
 -10   5  10        170.96        148.00        29.09 o                         
  -9   5  10          1.87         18.35        21.89 o                         
  -8   5  10        317.24        299.60        27.10 o                         
  -7   5  10          0.87         -2.53        17.57 o                         
  -6   5  10         36.61         17.46        18.21 o                         
  -5   5  10        303.41        312.79        24.24 o                         
  -4   5  10        840.62        803.69        34.31 o                         
  -3   5  10         62.45         75.16        15.60 o                         
  -2   5  10         90.37         90.13        15.19 o                         
  -1   5  10         71.96         63.72        16.43 o                         
   0   5  10        219.74        217.12        21.25 o                         
   1   5  10         45.28          6.33        16.49 o                         
   2   5  10        443.80        445.65        28.83 o                         
   3   5  10          8.69         19.81        23.14 o                         
   4   5  10        122.69        142.57        23.86 o                         
   5   5  10        227.15        212.86        26.78 o                         
   6   5  10         11.67         30.71        22.80 o                         
   7   5  10        101.56        115.14        29.71 o                         
   8   5  10          0.96         37.80        25.76 o                         
   9   5  10         21.81          1.85        27.39 o                         
 -10   6  10         10.97        -11.37        28.13 o                         
  -9   6  10          1.45        -23.32        23.32 o                         
  -8   6  10         11.66         38.80        21.44 o                         
  -7   6  10        629.26        599.20        34.34 o                         
  -6   6  10         24.84         27.86        20.35 o                         
  -5   6  10        990.65        957.78        40.25 o                         
  -4   6  10        293.99        250.68        23.59 o                         
  -3   6  10         72.01         60.77        39.33 o                         
  -2   6  10        118.96        145.94        29.93 o                         
  -1   6  10         15.31         24.56        16.88 o                         
   0   6  10         36.50         40.46        17.86 o                         
   1   6  10        165.38        133.06        21.32 o                         
   2   6  10        206.41        178.69        25.61 o                         
   3   6  10        115.03        116.11        22.16 o                         
   4   6  10         44.37         37.52        22.35 o                         
   5   6  10        470.81        433.73        34.08 o                         
   6   6  10        346.41        318.98        33.02 o                         
   7   6  10          6.33         43.63        26.87 o                         
   8   6  10          0.01         -6.82        26.98 o                         
  -8   7  10          2.12         -3.63        24.80 o                         
  -7   7  10         26.11          4.90        24.12 o                         
  -6   7  10         27.75         34.32        23.42 o                         
  -5   7  10          9.95         15.70        18.86 o                         
  -4   7  10         64.55         67.49        29.72 o                         
  -3   7  10         95.04        215.45        25.68 o                         
  -2   7  10          3.55        -21.86        21.86 o                         
  -1   7  10          1.34         -4.67        16.73 o                         
   0   7  10         27.27         28.33        19.31 o                         
   1   7  10        332.06        282.16        26.24 o                         
   2   7  10         22.84          9.70        19.68 o                         
   3   7  10        297.19        282.49        28.33 o                         
   4   7  10        267.32        283.89        30.31 o                         
   5   7  10         70.86        100.27        53.48 o                         
   6   7  10          5.03        -17.20        24.72 o                         
  -4   8  10         96.57         39.33        45.36 o                         
  -3   8  10         47.38         55.32        33.30 o                         
  -2   8  10          4.60         -7.87        23.45 o                         
  -1   8  10          4.85          2.32        23.66 o                         
   0   8  10        100.40         92.93        28.14 o                         
   1   8  10          9.26        -14.94        19.62 o                         
   2   8  10         17.25          4.13        20.89 o                         
 -14   1  11         62.63         86.42        30.71 o                         
 -13   1  11        131.11        151.37        32.20 o                         
 -12   1  11        113.11        134.11        28.79 o                         
 -11   1  11          1.33        -22.92        22.92 o                         
 -10   1  11        210.46        257.43        21.76 o                         
  -9   1  11        303.66        321.46        21.79 o                         
  -8   1  11        780.21        715.87        29.85 o                         
  -7   1  11        270.25        275.28        18.98 o                         
  -6   1  11         17.09          0.01        12.64 o                         
  -5   1  11         77.39         62.15        16.81 o                         
  -4   1  11         32.42         54.46        26.33 o                         
  -3   1  11          0.32          2.65        14.23 o                         
  -2   1  11         82.52         71.12        13.32 o                         
  -1   1  11        341.83        324.86        17.40 o                         
   0   1  11        105.78        112.37        13.24 o                         
   1   1  11        427.95        413.67        23.70 o                         
   2   1  11        480.31        460.48        25.23 o                         
   3   1  11         17.60         22.15        15.57 o                         
   4   1  11        479.10        472.04        27.52 o                         
   5   1  11         16.87         -5.22        17.46 o                         
   6   1  11        633.04        673.60        34.29 o                         
   7   1  11        254.65        287.18        26.97 o                         
   8   1  11         39.01         10.97        28.12 o                         
   9   1  11         88.03         92.99        25.58 o                         
  10   1  11         17.57        -20.20        25.13 o                         
  11   1  11          4.20          1.72        24.88 o                         
 -14   2  11         94.49         41.23        40.86 o                         
 -13   2  11        122.86        137.13        36.15 o                         
 -12   2  11         34.01         22.89        25.43 o                         
 -11   2  11          0.97         -5.35        17.79 o                         
 -10   2  11         42.16         20.17        17.45 o                         
  -9   2  11        143.45        158.68        19.02 o                         
  -8   2  11        563.97        559.33        25.72 o                         
  -7   2  11         65.51         67.36        15.22 o                         
  -6   2  11        101.01        105.00        14.32 o                         
  -5   2  11        857.97        852.85        26.13 o                         
  -4   2  11       1267.23       1203.84        35.18 o                         
  -3   2  11        188.93        194.55        15.85 o                         
  -2   2  11        218.49        193.86        11.78 o                         
  -1   2  11        550.45        502.82        21.61 o                         
   0   2  11        110.72         93.82        13.69 o                         
   1   2  11         99.48         86.06        11.73 o                         
   2   2  11          9.86         23.88        11.11 o                         
   3   2  11        274.19        296.65        19.32 o                         
   4   2  11        489.29        508.87        27.00 o                         
   5   2  11        272.87        273.59        23.96 o                         
   6   2  11        532.72        472.02        31.00 o                         
   7   2  11         34.63         50.41        20.34 o                         
   8   2  11         65.34        110.01        23.73 o                         
   9   2  11          7.80         20.03        27.20 o                         
  10   2  11          3.69        -29.27        29.27 o                         
  11   2  11          5.18         10.25        29.01 o                         
 -13   3  11         11.15        -25.18        25.18 o                         
 -12   3  11        192.25        171.13        32.00 o                         
 -11   3  11          2.60        -21.46        34.02 o                         
 -10   3  11        216.71        193.22        39.29 o                         
  -9   3  11         53.45         71.21        17.60 o                         
  -8   3  11        159.64        185.28        17.01 o                         
  -7   3  11          9.28          8.01        14.88 o                         
  -6   3  11         15.76          4.88        12.49 o                         
  -5   3  11        483.38        486.13        20.83 o                         
  -4   3  11        219.49        159.91        15.89 o                         
  -3   3  11        228.94        203.01        20.85 o                         
  -2   3  11         25.86         17.92         9.24 o                         
  -1   3  11         12.47         10.68        10.01 o                         
   0   3  11         22.68         26.25        13.59 o                         
   1   3  11        130.25        142.54        11.94 o                         
   2   3  11        513.58        573.19        22.92 o                         
   3   3  11       1633.05       1551.43        43.12 o                         
   4   3  11         33.98          2.43        15.61 o                         
   5   3  11        875.11        837.24        36.11 o                         
   6   3  11        343.08        326.47        31.68 o                         
   7   3  11         32.65         18.06        31.39 o                         
   8   3  11        129.76        127.32        28.49 o                         
   9   3  11         22.61         54.14        37.70 o                         
  10   3  11          7.50        -22.92        79.53 o                         
  11   3  11         77.71         55.85        38.75 o                         
 -12   4  11         32.82         57.34        31.02 o                         
 -11   4  11         18.23         36.75        27.50 o                         
 -10   4  11        357.33        413.53        31.10 o                         
  -9   4  11        187.39        209.36        24.87 o                         
  -8   4  11          9.30          6.62        29.55 o                         
  -7   4  11        230.89        229.73        38.71 o                         
  -6   4  11          2.69        -16.20        17.07 o                         
  -5   4  11       1307.49       1330.95        42.83 o                         
  -4   4  11        189.31        190.97        24.03 o                         
  -3   4  11        933.30        902.50        55.45 o                         
  -2   4  11        213.39        237.53        17.36 o                         
  -1   4  11         72.31         72.72        15.75 o                         
   0   4  11        113.33        118.37        20.39 o                         
   1   4  11         17.64         10.58        17.20 o                         
   2   4  11        367.01        344.97        21.76 o                         
   3   4  11          5.37        -18.88        18.88 o                         
   4   4  11          1.14          6.79        18.52 o                         
   5   4  11        407.07        385.42        31.28 o                         
   6   4  11          5.04         -3.07        20.89 o                         
   7   4  11         66.46         43.90        24.68 o                         
   8   4  11         56.52         69.25        26.90 o                         
   9   4  11         43.85         51.28        28.20 o                         
  10   4  11          3.30         11.48        28.82 o                         
 -11   5  11         87.58        109.56        43.28 o                         
 -10   5  11          6.39         19.15        41.37 o                         
  -9   5  11        102.57         76.72        23.46 o                         
  -8   5  11         21.40          6.93        20.40 o                         
  -7   5  11        588.64        477.75        30.77 o                         
  -6   5  11         30.42         23.67        18.85 o                         
  -5   5  11        125.69        132.18        21.05 o                         
  -4   5  11        405.46        409.30        30.54 o                         
  -3   5  11         86.61         57.02        20.58 o                         
  -2   5  11          9.93         43.53        21.43 o                         
  -1   5  11          6.19         -0.04        14.84 o                         
   0   5  11          9.01         19.72        27.43 o                         
   1   5  11        148.49        172.41        21.92 o                         
   2   5  11         36.72         -1.23        18.12 o                         
   3   5  11          2.42        -17.33        18.71 o                         
   4   5  11          6.82        -11.22        20.26 o                         
   5   5  11        357.92        406.93        33.58 o                         
   6   5  11         27.40         10.89        23.22 o                         
   7   5  11         22.75         51.94        26.15 o                         
   8   5  11        252.51        294.13        35.59 o                         
   9   5  11         31.50         11.41        27.87 o                         
 -10   6  11         13.70          6.02        27.36 o                         
  -9   6  11         14.76        -15.30        25.64 o                         
  -8   6  11          1.93          1.28        24.67 o                         
  -7   6  11         21.58         24.74        21.82 o                         
  -6   6  11         31.25         -8.82        19.37 o                         
  -5   6  11         14.80         -3.78        19.14 o                         
  -4   6  11        208.51        189.40        25.44 o                         
  -3   6  11        145.77        157.83        64.03 o                         
  -2   6  11        226.90        164.13        56.99 o                         
  -1   6  11        101.74         96.21        19.19 o                         
   0   6  11          1.91          0.41        17.33 o                         
   1   6  11         64.71         99.94        33.10 o                         
   2   6  11        164.55        208.70        36.06 o                         
   3   6  11          4.99        -14.78        20.54 o                         
   4   6  11        149.14        159.55        35.55 o                         
   5   6  11        336.96        362.99        50.53 o                         
   6   6  11        229.32        257.79        31.34 o                         
   7   6  11        108.76        111.82        29.10 o                         
  -7   7  11         37.92         27.87        25.07 o                         
  -6   7  11         20.72         25.33        23.61 o                         
  -5   7  11          0.01          0.44        25.44 o                         
  -4   7  11        147.12        168.75        31.04 o                         
  -3   7  11        145.21        238.07        74.22 o                         
  -2   7  11          8.69        -10.33        24.07 o                         
  -1   7  11        158.04        179.92        29.78 o                         
   0   7  11          0.54         15.45        32.01 o                         
   1   7  11         65.08         38.72        20.78 o                         
   2   7  11        134.30        134.52        24.32 o                         
   3   7  11         97.41         91.85        24.40 o                         
   4   7  11         67.60        130.24        26.88 o                         
   5   7  11         52.48         61.99        25.81 o                         
  -1   8  11          0.00        -31.29        31.29 o                         
 -14   0  12         25.69         85.53        41.43 o                         
 -13   0  12        121.71        160.30        48.10 o                         
 -12   0  12         14.16         69.85        40.54 o                         
 -11   0  12         55.05         60.39        37.30 o                         
 -10   0  12         96.32         72.24        35.78 o                         
  -9   0  12        164.50        174.77        36.54 o                         
  -8   0  12       2376.97       2455.98        94.98 o                         
  -7   0  12       2937.03       2702.48       141.54 o                         
  -6   0  12        366.39        381.55        37.68 o                         
  -5   0  12         77.81         59.47        26.56 o                         
  -4   0  12         77.56         55.60        35.75 o                         
  -3   0  12       2948.99       2924.32       107.38 o                         
  -2   0  12         60.47         87.28        22.83 o                         
  -1   0  12         22.40         14.58        21.68 o                         
   0   0  12         12.98          3.63        12.45 o                         
   1   0  12        572.05        625.71        41.47 o                         
   2   0  12       1476.25       1344.53        61.99 o                         
   3   0  12       2428.00       2176.81        84.18 o                         
   4   0  12        389.69        379.59        37.50 o                         
   5   0  12        122.68        101.15        27.61 o                         
   6   0  12       1102.01       1099.44        61.89 o                         
   7   0  12       1695.32       1475.00        73.98 o                         
   8   0  12        677.28        719.84       142.98 o                         
   9   0  12         19.94          2.09        33.99 o                         
  10   0  12          1.59        -27.26        35.90 o                         
  11   0  12          8.74        -21.03        41.63 o                         
 -14   1  12        228.80        324.92        43.02 o                         
 -13   1  12        240.48        229.30        35.69 o                         
 -12   1  12        329.61        520.12        39.44 o                         
 -11   1  12         33.42         36.18        25.76 o                         
 -10   1  12         99.44         97.41        24.91 o                         
  -9   1  12        636.63        624.48        35.74 o                         
  -8   1  12        112.15        126.24        16.95 o                         
  -7   1  12        719.62        683.70        26.14 o                         
  -6   1  12        373.42        386.74        26.49 o                         
  -5   1  12          1.33          3.55        16.42 o                         
  -4   1  12        266.34        235.92        21.44 o                         
  -3   1  12         96.87        105.42        15.78 o                         
  -2   1  12         86.98         93.21        13.92 o                         
  -1   1  12         29.12         34.45        14.99 o                         
   0   1  12        321.98        296.57        17.40 o                         
   1   1  12         31.07         37.21        16.28 o                         
   2   1  12        135.41        153.70        19.77 o                         
   3   1  12        142.60        133.30        19.81 o                         
   4   1  12         25.99         39.71        18.38 o                         
   5   1  12        172.22        202.77        23.11 o                         
   6   1  12        282.56        270.85        25.64 o                         
   7   1  12         23.86         -2.59        22.92 o                         
   8   1  12         63.35        101.40        25.20 o                         
   9   1  12         29.12         24.92        24.91 o                         
  10   1  12         12.53         32.97        25.14 o                         
  11   1  12          4.86         22.47        32.00 o                         
 -13   2  12          5.57        -28.93        28.93 o                         
 -12   2  12         22.05         31.34        36.55 o                         
 -11   2  12          5.24          3.00        23.43 o                         
 -10   2  12        138.23        126.34        23.66 o                         
  -9   2  12        220.90        222.71        28.17 o                         
  -8   2  12        144.69        176.69        19.04 o                         
  -7   2  12        916.08        883.83        28.56 o                         
  -6   2  12       1933.24       1843.98        40.73 o                         
  -5   2  12        665.83        669.79        27.88 o                         
  -4   2  12         57.15         12.20        14.53 o                         
  -3   2  12          0.08         -8.38        13.28 o                         
  -2   2  12       1002.30        961.01        33.54 o                         
  -1   2  12        187.35        196.42        16.56 o                         
   0   2  12          5.31         -8.48        18.13 o                         
   1   2  12        895.78        860.52        30.69 o                         
   2   2  12        270.10        260.33        22.00 o                         
   3   2  12        540.93        488.09        38.30 o                         
   4   2  12        914.95        869.41        36.88 o                         
   5   2  12        122.92        142.23        22.05 o                         
   6   2  12        329.51        356.38        28.08 o                         
   7   2  12        265.36        233.42        26.34 o                         
   8   2  12        126.17        125.48        24.94 o                         
   9   2  12        135.12        192.18        45.99 o                         
  10   2  12         35.75         18.41        29.73 o                         
  11   2  12        149.11        227.48        48.98 o                         
 -13   3  12        164.81        249.16        53.25 o                         
 -12   3  12         25.69         31.54        42.38 o                         
 -11   3  12         23.90         57.29        23.57 o                         
 -10   3  12          1.10        -20.25        20.25 o                         
  -9   3  12         43.76         36.24        20.82 o                         
  -8   3  12        417.18        445.66        22.78 o                         
  -7   3  12         15.30          2.32        13.18 o                         
  -6   3  12         65.27         58.44        16.13 o                         
  -5   3  12          0.94          8.39        14.53 o                         
  -4   3  12          1.04          4.65        13.19 o                         
  -3   3  12       1293.25       1316.76        37.30 o                         
  -2   3  12         56.69         56.64        10.41 o                         
  -1   3  12         15.39         22.57        10.42 o                         
   0   3  12        351.33        416.01        22.34 o                         
   1   3  12         21.69         26.62        10.98 o                         
   2   3  12        257.24        258.23        18.52 o                         
   3   3  12        264.51        280.49        33.32 o                         
   4   3  12        166.56        170.76        21.02 o                         
   5   3  12          0.12         12.96        22.16 o                         
   6   3  12          6.30         18.41        27.82 o                         
   7   3  12         30.40        -22.69        24.08 o                         
   8   3  12         15.60         11.54        57.71 o                         
   9   3  12         39.65        -34.87        36.54 o                         
  10   3  12          5.57        -14.48        39.70 o                         
 -12   4  12         96.00        179.71        33.88 o                         
 -11   4  12         99.26        130.08        30.76 o                         
 -10   4  12        459.28        461.35        32.92 o                         
  -9   4  12        587.95        502.32        32.58 o                         
  -8   4  12         31.61         40.41        20.36 o                         
  -7   4  12         26.52         23.10        19.63 o                         
  -6   4  12        173.64        151.85        21.71 o                         
  -5   4  12         18.96         14.11        19.78 o                         
  -4   4  12        127.79        132.31        24.49 o                         
  -3   4  12          3.98          7.64        18.66 o                         
  -2   4  12        240.67        253.69        36.03 o                         
  -1   4  12         52.65         24.76        14.25 o                         
   0   4  12         81.35         52.78        14.08 o                         
   1   4  12         12.01         44.34        17.10 o                         
   2   4  12        164.33        188.15        22.96 o                         
   3   4  12        575.68        618.26        65.47 o                         
   4   4  12       1135.14       1180.82        62.31 o                         
   5   4  12        595.61        616.25        38.42 o                         
   6   4  12          2.20         15.30        23.28 o                         
   7   4  12         34.16         46.13        25.07 o                         
   8   4  12         99.97         98.28        29.45 o                         
   9   4  12         33.39         38.82        29.25 o                         
 -11   5  12         21.39         24.97        34.92 o                         
 -10   5  12        144.30        149.22        30.01 o                         
  -9   5  12        888.04        933.03        44.10 o                         
  -8   5  12          0.03         23.50        21.60 o                         
  -7   5  12          3.13         30.31        20.73 o                         
  -6   5  12         83.35         94.99        28.51 o                         
  -5   5  12          9.38         11.34        21.76 o                         
  -4   5  12         75.35         76.43        22.13 o                         
  -3   5  12         53.21         70.03        37.89 o                         
  -2   5  12         56.70         38.68        25.51 o                         
  -1   5  12        403.28        379.64        25.90 o                         
   0   5  12         83.09         53.31        17.78 o                         
   1   5  12        351.41        364.21        27.34 o                         
   2   5  12        225.22        213.88        24.38 o                         
   3   5  12          2.09        -18.22        18.99 o                         
   4   5  12        275.79        273.03        29.34 o                         
   5   5  12        276.43        258.54        29.87 o                         
   6   5  12         90.38        118.73        36.11 o                         
   7   5  12         15.34         13.65        26.90 o                         
   8   5  12          1.85        -25.93        25.93 o                         
  -9   6  12         23.03          7.36        27.30 o                         
  -8   6  12          9.79        -20.28        53.98 o                         
  -7   6  12         73.42         80.75        27.91 o                         
  -6   6  12         85.18        103.59        26.01 o                         
  -5   6  12        624.66        561.04        53.47 o                         
  -4   6  12        523.32        491.38        58.16 o                         
  -2   6  12          5.04         17.49        26.28 o                         
  -1   6  12        933.78        914.64        54.37 o                         
   0   6  12        186.37        232.01        23.83 o                         
   1   6  12          9.08        -18.26        18.26 o                         
   2   6  12        162.89        165.58        28.81 o                         
   3   6  12        172.35        197.60        27.02 o                         
   4   6  12          0.00         59.17        24.07 o                         
   5   6  12         53.37         52.80        24.88 o                         
   6   6  12        325.68        311.04        34.54 o                         
  -6   7  12         11.86        -17.38        32.59 o                         
  -5   7  12         28.85          2.93        34.60 o                         
  -4   7  12        155.93        148.44        51.39 o                         
  -3   7  12         34.56         22.12        27.16 o                         
  -2   7  12         11.96         42.49        27.80 o                         
  -1   7  12          4.10         -5.21        26.95 o                         
   0   7  12         41.90         21.52        33.88 o                         
   1   7  12          0.88         26.92        28.98 o                         
   2   7  12         16.73         -1.67        21.68 o                         
   3   7  12          5.30         23.90        23.05 o                         
   4   7  12        122.88        112.69        27.07 o                         
 -13   1  13         24.13         65.40        31.79 o                         
 -12   1  13         48.79         44.29        27.42 o                         
 -11   1  13         73.81         60.66        27.71 o                         
 -10   1  13         76.24         71.59        26.13 o                         
  -9   1  13          8.20        -21.74        21.74 o                         
  -8   1  13          3.27         -4.02        19.84 o                         
  -7   1  13          3.11         13.11        19.06 o                         
  -6   1  13        337.25        385.19        27.57 o                         
  -5   1  13          5.61         -5.24        17.21 o                         
  -4   1  13        217.32        222.17        21.93 o                         
  -3   1  13         52.24         73.88        15.35 o                         
  -2   1  13         27.57         32.30        13.87 o                         
  -1   1  13         52.70         41.55        13.34 o                         
   0   1  13        113.04        109.44        14.15 o                         
   1   1  13        115.53         96.75        19.07 o                         
   2   1  13         63.55         55.15        18.04 o                         
   3   1  13        961.47        950.38        52.34 o                         
   4   1  13         37.30         39.58        23.75 o                         
   5   1  13         33.09         -3.65        19.05 o                         
   6   1  13          7.13         14.33        20.83 o                         
   7   1  13          2.58         13.41        28.03 o                         
   8   1  13        162.39        206.20        56.54 o                         
   9   1  13         54.79         23.89        25.09 o                         
  10   1  13          1.04         11.13        25.39 o                         
 -13   2  13         11.76         10.27        40.05 o                         
 -12   2  13         23.71         18.02        30.07 o                         
 -11   2  13          4.33         12.16        25.22 o                         
 -10   2  13          9.50         17.88        23.08 o                         
  -9   2  13        477.54        522.08        38.00 o                         
  -8   2  13        380.75        405.46        24.23 o                         
  -7   2  13        976.78        971.26        45.94 o                         
  -6   2  13        581.69        568.46        27.53 o                         
  -5   2  13        434.48        425.68        24.32 o                         
  -4   2  13         99.49         91.50        16.50 o                         
  -3   2  13       1444.63       1263.09        37.03 o                         
  -2   2  13        240.44        225.93        13.25 o                         
  -1   2  13          1.96          3.64        13.51 o                         
   0   2  13         14.21         12.32        16.34 o                         
   1   2  13        560.34        536.74        27.02 o                         
   2   2  13       1148.85       1204.70        44.34 o                         
   3   2  13        146.89        180.73        30.96 o                         
   4   2  13         78.72        103.50        20.94 o                         
   5   2  13          0.81          5.81        19.14 o                         
   6   2  13         41.89         11.16        24.01 o                         
   7   2  13          3.70        -12.73        20.63 o                         
   8   2  13         46.59         14.74        29.64 o                         
   9   2  13        446.21        524.50        79.53 o                         
  10   2  13         14.90        -10.59        30.29 o                         
 -12   3  13         51.49         91.80        46.25 o                         
 -11   3  13         63.94         50.60        40.05 o                         
 -10   3  13         32.82          5.62        22.08 o                         
  -9   3  13        232.94        276.05        27.23 o                         
  -8   3  13        310.83        349.93        32.45 o                         
  -7   3  13          2.49         14.48        14.36 o                         
  -6   3  13        421.77        391.87        23.67 o                         
  -5   3  13         72.42        111.88        19.51 o                         
  -4   3  13         17.52         11.64        13.89 o                         
  -3   3  13        119.02        133.14        15.14 o                         
  -2   3  13        154.48        153.43        16.10 o                         
  -1   3  13        140.16        135.13        12.64 o                         
   0   3  13       1075.91       1125.68        32.70 o                         
   1   3  13       1948.46       1877.02        50.31 o                         
   2   3  13        190.96        176.95        20.65 o                         
   3   3  13        102.23         88.49        28.07 o                         
   4   3  13        361.29        372.05        32.29 o                         
   5   3  13         68.37         65.69        34.57 o                         
   6   3  13         91.70        100.38        26.94 o                         
   7   3  13         52.59         26.88        38.76 o                         
   8   3  13          0.96         31.97        37.50 o                         
   9   3  13         11.02         70.10        41.31 o                         
 -11   4  13         67.15         50.70        49.10 o                         
 -10   4  13        429.32        450.99        37.85 o                         
  -9   4  13         85.17        104.18        24.52 o                         
  -8   4  13        107.89         88.38        23.25 o                         
  -7   4  13          4.92         12.25        22.27 o                         
  -6   4  13        850.67        844.62        45.09 o                         
  -5   4  13        252.86        202.14        26.85 o                         
  -4   4  13        134.90        123.77        24.04 o                         
  -3   4  13        321.29        304.74        36.99 o                         
  -2   4  13        423.19        416.11        30.60 o                         
  -1   4  13          1.10        -22.76        22.76 o                         
   0   4  13       1258.26       1243.81        43.20 o                         
   1   4  13        653.19        705.93        35.04 o                         
   2   4  13         21.54         31.29        19.52 o                         
   3   4  13         18.25         31.82        26.38 o                         
   4   4  13        250.74        278.09        29.32 o                         
   5   4  13        399.58        364.09        33.13 o                         
   6   4  13          6.80         -8.05        22.75 o                         
   7   4  13         40.43         64.16        26.78 o                         
   8   4  13         51.66         40.68        32.39 o                         
   9   4  13         15.41         -3.16        55.12 o                         
 -10   5  13          2.02         -2.58        27.66 o                         
  -9   5  13         32.21         18.83        25.98 o                         
  -8   5  13         39.71         24.34        26.30 o                         
  -7   5  13        559.33        553.10        33.86 o                         
  -6   5  13          2.56         -1.69        23.13 o                         
  -5   5  13          0.77        -18.40        20.93 o                         
  -4   5  13         52.67         63.98        27.33 o                         
  -3   5  13        103.77        195.48        54.15 o                         
  -2   5  13         77.59         77.72        29.14 o                         
  -1   5  13          1.18         14.67        27.10 o                         
   0   5  13        199.53        221.24        33.64 o                         
   1   5  13        191.23        170.39        26.83 o                         
   2   5  13        173.21        202.83        36.17 o                         
   3   5  13         40.57         69.62        21.97 o                         
   4   5  13        266.42        266.61        29.51 o                         
   5   5  13        158.72        165.20        28.76 o                         
   6   5  13          4.67          2.59        24.58 o                         
   7   5  13         29.82         44.71        27.00 o                         
  -8   6  13         74.56         15.23        27.20 o                         
  -7   6  13         76.44         48.55        26.31 o                         
  -6   6  13        219.77        238.13        35.69 o                         
  -5   6  13        102.23         97.00        25.96 o                         
  -4   6  13         68.68         65.03        24.82 o                         
  -3   6  13         28.18         47.67        27.80 o                         
  -2   6  13        148.74        172.69        32.65 o                         
  -1   6  13         19.93        -35.24        44.36 o                         
   0   6  13        243.90        282.86        38.26 o                         
   1   6  13        232.33        279.09        41.92 o                         
   2   6  13          2.52         25.32        25.27 o                         
   3   6  13          1.48         -6.32        20.63 o                         
   4   6  13         98.16        116.27        26.72 o                         
   5   6  13         49.65         42.04        24.84 o                         
  -5   7  13         10.60          4.53        28.99 o                         
  -4   7  13          7.71         -2.01        34.45 o                         
  -3   7  13         60.37        131.97        50.24 o                         
  -2   7  13         85.99         99.40        31.72 o                         
  -1   7  13          9.13         -7.79        27.72 o                         
   0   7  13        325.34        298.42        39.29 o                         
   1   7  13          0.98         16.20        30.11 o                         
   2   7  13        335.85        342.96        41.96 o                         
 -13   0  14        309.03        381.80        58.34 o                         
 -12   0  14          1.25         -5.41        34.90 o                         
 -11   0  14          1.81        -12.56        41.06 o                         
 -10   0  14         35.84        -29.65        35.59 o                         
  -9   0  14        103.97        111.58        37.72 o                         
  -8   0  14       1293.40       1248.37        68.51 o                         
  -7   0  14        230.05        283.18        52.11 o                         
  -6   0  14        683.21        653.02        94.75 o                         
  -5   0  14        261.09        202.85        51.39 o                         
  -4   0  14       1923.47       1791.79        77.02 o                         
  -3   0  14        754.38        814.44        55.27 o                         
  -2   0  14        209.15        228.05        30.95 o                         
  -1   0  14         55.38         85.29        17.92 o                         
   0   0  14        547.09        513.85        24.93 o                         
   1   0  14        135.49        132.28        29.59 o                         
   2   0  14       1561.03       1640.91        73.19 o                         
   3   0  14        312.71        267.93        37.47 o                         
   4   0  14        392.12        439.42        42.80 o                         
   5   0  14          0.54         18.73        29.59 o                         
   6   0  14        340.83        384.72        56.56 o                         
   7   0  14         63.55         30.52        73.79 o                         
   8   0  14          2.41        -28.33        34.79 o                         
   9   0  14         92.78         76.23        39.76 o                         
  10   0  14        119.64        108.76        40.83 o                         
 -13   1  14        111.80        213.12        36.72 o                         
 -12   1  14         24.48         -1.57        26.94 o                         
 -11   1  14        121.81        156.01        40.98 o                         
 -10   1  14        470.37        581.77        39.68 o                         
  -9   1  14        267.82        338.48        31.75 o                         
  -8   1  14         10.35        -20.03        21.43 o                         
  -7   1  14        274.30        303.51        27.72 o                         
  -6   1  14        608.43        490.16        60.03 o                         
  -5   1  14       1065.67        942.69        40.08 o                         
  -4   1  14         96.10         68.90        19.45 o                         
  -3   1  14         17.68         10.57        16.51 o                         
  -2   1  14        183.76        129.70        21.41 o                         
  -1   1  14        276.70        234.20        22.01 o                         
   0   1  14          2.99          6.51        12.81 o                         
   1   1  14       1335.27       1252.06        43.66 o                         
   2   1  14       1817.35       1677.66        52.25 o                         
   3   1  14         36.11         29.81        18.83 o                         
   4   1  14        135.57        150.93        23.50 o                         
   5   1  14         68.28         50.80        21.99 o                         
   6   1  14         13.72         25.86        21.98 o                         
   7   1  14          1.59          4.84        22.77 o                         
   8   1  14        266.68        281.70        32.98 o                         
   9   1  14        124.64        170.04        29.71 o                         
  10   1  14         14.82         20.65        30.08 o                         
 -12   2  14        224.32        300.84        54.49 o                         
 -11   2  14          0.55        -19.01        28.98 o                         
 -10   2  14          0.67          8.26        23.80 o                         
  -9   2  14        290.46        272.72        29.42 o                         
  -8   2  14         13.98         -2.71        18.42 o                         
  -7   2  14          0.53        -16.68        16.68 o                         
  -6   2  14        191.70        218.05        21.68 o                         
  -5   2  14       1675.18       1582.25        44.94 o                         
  -4   2  14          0.50         23.70        15.98 o                         
  -3   2  14          0.52         -8.98        14.37 o                         
  -2   2  14        428.51        440.48        23.10 o                         
  -1   2  14         94.16         94.33        16.09 o                         
   0   2  14        130.05        146.70        20.65 o                         
   1   2  14       1800.48       1832.34        66.64 o                         
   2   2  14        339.59        340.26        25.91 o                         
   3   2  14        404.62        408.73        27.65 o                         
   4   2  14          3.81          2.84        18.55 o                         
   5   2  14        109.02        157.93        23.48 o                         
   6   2  14          0.17          3.72        20.42 o                         
   7   2  14         49.86         88.49        30.28 o                         
   8   2  14         35.60         40.44        33.12 o                         
   9   2  14         64.27        152.40        66.98 o                         
 -12   3  14         48.33         36.55        41.17 o                         
 -11   3  14         93.65        137.55        56.13 o                         
 -10   3  14          0.00        -28.37        28.37 o                         
  -9   3  14         30.65         28.36        23.33 o                         
  -8   3  14         27.74         20.23        20.65 o                         
  -7   3  14        157.75        158.90        28.82 o                         
  -6   3  14        391.17        360.56        28.54 o                         
  -5   3  14        162.69        169.89        18.59 o                         
  -4   3  14        278.11        245.21        23.54 o                         
  -3   3  14        115.93        110.28        16.43 o                         
  -2   3  14         33.91         21.54        15.65 o                         
  -1   3  14        229.42        194.25        17.90 o                         
   0   3  14         20.45         24.69        14.34 o                         
   1   3  14          7.28         15.23        13.18 o                         
   2   3  14          0.05         -1.27        20.67 o                         
   3   3  14        689.58        824.44        98.63 o                         
   4   3  14        220.56        212.23        30.15 o                         
   5   3  14         23.54        -19.80        25.17 o                         
   6   3  14          0.43         -1.83        33.27 o                         
   7   3  14        146.13        210.45        65.03 o                         
   8   3  14          0.19         40.06        55.41 o                         
   9   3  14          0.25         -6.48        36.74 o                         
 -11   4  14          1.45         31.64        51.68 o                         
 -10   4  14        101.28         97.54        30.63 o                         
  -9   4  14        265.19        259.95        40.81 o                         
  -8   4  14         56.90         78.68        23.38 o                         
  -7   4  14         33.41         62.14        27.04 o                         
  -6   4  14         23.47         -0.92        23.13 o                         
  -5   4  14          0.32        -14.02        22.36 o                         
  -4   4  14         68.52         70.23        24.23 o                         
  -3   4  14        594.59        503.60        80.80 o                         
  -2   4  14        354.74        326.57        48.15 o                         
  -1   4  14        141.68        192.60        33.68 o                         
   0   4  14        516.44        519.26        48.52 o                         
   1   4  14        302.78        308.97        26.11 o                         
   2   4  14         74.82         47.46        20.28 o                         
   3   4  14        540.22        551.42        47.34 o                         
   4   4  14         29.41         32.51        22.18 o                         
   5   4  14         50.82         33.56        29.72 o                         
   6   4  14         92.99         60.44        44.22 o                         
   7   4  14         27.02          7.55        24.63 o                         
   8   4  14          2.10         -4.57        26.96 o                         
 -10   5  14         62.42         65.16        39.76 o                         
  -9   5  14         55.65         35.87        28.79 o                         
  -8   5  14        185.56        165.77        26.40 o                         
  -7   5  14         44.25         54.59        52.18 o                         
  -6   5  14          0.24        -26.37        32.34 o                         
  -5   5  14         19.40        -16.31        23.20 o                         
  -4   5  14         17.76         23.48        23.72 o                         
  -3   5  14        106.00         90.11        24.80 o                         
  -2   5  14         66.72         35.23        28.97 o                         
  -1   5  14        263.88        226.36        36.08 o                         
   0   5  14         39.78        105.89        32.24 o                         
   1   5  14        336.82        324.75        40.59 o                         
   2   5  14          1.75         29.44        24.73 o                         
   3   5  14        198.52        220.55        36.83 o                         
   4   5  14        250.76        283.73        47.15 o                         
   5   5  14         84.71         41.45        25.94 o                         
   6   5  14          0.08         10.52        27.99 o                         
  -7   6  14         25.27         30.45        33.93 o                         
  -6   6  14         13.72         46.02        30.98 o                         
  -5   6  14         88.18        103.18        36.18 o                         
  -4   6  14         95.06        267.85        84.70 o                         
  -3   6  14         90.61         90.80        32.48 o                         
  -2   6  14        279.19        306.48        39.69 o                         
  -1   6  14        505.48        430.77        43.94 o                         
   0   6  14        232.94        226.99        37.65 o                         
   1   6  14          1.73         30.40        30.73 o                         
   2   6  14         37.51         11.77        49.38 o                         
   3   6  14         35.45        -12.30        27.15 o                         
   4   6  14         69.68         50.04        41.26 o                         
  -3   7  14          0.23        -30.05        30.05 o                         
  -2   7  14         79.51         94.19        34.56 o                         
  -1   7  14         69.92         73.10        33.27 o                         
   0   7  14         81.92         84.18        46.51 o                         
 -12   1  15         35.47         80.76        29.83 o                         
 -11   1  15          0.63          5.92        26.10 o                         
 -10   1  15        107.30         75.84        28.93 o                         
  -9   1  15        182.35        225.55        35.80 o                         
  -8   1  15          4.99         34.82        29.92 o                         
  -7   1  15          0.12         12.84        24.97 o                         
  -6   1  15          8.25         11.59        20.62 o                         
  -5   1  15          1.99         75.12        38.22 o                         
  -4   1  15        135.03        124.06        18.89 o                         
  -3   1  15       1864.00       1750.83        45.91 o                         
  -2   1  15        640.00        584.33        26.74 o                         
  -1   1  15         27.51         24.92        14.64 o                         
   0   1  15        102.57         80.28        20.21 o                         
   1   1  15        337.68        346.25        26.97 o                         
   2   1  15        116.50         81.34        21.35 o                         
   3   1  15        218.84        251.86        25.97 o                         
   4   1  15         75.64         75.89        35.06 o                         
   5   1  15          5.46        -17.22        20.81 o                         
   6   1  15         63.59         58.87        24.13 o                         
   7   1  15        346.23        331.70        35.56 o                         
   8   1  15        131.86        121.47        28.36 o                         
   9   1  15          0.03        -19.76        30.44 o                         
 -12   2  15        423.19        572.37        66.99 o                         
 -11   2  15          0.00        -24.10        27.66 o                         
 -10   2  15          5.03        -21.58        21.58 o                         
  -9   2  15        107.51        143.34        23.89 o                         
  -8   2  15         36.53         27.66        22.17 o                         
  -7   2  15         65.50         69.20        19.82 o                         
  -6   2  15          1.38        -17.77        17.77 o                         
  -5   2  15          7.34         23.33        17.01 o                         
  -4   2  15         49.15         89.52        17.57 o                         
  -3   2  15         97.73        100.70        20.09 o                         
  -2   2  15        422.20        462.36        24.40 o                         
  -1   2  15         31.42         14.14        16.11 o                         
   0   2  15        232.98        241.13        23.68 o                         
   1   2  15        227.91        207.26        27.77 o                         
   2   2  15          0.32         -8.19        25.03 o                         
   3   2  15        164.92        192.24        23.99 o                         
   4   2  15         61.14         48.12        25.07 o                         
   5   2  15        107.43         95.32        23.38 o                         
   6   2  15         14.40         17.35        28.91 o                         
   7   2  15        472.81        529.63        45.65 o                         
   8   2  15        109.73        139.50        35.87 o                         
   9   2  15         99.88         56.56        55.12 o                         
 -11   3  15          9.54        -18.99        83.84 o                         
 -10   3  15        513.80        614.54        61.68 o                         
  -9   3  15        179.50        216.26        35.54 o                         
  -8   3  15        325.25        398.22        56.64 o                         
  -7   3  15          0.37        -18.23        24.25 o                         
  -6   3  15        620.47        633.29        40.88 o                         
  -5   3  15        745.81        738.26        36.37 o                         
  -4   3  15         35.93         37.98        18.92 o                         
  -3   3  15        334.71        310.98        21.85 o                         
  -2   3  15        479.29        436.52        35.14 o                         
  -1   3  15          2.27         17.60        16.91 o                         
   0   3  15        360.73        354.13        40.37 o                         
   1   3  15         20.23         10.49        15.98 o                         
   2   3  15        165.69        160.40        27.23 o                         
   3   3  15          0.21         -1.71        22.97 o                         
   4   3  15         37.49         -6.99        33.56 o                         
   5   3  15        433.78        428.22        49.46 o                         
   6   3  15        178.99        247.17        43.53 o                         
   7   3  15          6.19         25.41        59.58 o                         
   8   3  15          1.80         -4.83        40.84 o                         
 -10   4  15         31.88         91.99        76.66 o                         
  -9   4  15         31.98         16.50        34.44 o                         
  -8   4  15        173.42        161.08        33.56 o                         
  -7   4  15        163.45        124.83        29.80 o                         
  -6   4  15         29.88         35.45        25.39 o                         
  -5   4  15        122.41        121.15        27.37 o                         
  -4   4  15         70.84         65.09        23.84 o                         
  -3   4  15         26.10         18.69        22.56 o                         
  -2   4  15         80.11         92.21        23.31 o                         
  -1   4  15          0.40        -16.61        27.57 o                         
   0   4  15          8.34         12.28        28.82 o                         
   1   4  15         91.93        101.26        32.54 o                         
   2   4  15        302.14        306.78        29.34 o                         
   3   4  15          0.22        -16.00        22.89 o                         
   4   4  15          3.05        -22.46        22.46 o                         
   5   4  15          1.95        -15.89        23.79 o                         
   6   4  15        140.21        235.91        74.93 o                         
   7   4  15        158.48        122.76        31.19 o                         
  -9   5  15        131.90        218.72        47.51 o                         
  -8   5  15         82.27        122.17        47.37 o                         
  -7   5  15          0.82          6.61        27.34 o                         
  -6   5  15          8.12        -30.25        36.77 o                         
  -5   5  15          7.29         58.64        26.42 o                         
  -4   5  15        244.58        314.06        41.00 o                         
  -3   5  15         35.80         26.39        23.76 o                         
  -2   5  15        340.11        335.96        42.02 o                         
  -1   5  15        699.12        692.93        52.89 o                         
   0   5  15        367.44        341.60        42.86 o                         
   1   5  15         16.90        -18.39        29.47 o                         
   2   5  15          2.53         31.23        51.25 o                         
   3   5  15         52.19         56.12        22.46 o                         
   4   5  15         34.31        101.04        27.45 o                         
   5   5  15          0.25         10.76        25.26 o                         
  -6   6  15         42.77         14.46        35.03 o                         
  -5   6  15        114.02        134.69        35.63 o                         
  -4   6  15          0.35         20.02        24.97 o                         
  -3   6  15          6.51          5.47        30.48 o                         
  -2   6  15          0.52        -18.56        29.93 o                         
  -1   6  15        177.93        233.66        39.08 o                         
   0   6  15         16.00         -2.47        31.38 o                         
   1   6  15        208.98        202.07        40.14 o                         
   2   6  15        228.00        386.70       130.92 o                         
   3   6  15         25.27          9.44        34.14 o                         
 -12   0  16         32.29         48.96        39.62 o                         
 -11   0  16          2.06        -11.21        35.24 o                         
 -10   0  16         23.12         10.48        40.20 o                         
  -9   0  16        173.94        123.44        42.16 o                         
  -8   0  16         69.92         46.94        37.35 o                         
  -7   0  16         63.69         32.71        34.65 o                         
  -6   0  16         42.94         36.85        33.37 o                         
  -5   0  16         16.77         -3.56        29.93 o                         
  -4   0  16         91.30         96.26        40.20 o                         
  -3   0  16        224.58        203.11        68.04 o                         
  -2   0  16       2237.86       2114.12        65.03 o                         
  -1   0  16        281.95        221.62        35.75 o                         
   0   0  16        181.91        208.84        39.33 o                         
   1   0  16        277.59        219.57        36.20 o                         
   2   0  16        323.53        316.39        62.30 o                         
   3   0  16         31.91         29.64        31.34 o                         
   4   0  16         82.93        131.06        34.93 o                         
   5   0  16         22.34         28.98        33.80 o                         
   6   0  16         84.83        122.77        38.61 o                         
   7   0  16        126.17        193.40        44.28 o                         
   8   0  16        114.30        149.55        45.65 o                         
 -12   1  16         54.19         30.22        31.00 o                         
 -11   1  16          4.33        -26.27        26.27 o                         
 -10   1  16         35.33         49.36        26.73 o                         
  -9   1  16         15.23         37.53        26.75 o                         
  -8   1  16         42.74         28.91        25.02 o                         
  -7   1  16         12.32         21.83        23.15 o                         
  -6   1  16        188.65        224.58        28.47 o                         
  -5   1  16        944.17        835.32        66.89 o                         
  -4   1  16        368.84        325.53        25.40 o                         
  -3   1  16        251.72        249.08        20.98 o                         
  -2   1  16        751.18        755.80        30.42 o                         
  -1   1  16         12.78         -7.03        19.19 o                         
   0   1  16          8.20         23.74        19.12 o                         
   1   1  16        151.60        136.51        23.36 o                         
   2   1  16          5.92         -3.46        19.87 o                         
   3   1  16          4.41         -9.43        20.89 o                         
   4   1  16          4.50         26.58        22.72 o                         
   5   1  16         10.38        -21.74        21.74 o                         
   6   1  16          8.44         33.47        24.64 o                         
   7   1  16         19.91         54.40        26.67 o                         
   8   1  16         28.82         30.31        32.78 o                         
 -11   2  16         28.55         19.30        40.26 o                         
 -10   2  16        118.79        111.48        28.77 o                         
  -9   2  16         10.22        -23.53        23.53 o                         
  -8   2  16        194.22        209.37        25.45 o                         
  -7   2  16        122.77        155.86        26.07 o                         
  -6   2  16        106.39         95.61        23.56 o                         
  -5   2  16         96.16         53.76        18.48 o                         
  -4   2  16        238.25        213.31        21.82 o                         
  -3   2  16        989.96        906.52        34.20 o                         
  -2   2  16        763.07        710.01        30.09 o                         
  -1   2  16        752.83        745.06        36.22 o                         
   0   2  16         16.90         22.37        19.27 o                         
   1   2  16        292.67        257.85        26.03 o                         
   2   2  16         33.49         28.63        20.01 o                         
   3   2  16        298.15        344.28        29.31 o                         
   4   2  16          5.46         15.36        25.57 o                         
   5   2  16          0.71        -26.63        26.63 o                         
   6   2  16         14.40         36.14        32.26 o                         
   7   2  16         64.11         19.93        31.90 o                         
   8   2  16        125.55        185.17        47.98 o                         
 -11   3  16        105.61         96.47        42.86 o                         
 -10   3  16          1.82         -5.25        36.91 o                         
  -9   3  16         92.52         77.34        32.55 o                         
  -8   3  16         13.55         25.13        29.12 o                         
  -7   3  16          8.97        -13.93        26.19 o                         
  -6   3  16        200.05        188.89        29.93 o                         
  -5   3  16          0.29        132.01        66.24 o                         
  -4   3  16         76.22         63.20        25.39 o                         
  -3   3  16          5.97        -11.41        18.00 o                         
  -2   3  16         36.76         62.38        22.21 o                         
  -1   3  16         81.14         65.86        24.32 o                         
   0   3  16        506.75        484.97        44.88 o                         
   1   3  16          6.86         21.00        26.31 o                         
   2   3  16         34.15         22.46        32.66 o                         
   3   3  16          8.96          3.83        31.03 o                         
   4   3  16         61.30         27.72        35.80 o                         
   5   3  16         31.74          5.67        35.03 o                         
   6   3  16         12.30         -6.20        55.56 o                         
   7   3  16          3.70         44.68        42.27 o                         
  -9   4  16          0.94          8.16        40.39 o                         
  -8   4  16        599.03        698.74        49.10 o                         
  -7   4  16         23.25          8.93        27.39 o                         
  -6   4  16        140.13        161.45        41.03 o                         
  -5   4  16         15.55        119.86        91.32 o                         
  -4   4  16          3.26         -7.23        28.77 o                         
  -3   4  16         29.90         55.57        37.79 o                         
  -2   4  16         34.70         16.01        22.29 o                         
  -1   4  16        133.03        122.00        33.41 o                         
   0   4  16        135.22        145.56        36.66 o                         
   1   4  16        405.53        368.20        43.97 o                         
   2   4  16          8.36        -26.77        30.42 o                         
   3   4  16         17.10         53.64        23.56 o                         
   4   4  16         28.91         19.82        28.90 o                         
   5   4  16         89.90        134.04        38.51 o                         
   6   4  16        152.54        140.89        33.18 o                         
  -8   5  16          2.61        -15.77        38.26 o                         
  -7   5  16         57.05         53.26        29.58 o                         
  -6   5  16         60.64         73.80        34.17 o                         
  -5   5  16        122.33        252.22        84.96 o                         
  -4   5  16        198.81        265.44        32.79 o                         
  -3   5  16          2.19         28.51        25.53 o                         
  -2   5  16        164.79        145.84        37.52 o                         
  -1   5  16        378.59        382.18        44.75 o                         
   0   5  16         30.62         61.12        50.82 o                         
   1   5  16         45.68         57.06        34.97 o                         
   2   5  16         83.69        147.81        39.81 o                         
   3   5  16         39.74         95.75        38.96 o                         
   4   5  16          9.08         16.48        51.82 o                         
  -4   6  16        153.65        165.73        38.63 o                         
  -3   6  16          9.59        -17.45        32.32 o                         
  -2   6  16          0.02         12.76        60.87 o                         
  -1   6  16         15.76         16.92        32.77 o                         
   0   6  16        132.48        111.43        40.05 o                         
   1   6  16         17.75         38.97        35.16 o                         
 -11   1  17         10.45         20.16        34.89 o                         
 -10   1  17         53.13         32.48        27.54 o                         
  -9   1  17          7.39        -13.10        24.90 o                         
  -8   1  17         28.77         41.65        26.67 o                         
  -7   1  17         14.60          4.02        25.01 o                         
  -6   1  17         25.87         28.92        21.34 o                         
  -5   1  17        225.74        223.35        23.66 o                         
  -4   1  17        820.98        750.51        42.38 o                         
  -3   1  17          1.68        -19.30        19.95 o                         
  -2   1  17          0.23         -0.62        19.94 o                         
  -1   1  17          2.46        -19.03        19.03 o                         
   0   1  17          2.77          3.08        20.65 o                         
   1   1  17         36.09          3.41        20.58 o                         
   2   1  17         16.89         16.31        38.66 o                         
   3   1  17        134.39        119.55        25.78 o                         
   4   1  17         80.16        104.73        25.44 o                         
   5   1  17         40.41         23.56        25.43 o                         
   6   1  17         10.13         -2.72        24.45 o                         
   7   1  17         52.35        106.78        37.03 o                         
 -11   2  17         13.47        -32.16        45.94 o                         
 -10   2  17         19.03         40.16        40.53 o                         
  -9   2  17         39.25         49.18        27.31 o                         
  -8   2  17        269.25        296.94        33.54 o                         
  -7   2  17         39.86         35.80        21.18 o                         
  -6   2  17          4.69         -2.74        19.86 o                         
  -5   2  17          8.52         31.38        18.67 o                         
  -4   2  17         25.32          0.70        17.11 o                         
  -3   2  17          0.03         24.87        19.61 o                         
  -2   2  17        251.49        212.80        25.13 o                         
  -1   2  17         30.37         21.67        20.28 o                         
   0   2  17         27.16         32.16        20.48 o                         
   1   2  17         16.79          6.06        20.24 o                         
   2   2  17        137.70         91.70        28.25 o                         
   3   2  17         22.23         45.55        28.84 o                         
   4   2  17          1.68        -17.82        28.06 o                         
   5   2  17        165.23        136.35        34.27 o                         
   6   2  17         71.37        125.96        35.77 o                         
   7   2  17        146.03        128.51        53.98 o                         
 -10   3  17        136.38        229.65        81.40 o                         
  -9   3  17        181.66        228.90        38.40 o                         
  -8   3  17        137.65        117.59        33.43 o                         
  -7   3  17          1.76        -22.12        26.17 o                         
  -6   3  17         95.78        173.59        59.53 o                         
  -5   3  17         31.95         -6.14        32.37 o                         
  -4   3  17        181.57        187.32        28.27 o                         
  -3   3  17         48.34         -5.61        29.66 o                         
  -2   3  17        200.90        150.88        37.63 o                         
  -1   3  17        230.19        230.13        39.18 o                         
   0   3  17         60.87        102.42        41.20 o                         
   1   3  17         61.86         83.59        58.28 o                         
   2   3  17         26.87         52.39        42.78 o                         
   3   3  17        208.42        239.09        43.29 o                         
   4   3  17         89.68        112.34        40.35 o                         
   5   3  17        141.14        188.38        46.27 o                         
   6   3  17         64.19         95.46        44.07 o                         
  -8   4  17         80.49         46.46        32.78 o                         
  -7   4  17        119.05         80.59        31.73 o                         
  -6   4  17        137.80        167.66        32.48 o                         
  -5   4  17         76.47         58.80        28.35 o                         
  -4   4  17         98.69        179.98        29.27 o                         
  -3   4  17          1.49        -16.53        42.21 o                         
  -2   4  17         38.02         17.73        32.13 o                         
  -1   4  17        332.43        312.44        58.00 o                         
   0   4  17         31.92         15.97        34.93 o                         
   1   4  17         45.45        -12.01        34.41 o                         
   2   4  17          7.34         -2.97        32.80 o                         
   3   4  17         61.16         89.78        38.82 o                         
   4   4  17         18.97         23.59        38.15 o                         
   5   4  17         51.47         29.46        31.55 o                         
  -6   5  17          0.46         26.42        34.26 o                         
  -5   5  17        431.28        525.39        50.62 o                         
  -4   5  17          9.81        -17.71        38.76 o                         
  -3   5  17         41.16        136.93        57.71 o                         
  -2   5  17         64.92         52.55        80.53 o                         
  -1   5  17          2.16         -0.87        32.52 o                         
   0   5  17          0.41          1.32        35.50 o                         
   1   5  17         27.93         59.41        38.57 o                         
   2   5  17          0.00         45.65        53.98 o                         
   3   5  17          9.13         35.89        51.68 o                         
 -10   0  18         31.54        -26.90        35.58 o                         
  -9   0  18        163.62        171.79        47.42 o                         
  -8   0  18          0.28        -36.44        36.44 o                         
  -7   0  18        157.58        327.65       109.68 o                         
  -6   0  18         73.54        105.53        42.65 o                         
  -5   0  18         65.40         85.26        34.41 o                         
  -4   0  18         39.06         24.34        61.73 o                         
  -3   0  18        881.93        869.10        65.32 o                         
  -2   0  18        524.41        424.91        46.47 o                         
  -1   0  18         74.26        101.39        35.18 o                         
   0   0  18         42.70         59.84        33.04 o                         
   1   0  18        279.86        375.05        59.00 o                         
   2   0  18        234.08        217.69        40.84 o                         
   3   0  18         13.00         47.57        35.06 o                         
   4   0  18        136.37         95.06       105.08 o                         
   5   0  18         69.84         86.36        39.76 o                         
   6   0  18        105.32         69.01        41.59 o                         
 -10   1  18         10.20         -2.10        46.33 o                         
  -9   1  18        260.91        402.45        38.11 o                         
  -8   1  18         98.91         86.61        27.56 o                         
  -7   1  18         34.09         24.66        22.69 o                         
  -6   1  18         79.65         85.87        22.58 o                         
  -5   1  18          0.38        -20.91        30.52 o                         
  -4   1  18        156.40        134.38        25.14 o                         
  -3   1  18          3.74          1.14        21.91 o                         
  -2   1  18        287.79        308.93        34.31 o                         
  -1   1  18         33.10         38.23        22.63 o                         
   0   1  18         99.31        107.39        25.30 o                         
   1   1  18         16.71         25.58        44.60 o                         
   2   1  18         75.37         91.87        29.64 o                         
   3   1  18         49.74         53.32        24.56 o                         
   4   1  18        181.73        199.57        30.27 o                         
   5   1  18        494.50        590.11        40.84 o                         
   6   1  18        513.59        582.84        50.20 o                         
 -10   2  18        103.01        141.74        52.96 o                         
  -9   2  18          1.57         11.04        29.13 o                         
  -8   2  18          4.19          1.99        28.82 o                         
  -7   2  18          0.39        -19.83        19.83 o                         
  -6   2  18          6.28         10.88        21.28 o                         
  -5   2  18          4.85         21.06        24.95 o                         
  -4   2  18        125.64        143.59        25.01 o                         
  -3   2  18         81.74        116.96        24.67 o                         
  -2   2  18        149.53        162.20        25.23 o                         
  -1   2  18          0.02        -27.56        27.56 o                         
   0   2  18         55.62         91.45        23.45 o                         
   1   2  18        253.64        290.20        36.89 o                         
   2   2  18        114.77        101.96        32.51 o                         
   3   2  18         21.01         36.22        30.13 o                         
   4   2  18         27.05         -5.87        29.08 o                         
   5   2  18        185.63        298.63        56.72 o                         
   6   2  18         22.57         79.24        55.12 o                         
  -9   3  18         18.66         93.56        41.65 o                         
  -8   3  18         47.13         60.98        35.97 o                         
  -7   3  18        118.57        154.15        35.05 o                         
  -6   3  18         23.91        -30.17        30.17 o                         
  -5   3  18          4.21         33.88        59.43 o                         
  -4   3  18        139.05        125.73        37.91 o                         
  -3   3  18        347.12        388.15        46.80 o                         
  -2   3  18         52.61        108.21        38.26 o                         
  -1   3  18         45.18         45.53        33.52 o                         
   0   3  18         57.57         42.28        35.03 o                         
   1   3  18         10.67         25.39        36.01 o                         
   2   3  18         12.12         16.25        35.66 o                         
   3   3  18         22.03          7.72        36.70 o                         
   4   3  18        245.85        321.80        51.87 o                         
   5   3  18         94.81        147.60        48.26 o                         
  -7   4  18        166.40        250.73        61.22 o                         
  -6   4  18        184.24        148.36        34.43 o                         
  -5   4  18        306.27        253.05        44.21 o                         
  -4   4  18        347.53        375.37        48.07 o                         
  -3   4  18          4.01          3.80        33.04 o                         
  -2   4  18          1.21        -31.87        31.87 o                         
  -1   4  18          5.21        -32.47        32.47 o                         
   0   4  18         71.72         96.58        38.77 o                         
   1   4  18         57.87         87.31        54.69 o                         
   2   4  18          5.46          5.74        35.46 o                         
   3   4  18         49.65         40.07        40.36 o                         
  -4   5  18         18.33        120.35        38.63 o                         
  -3   5  18         11.22         48.70        37.72 o                         
  -2   5  18         17.75         -0.59        34.79 o                         
  -1   5  18         25.37         -4.04        35.11 o                         
   0   5  18         86.95         84.84        41.14 o                         
  -9   1  19          1.69        -19.80        28.65 o                         
  -8   1  19        287.24        381.84        33.69 o                         
  -7   1  19          2.78        -15.50        31.27 o                         
  -6   1  19         29.57         16.26        35.69 o                         
  -5   1  19         66.48         99.96        25.39 o                         
  -4   1  19         25.32         37.22        23.47 o                         
  -3   1  19         37.16         74.95        24.95 o                         
  -2   1  19         34.83         21.19        22.90 o                         
  -1   1  19         19.18         21.67        23.49 o                         
   0   1  19         29.90         24.23        25.40 o                         
   1   1  19        266.88        276.92        37.72 o                         
   2   1  19         46.27         51.00        30.06 o                         
   3   1  19          3.17         -5.55        31.52 o                         
   4   1  19          0.23         23.92        27.14 o                         
   5   1  19          0.57          5.13        33.07 o                         
  -9   2  19          0.10          0.29        66.32 o                         
  -8   2  19        233.34        288.14        76.95 o                         
  -7   2  19          2.20          0.09        52.11 o                         
  -6   2  19         37.63         22.30        29.43 o                         
  -5   2  19          0.32         19.20        27.57 o                         
  -4   2  19         47.61         16.24        28.26 o                         
  -3   2  19         74.55         94.88        31.33 o                         
  -2   2  19        224.29        215.29        34.64 o                         
  -1   2  19        326.44        396.57        40.78 o                         
   0   2  19          1.71        -16.85        28.66 o                         
   1   2  19         23.50         15.14        31.18 o                         
   2   2  19        318.72        271.40        48.88 o                         
   3   2  19         13.01         -9.17        31.35 o                         
   4   2  19        264.31        319.36        52.63 o                         
  -8   3  19         16.80        -41.34        41.34 o                         
  -7   3  19         12.90         51.80       126.18 o                         
  -6   3  19        202.48        232.34        52.40 o                         
  -5   3  19         68.63         93.01        39.22 o                         
  -4   3  19         21.00        -32.57        32.57 o                         
  -3   3  19         34.04         46.06        36.56 o                         
  -2   3  19          1.07          7.36        36.05 o                         
  -1   3  19         72.99        113.32        39.83 o                         
   0   3  19         23.01        154.13        72.93 o                         
   1   3  19          6.74         15.47        43.78 o                         
   2   3  19          9.33         20.96        65.17 o                         
   3   3  19          8.92         12.21        39.85 o                         
  -5   4  19          6.07         50.76        37.17 o                         
  -4   4  19          2.01        -33.93        33.93 o                         
  -3   4  19          6.15         44.18        52.83 o                         
  -2   4  19        365.27        385.02        49.12 o                         
  -1   4  19          8.80         83.35        52.11 o                         
   0   4  19         46.44         24.27        37.80 o                         
   1   4  19         17.76          0.73        38.49 o                         
  -8   0  20          2.61         10.45        43.35 o                         
  -7   0  20        255.00        311.51        78.96 o                         
  -6   0  20         28.41         37.15        36.34 o                         
  -5   0  20          0.40        -28.80        32.69 o                         
  -4   0  20         14.39        -21.49        32.77 o                         
  -3   0  20         23.84         42.45        36.54 o                         
  -2   0  20          9.62          1.58        75.37 o                         
  -1   0  20         16.17        -12.04        51.68 o                         
   0   0  20         51.43         25.35        35.79 o                         
   1   0  20          3.59         13.49        60.58 o                         
   2   0  20          7.28          8.59        36.75 o                         
   3   0  20        705.14        758.56        65.24 o                         
  -8   1  20         71.29         57.98        34.87 o                         
  -7   1  20         26.34         23.99        26.40 o                         
  -6   1  20         14.49         61.27        25.94 o                         
  -5   1  20          5.15        -29.15        32.61 o                         
  -4   1  20        112.88        170.80        34.35 o                         
  -3   1  20         30.01        -23.08        23.66 o                         
  -2   1  20        128.73        143.05        28.36 o                         
  -1   1  20         62.45         72.35        25.95 o                         
   0   1  20         31.29         27.27        24.99 o                         
   1   1  20          0.00         33.77        25.84 o                         
   2   1  20          9.95         -7.88        33.61 o                         
   3   1  20         16.92         34.84        26.75 o                         
  -7   2  20          6.49         12.24        41.13 o                         
  -6   2  20        184.63        180.88        43.45 o                         
  -5   2  20          0.05         50.51        77.66 o                         
  -4   2  20          1.41         -1.40        38.18 o                         
  -3   2  20         10.81        -25.15        28.76 o                         
  -2   2  20         58.71         68.20        31.55 o                         
  -1   2  20          0.01          3.33        29.15 o                         
   0   2  20         11.25         -1.43        30.26 o                         
   1   2  20          0.07        -12.49        31.12 o                         
   2   2  20          1.69        -28.12        36.73 o                         
  -5   3  20          5.19         21.89        37.65 o                         
  -4   3  20         34.38         16.30        42.49 o                         
  -3   3  20        208.64        296.81        49.23 o                         
  -2   3  20          5.83        -31.84        35.59 o                         
  -1   3  20          0.22         11.02        38.76 o                         
   0   3  20        175.25        182.34        44.98 o                         
   1   3  20         11.74        102.00        42.70 o                         
  -6   1  21        143.69        167.66        38.45 o                         
  -5   1  21         30.08         72.29        27.62 o                         
  -4   1  21          0.43         24.86        27.05 o                         
  -3   1  21         10.56         -4.08        25.45 o                         
  -2   1  21          0.35        -25.65        25.65 o                         
  -1   1  21        193.19        161.96        30.70 o                         
   0   1  21         40.69         30.96        33.22 o                         
   1   1  21          9.25        -12.02        25.48 o                         
  -5   2  21         49.89         41.34        48.81 o                         
  -4   2  21          3.73         45.00        40.05 o                         
  -3   2  21        275.24        206.38        46.77 o                         
  -2   2  21         70.76        126.78        63.16 o                         
  -1   2  21          1.41         14.54        39.29 o                         
   0   2  21        115.06        178.87        61.73 o                         
                                                                                
